# Supplementary material for: Semi-automated literature mining to identify putative biomarkers of disease from multiple biofluids
Source: J Clin Bioinforma. 2014 Oct 23;4:13. doi: 10.1186/2043-9113-4-13 (PMC4215335; doi:10.1186/2043-9113-4-13)
Supplement: Additional file 2 — SupplementaryBiofluidTable. [file 2043-9113-4-13-S2.xlsx]

## Sheet: Sheet1
Supplemental Biofluid Table
bile
blood
breastmilk	breast milk
cerebrospinal fluid
mucus	sputum	phlegm
plasma
saliva
semen
serum
synovial fluid
stool	feces
sweat	perspiration
tears	lacrima
urine
