# Supplementary material for: Semi-automated literature mining to identify putative biomarkers of disease from multiple biofluids
Source: J Clin Bioinforma. 2014 Oct 23;4:13. doi: 10.1186/2043-9113-4-13 (PMC4215335; doi:10.1186/2043-9113-4-13)
Supplement: Additional file 3 — SupplementaryProteinlist. [file 2043-9113-4-13-S3.txt]

14-3-3	14-3-3 protein beta/alpha											
15 kDa selenoprotein	15 kDa selenoprotein isoform 1 precursor	15 kDa selenoprotein isoform 2 precursor										
A1BG	A1B	ABG	GAB									
A1CF	Apobec-1 complementation factor isoform 3	Apobec-1 complementation factor isoform 1	Apobec-1 complementation factor isoform 2									
A2BP1	Ataxin 2-binding protein 1 isoform 1	Ataxin 2-binding protein 1 isoform 4	Ataxin 2-binding protein 1 isoform 3	Ataxin 2-binding protein 1 isoform 2	FOX1	HRNBP1	"Hexaribonucleotide binding protein 1, gamma"					
A2LD1	LOC87769	OTTHUMP00000040728										
A2M												
A2ML1	CPAMD9	FLJ16045	DKFZp686O1010	FLJ39129	FLJ41597	FLJ41598	FLJ41607	DKFZp686C1729	DKFZp686D2011	DKFZp686G1812	DKFZp686L1821	"C3 and PZP-like, alpha-2-macroglobulin domain containing 9"
A3GALT2	IGb3 synthase	Isoglobotriaosylceramide synthase										
A4GALT	4 N- cetylglucosaminyltransferase	GB3 synthase	P(k) antigen synthase	CD77 synthase	Globotriaosylceramide/CD77 synthase	UDP galactose:beta-D- galactosyl-beta1-R 4-alpha-D-galactosyltransferase						
A4GNT	Alpha4GnT											
A-761H5.2	LOC390688											
AAAS	Adracalin	AAA	GL003	Adracala	"Achalasia, adrenocortical insufficiency, alacrimia (Allgrove, triple-A)"							
AACS	SUR-5	FLJ12389	Acetoacetate-CoA ligase	EC Number: 6.2.1.16								
AADAC	DAC											
AADACL2	Similar to Arylacetamide deacetylase											
AADACL3	RP11-474O21.3												
AADACL4	LOC343066 protein												
AADAT	Aminoadipate aminotransferase	KAT2	KATII	Kynurenine aminotransferase II	L-kynurenine/alpha-aminoadipate aminotransferase	KAT/AadAT	Kynurenine--oxoglutarate transaminase II	EC 2.6.1.7	Kynurenine--oxoglutarate aminotransferase II	2-aminoadipate transaminase	EC 2.6.1.39	AadAT	Kynurenine/alpha-aminoadipate aminotransferase mitochondrial
AAGAB	FLJ11506	DKFZp667D2317	DKFZp686G08119	LOC79719									
AAK1	KIAA1048	Adaptor associated kinase 1											
AAMP													
AANAT	Serotonin N-acetyltransferase	SNAT	Serotonin acetylase										
AARS	Alanine tRNA ligase	AlaRS											
AARS2	KIAA1270	bA444E17.1											
AARSD1	MGC2744												
AASDH	NRPS998												
AASDHPPT	AASDPPT	CGI-80	LYS5	LYS2	4` phosphopantetheinyl transferase								
AASS	Lysine ketoglutarate reductase	Saccharopine dehydrogenase	Lysine 2 oxoglutarate reductase	Aminoadipic semialdehyde synthase	Alpha aminoadipic semialdehyde synthase								
AATF	DED	CHE1											
AATK	AATYK												
ABAT	4-aminobutyrate aminotransferase	GABA transaminase	GABA aminotransferase	EC 2.6.1.19	EC 2.6.1.22								
ABCA1	ATP binding cassette subfamily A member 1	ATP binding cassete 1	ATP binding cassete transporter 1	ABC transporter 1	Cholesterol efflux regulatory protein	CERP	
ABCA10	ATP binding cassette sub-family A member 10	EST698739	"ATP binding cassette, sub-family A (ABC1), member 10"				
ABCA11							
ABCA12	"ATP-binding cassette, sub-family A, member 12 isoform a"	ATP binding cassette sub-family A member 12 isoform b	ICR2B	"ATP binding cassette, sub family A (ABC1), member 12"			
ABCA13	"ATP binding cassette gene, sub-family A (ABC1), member 13"						
ABCA2	"ATP binding cassette, sub family A, member 2 isoform b"	ABC2	ATP binding cassette transporter 2	ATP binding cassette 2	KIAA1062	ABC transporter 2	"ATP binding cassette, sub family A, member 2 isoform a"
ABCA3	ABC-C transporter	ATP binding cassette 3	ATP binding cassette transporter 3	ABC transporter 3	ABC-C	LBM180	
ABCA4	"ATP binding cassette subfamily A, member 4"	ABC transporter	ATP binding cassette transporter retina specific	ABCR	RIM protein	RIM ABC transporter	RMP
ABCA5	EST90625	ABC13	FLJ16381	ATP-binding cassette A5			
ABCA6	EST155051	ABC transporter ABCA6	ATP binding cassette sub family A member 6				
ABCA7	ATP-binding cassette sub-family A member 7 isoform b	ABCX	Sjogren syndrome antigen SS-N	ABCA-SSN	"ATP-binding cassette, sub-family A, member 7 isoform a"		
ABCA8	KIAA0822	ABC1 member 8					
ABCA9	DKFZp686F2450	ATP-binding cassette A9	MGC75415	EST640918	"ATP-binding cassette, sub-family A, member 9 isoform a"		
ABCB1	"ATP binding cassette, subfamily B, member 1"	P-glycoprotein 1	PGY1 Multidrug resistance 1	MDR1	GP170	CD243 antigen	
ABCB10	"ATP-binding cassette, subfamily B, member 10"	Mitochondrial ABC protein 2	MABC2	MTABC2	ABC transporter 10 protein	Mitochondrial ATP-binding cassette 2	ATP-binding cassette transporter 10
ABCB11	Bile salt export pump	BSEP	Sister of P-Glycoprotein	SPGP			
ABCB4	"ATP binding cassette, subfamily B, member 4"	P-glycoprotein 3	PGY3	Multidrug resistance 3	MDR3	"ATP binding cassette, subfamily B, member 4 isoform B"	"ATP binding cassette, subfamily B, member 4 isoform A"	"ATP binding cassette, subfamily B, member 4 isoform C"					
ABCB5	ABCB5beta	P glycoprotein ABCB5	EST422562	"ATP binding cassette, sub-family B (MDR/TAP), member 5"									
ABCB6	MTABC3	Mitochondrial ABC Protein 3											
ABCB7	ATP binding cassette 7	ABC7	ATP binding cassette transporter 7	ABC transporter 7	"ATP-binding cassette, sub-family B, member 7, mitochondrial"								
ABCB8	EST328128	Mitochondrial ABC protein	MABC1	Mitochondrial ATP-binding cassette 1									
ABCB9	EST122234	"ATP-binding cassette, sub-family B (MDR/TAP), member 9 isoform 2"	"ATP-binding cassette, sub-family B (MDR/TAP), member 9 isoform 1"	"ATP-binding cassette, sub-family B (MDR/TAP), member 9 isoform 3"	TAPL	KIAA1520	ATP binding cassette transporter 9	ABC transporter 9 protein	TAP like protein	ATP binding cassette sub family B MDR/TAP	member 9		
ABCC1	ATP binding cassette subfamily C member 1 isoform 6	ATP binding cassette subfamily C member 1 isoform 7	ATP binding cassette subfamily C member 1 isoform 3	ATP binding cassette subfamily C member 1 isoform 2	ATP binding cassette subfamily C member 1 isoform 5	ATP binding cassette subfamily C member 1 isoform 4	ATP binding cassette subfamily C member 1 isoform 1	Multidrug resistance associated protein 1	MRP1	ABC29	GS-X	"ATP binding cassette subfamily C, CFTR/MRP member 1"	MRP
ABCC10	"ATP binding cassette, sub family C (CFTR/MRP), member 10"	Multidrug resistance associated protein 7	MRP7	SIMRP7	EST182763								
ABCC11	WW	EWWD	ATP-binding cassette sub-family C member 11 isoform b	Multi resistance protein 8	ATP binding cassette transporter MRP8	"ATP binding cassette, subfamily C, member 11"	Multidrug resistance associated protein 8	MRP8	"ATP-binding cassette, sub-family C member 11 isoform a"	"ATP-binding cassette, sub-family C, member 11 isoform a"			
ABCC12	"ATP binding cassette, subfamily C, member 12"	Multidrug resistance associated protein 9	MRP9	"ATP-binding cassette, sub-family C, member 12 isoform e"									
ABCC13													
ABCC2	"ATP binding cassette, sub family C (CFTR/MRP), member 2"	Canalicular multispecific organic anion transporter 1	Multidrug resistance associated protein 2	Canalicular multidrug resistance protein	CMOAT1	CMOAT	MRP2	CMRP	Canalicular multispecific organic anion transporter				
ABCC3	Multidrug resistance-associated protein 3	MRP3	Canalicular multispecific organic anion transporter 2	CMOAT2	Multi specific organic anion tranporter D	MOATD							
ABCC4	Multidrug resistance associated protein 4	MRP/cMOAT related ABC transporter	Multi specific organic anion tranporter B	MOATB	MRP4	Canalicular multispecific organic anion transporter							
ABCC5	Multidrug resistance associated protein 5	MRP5	MOATC	Multispecific organic anion tranporter C	pABC11	SMRP	"ATP-binding cassette, sub-family C, member 5 isoform 2"	ABC33	EST277145	"ATP-binding cassette, sub-family C, member 5 isoform 1"			
ABCC6	Anthracycline resistance associated protein	Multi-specific organic anion tranporter-E	MOAT-E	Multidrug resistance associated protein 6	MRP6	ARA	"ATP-binding cassette, sub-family C, member 6 isoform 1"	"ATP-binding cassette, sub-family C, member 6 isoform 2"					
ABCC8	SUR	SUR1	Sulfonylurea receptor	"Sulfonylurea receptor, beta-cell high-affinity"													
ABCC9	Sulfonylurea receptor 2	SUR2	ABC37	FLJ36852	"ATP-binding cassette, sub-family C, member 9 isoform SUR2A"	"ATP-binding cassette, sub-family C, member 9 isoform SUR2B"	"ATP-binding cassette, sub-family C, member 9 isoform SUR2A-delta-14"										
ABCD1	ATP binding cassette subfamily D member 1	Adrenoleukodystrophy protein	ALDP	ALD	AMN	ABC42											
ABCD2	ATP binding cassette subfamily 3 member2	Adrenoleukodystrophy like 1	Adrenoleukodystrophy related protein	ALDL1	ALDR	ALDRP	ABC39										
ABCD3	"ATP binding cassette, subfamily D, member 3"	Peroxisomal membrane protein 1	PXMP1	"Peroxisomal membrane protein, 70-KD"													
ABCD4	Peroxisomal membrane protein 1-like	PXMP1L	P70R	Peroxisomal membrane protein 69	PMP69	P79R	ABC41	PXMP1-L	ATP-binding cassette sub-family D member 4 isoform 1								
ABCE1	RNase L inhibitor	ATP binding cassette subfamily E member 1	RNS4I	HuHP68	RLI												
ABCF1	ATP binding cassette subfamily F member 1	ABC27	TNFalpha inducible ATP binding protein	ATP binding cassette sub family F member 1 isoform a	ATP-binding cassette sub family F member 1 isoform b												
ABCF2	ABC type transport protein	Iron inhibited ABC transporter 2	Hypothetical protein DKFZp586K1823	ABC28	MABC1	HUSSY 18	EST133090	"ATP-binding cassette, sub family F (GCN20), member 2"									
ABCF3	EST201864	"ATP-binding cassette, sub-family F (GCN20), member 3"	FLJ11198														
ABCG1	White protein homolog	ATP-binding cassette transporter 8	ABC8	WHITE1	WHITE	WHT1	"ATP-binding cassette sub-family G, member 1"	MGC34313	ABC transporter	ABC transporter 8	ATP-binding cassette sub-family G member 1 isoform 6	ATP-binding cassette sub-family G member 1 isoform 7	ATP-binding cassette sub-family G member 1 isoform 5	ATP-binding cassette sub-family G member 1 isoform 3	ATP-binding cassette sub-family G member 1 isoform 2	ATP-binding cassette sub-family G member 1 isoform 4	ATP-binding cassette sub-family G member 1 isoform 1
ABCG2	ABC15	ABCP	BCRP	BCRP1	BMDP	MRX	MXR	MXR1	Breast cancer resistance protein	Mitoxantrone resistance protein	Placenta specific MDR protein						
ABCG4	WHITE2	"ATP binding cassette, sub-family G (WHITE), member 4"															
ABCG5	Sterolin 1																
ABCG8	Sterolin 2																
ABHD1	LABH1	FLJ36128 protein	Lung alpha/beta hydrolase protein 1	Alpha/beta hydrolase domain containing protein 1	Hypothetical protein ABHD1	Alpha/beta hydrolase domain containing protein 1 isoform 1											
ABHD10	FLJ11342	"Abhydrolase domain-containing protein 10, mitochondrial precursor"													
ABHD11	PP1226	WBSCR21	Williams Beuren syndrome chromosome region 21	Williams-Beuren syndrome critical region protein 21 form A	Abhydrolase domain containing 11 isoform 1	Abhydrolase domain containing 11 isoform 2	Abhydrolase domain containing 11 isoform 3	Abhydrolase domain containing 11 isoform 5							
ABHD12	DKFZP434P106	Chromosome 20 open reading frame 22	Abhydrolase domain containing 12 isoform a	Abhydrolase domain containing 12 isoform b	C20orf22										
ABHD12B	c14_5314	MGC129926	MGC129927	Hypothetical protein LOC145447	Hypothetical protein LOC145447 isoform b	Hypothetical protein LOC145447 isoform c									
ABHD13	Chromosome 13 open reading frame 6	FLJ14906	MGC27058	bA153I24.2	C13orf6										
ABHD14A	DKFZP564O243														
ABHD14B	MGC15429	CIB	CCGI-interacting factor B												
ABHD15															
ABHD2	HS1-2	LABH2	MGC111112	MGC26249	PHPS1-2	Alpha/beta hydrolase domain containing protein 2	Lung alpha/beta hydrolase 2								
ABHD3	LABH3	MGC11259	Lung alpha/beta hydrolase 3												
ABHD4	FLJ12816														
ABHD5	CDS	CGI58	IECN2	NCIE2	MGC8731	Comparative gene identification 58									
ABHD6	Lipase protein														
ABHD8	FLJ11743	MGC2512	MGC14280												
ABI1	Eps8 binding protein	E3B1	Spectrin SH3 domain binding protein 1	ABI1/MLL fusion gene	Nap1 binding protein	Interactor protein Ablbp4	NAP1BP	SSH3BP	SSH3BP1	Abelson interactor 1	Abl-interactor protein 1 long	Abl-interactor 1 isoform a	Abl-interactor 1 isoform b	Abl-interactor 1 isoform d	Abl-interactor 1 isoform c
ABI2	SSH3BP2	Abl-interactor 2	Abl binding protein 3	Abl-interactor protein 2b	Arg protein tyrosine kinase-binding protein	Abl-interacting protein 1 (SH3-containing protein)	Abl interactor 2 isoform 1	ABL interacting protein 1	AIP1	ABI2B	AblBP3	argBPIA	Alix		
ABI3	Nesh protein																		
ABI3BP	NESHBP	FLJ21551	DKFZP586L2024	Target of Nesh-SH3															
ABL1	Proto oncogene tyrosine protein kinase ABL1	JTK7	p150	V-abl abelson murine leukemia viral oncogene homolog 1 isoform b	ABL	c-ABL	v-abl	Abelson murine leukemia viral (v-abl) oncogene homolog 1	bcr/abl	bcr/c-abl oncogene protein	EC 2.7.10.2	V-abl Abelson murine leukemia viral oncogene homolog 1 isoform a							
ABL2	ARG	Oncogene ARG	EC 2.7.1.112	V-abl abelson murine leukemia viral oncogene homolog 2 isoform a															
ABLIM1	LIMAB1	LIMATIN	ABLIM	LIM actin binding protein 1	FLJ14564	KIAA0059	Actin binding double zinc finger protein	Actin binding LIM protein 1 isoform a	Actin binding LIM protein 1 isoform c	Actin binding LIM protein 1 isoform s	MGC1224	Actin binding LIM protein 1 isoform b							
ABLIM2	Actin binding LIM protein family member 2	KIAA1808																	
ABLIM3	KIAA0843	abLIM3	HMFN1661	Actin binding LIM protein 3															
ABO	"Transferase A, alpha 1-3-N-acetylgalactosaminyltransferase"	"Transferase B, alpha 1-3-galactosyltransferase"	Histo-blood group ABO system transferase	NAGAT	GTA	GTB	Glycoprotein-fucosylgalactoside alpha-N-acetylgalactosaminyltransferase	Fucosylglycoprotein alpha-N-acetylgalactosaminyltransferase	Histo-blood group A transferase	Histo-blood group A acetylgalactosaminyltransferase	A transferase	Glycoprotein-fucosylgalactoside alpha-galactosyltransferase	Fucosylglycoprotein 3-alpha-galactosyltransferase	Histo-blood group B transferase	B transferase	UDP-GalNAc:Fuc alpha 1--2Gal alpha 1--3GalNAc transferase	A glycosyltransferase	Alpha1-3 galactosyltransferase	ABO blood group
ABP1	Diamine oxidase	DAO	Amiloride binding protein	EC 1.4.3.6															
ABR	Active breakpoint cluster region related protein	Active breakpoint cluster region related protein isoform a	Active breakpoint cluster region-related protein isoform b																
ABRA	STARS	Hypothetical protein FLJ35375																	
ABT1	Basal transcriptional activator	TATA-binding protein binding protein																	
ABTB1	Ankyrin repeat and BTB (POZ) domain containing 1	EF1ABP	MGC20585	BPOZ type2	BPOZ														
ABTB2	Ankyrin repeat and BTB (POZ) domain containing 2	Hypothetical protein FLJ38313																	
ACAA1	Acetyl coenzyme A acyltransferase (peroxisomal) 3 oxoacyl-coenzyme A	Peroxisomal 3 oxoacyl coenzyme A thiolase	"3 ketoacyl CoA thiolase, peroxisomal"	Acetyl CoA acyltransferase	Beta ketothiolase	PTHIO	ACAA	THIO											
ACAA2	Acetyl Coenzyme A acyltransferase 2 (mitochondrial 3-oxoacyl-Coenzyme A thiolase)	DSAEC	Beta ketothiolase	Acetyl Coenzyme A acyltransferase 2	T1	"3-ketoacyl-CoA thiolase, mitochondrial"	EC 2.3.1.16												
ACACA	Acetyl-CoA carboxylase 1	ACC alpha	Biotin carboxylase	ACC1	Acetyl-Coenzyme A carboxylase alpha	ACAC	ACC	ACCA	EC 6.4.1.2	Acetyl-Coenzyme A carboxylase alpha isoform 4	Acetyl-Coenzyme A carboxylase alpha isoform 1	Acetyl-Coenzyme A carboxylase alpha isoform 2	Acetyl-Coenzyme A carboxylase alpha isoform 3
ACACB	ACCB	Acetyl-CoA carboxylase 2	ACC beta	Biotin carboxylase	ACC2								
ACAD10	MGC5601												
ACAD11	Putative acyl CoA dehydrogenase	FLJ12592	MGC150619	Acyl-CoA dehydrogenase family member 11	ACAD-11								
ACAD8	"Acyl-Coenzyme A dehydrogenase family, member 8"	Isobutyryl-CoA dehydrogenase	Activator-recruited cofactor 42 kDa component	ARC42	"Acyl-CoA dehydrogenase family member 8, mitochondrial"								
ACAD9	ACAD-9	NPD002	MGC14452	"Acyl-Coenzyme A dehydrogenase family, member 9"	EC 1.3.99.								
ACADL	"Acyl-Coenzyme A dehydrogenase, long chain ACADL"	LCAD	"Acyl-CoA dehydrogenase, long chain specific, mitochondrial"	ACAD4									
ACADM	MCAD	MCADH											
ACADS	Acyl CoA dehydrogenase	SCAD	"Acyl CoA dehydrogenase, C 2 to C 3 short chain"										
ACADSB	SBCAD	2-methylbutyryl-CoA dehydrogenase	2-methyl branched chain acyl-CoA dehydrogenase	2 MEBCAD	2-methylbutyryl-coenzyme A dehydrogenase								
ACADVL	VLCAD	"Acyl Coenzyme A dehydrogenase, very long chain"	"Acyl CoA dehydrogenase, very long chain specific, mitochondrial"	LCACD	ACAD6	EC 1.3.99.-	"Acyl-Coenzyme A dehydrogenase, very long chain isoform 1 precursor"	"Acyl-Coenzyme A dehydrogenase, very long chain isoform 2 precursor"					
ACAN	Aggrecan 1 isoform 1 precursor	Aggrecan 1 isoform 2 precursor	Chondroitin sulfate proteoglycan core protein 1	CSPG1	CSPCP	Cartilage specific proteoglycan core protein 1	Aggrecan core protein	PG-M					
ACAP1	"Arf-GAP with coiled coil, ANK repeat and PH domains 1"	KIAA0050	CNT-B1	ACAP1									
ACAP2	"Arf GAP with coiled coil, ANK repeat and PH domains 2"	KIAA0041	CNT-B2	ACAP2									
ACAP3	KIAA1716	Cnt-b5											
ACAT1	"Acetyl-CoA acetyltransferase, mitochondrial"	Acetyl-CoA thiolase	T2	ACAT	MAT								
ACAT2	Acetocoenzyme A acetyltransferase 2	Acetoacetyl-CoA thiolase	EC 2.3.1.9													
ACBD3	Golgi phosphoprotein 1	GOLPH1	"Golgi complex associated protein, 60 kDa"	GCP60	Acyl-Coenzyme A binding domain containing 3											
ACBD4	FLJ13322	HMFT0700	Acyl-CoA binding domain containing protein 4													
ACBD5	KIAA1996	DKFZp434A2417	Endozepine related protein precursor	Membrane associated diazepam binding inhibitor												
ACBD6	MGC2404															
ACBD7	FLJ38219	MGC33893	BA455B2.2													
ACCN1	"Amiloride-sensitive cation channel 1, neuronal (degenerin) isoform 1"	"Amiloride-sensitive cation channel 1, neuronal (degenerin) isoform 2"	Amiloride sensitive cation channel neuronal 1	Brain sodium channel 1	BNAC1	Sodium channel nonvoltage gated neuronal 1	Mammalian degenerin	MDEG	ACCN	ASIC2	ASIC2a	Degenerin channel MDEG				
ACCN2	Amiloride sensitive brain sodium channel BNaC2	Amiloride sensitive cation channel neuronal 2	BNAC2	ASIC	Cation channel amiloride sensitive neuronal 2	ASIC1A	Amiloride sensitive cation channel 2 neuronal isoform b	Amiloride sensitive cation channel 2 neuronal isoform a								
ACCN3	Amiloride sensitive cation channel 3 isoform a	Amiloride sensitive cation channel 3 isoform c	ASIC3	Acid sensing ion channel 3	TNaC1	SLNAC1	Testis sodium channel 1	Modulatory subunit of ASIC2a	Proton-gated cation channel subunit	Amiloride sensitive cation channel 3 isoform b						
ACCN4	MGC24860	Amiloride-sensitive cation channel 4 isoform 1	Amiloride-sensitive cation channel 4 isoform 2	ASIC4	BNAC4	MGC17248	Acid-sensing ion channel 4	Brain sodium channel 4								
ACCN5	"Amiloride sensitive cation channel 5, intestinal"	INAC	HINAC	Amiloride sensitive sodium channel												
ACCS	ACS	PHACS	1-aminocyclopropane-1-carboxylate synthase													
ACCSL																
ACD	PTOP	Pip1	TIN2 interacting protein	POT1 and TIN2 organizing protein	Adrenocortical dysplasia homolog isoform 1	Adrenocortical dysplasia homolog isoform 3	Adrenocortical dysplasia homolog isoform 2	Adrenocortical dysplasia homolog								
ACE	ACE1	Dipeptidyl carboxypeptidase 1	DCP1	Kininase II	ACE-T	DCP	CD143	MGC26566	Peptidase P	CD143 antigen	Testicular ECA	Carboxycathepsin	Peptidyl-dipeptidase A	EC 3.4.15.1	"Angiotensin converting enzyme, testis specific isoform"	"Angiotensin converting enzyme, somatic isoform"
ACE2	Angiotensin I converting enzyme (peptidyl-dipeptidase A) 2	ACEH														
ACER1	ACER1	Alkaline ceramidase												
ACER2	Ceramide hydrolase	Alkaline ceramidase 2	ACER2	FLJ41587										
ACER3	APHC	FLJ11238												
ACHE	AChE-H	Acetylcholinesterase isoform E4-E6 precursor	YT	Acetylcholinesterase isoform E4-E5 precursor	AChE	Acetylcholine acetylhydrolase	EC 3.1.1.7	AcChoEase						
ACIN1	Apoptotic chromatin condensation inducer in the nucleus													
ACLY	CLATP	ATPCLTT	ATPCL	ATP-citrate synthase	EC 2.3.3.8	Citrate cleavage enzyme	ATP citrate lyase isoform 2	ATP citrate lyase isoform 1						
ACMSD	RH37943	Aminocarboxymuconate semialdehyde decarboxylase	EC 4.1.1.45											
ACN9	DC11													
ACO1	Aconitase 1	Iron responsive element binding protein 1	IRE-BP 1	Iron regulatory protein 1	Ferritin repressor protein	Aconitate hydratase	IRP1	IREBP	IRE binding protein1	IREB1	EC 4.2.1.3			
ACO2	Citrate hydrolyase aconitase	Aconitase 2	EC 4.2.1.3											
ACOT1	ACH2	CTE-1	LACH2	ACOT1										
ACOT11	KIAA0707	THEA	Brown fat inducible thioesterase	Thioesterase superfamily member 1	Thioesterase adipose associated	Thioesterase adipose associated isoform BFIT1	Thioesterase adipose associated isoform BFIT2	BFIT	Adipose associated thioesterase	BFIT1	BFIT2	START domain containing 14	THEM1	STARD14
ACOT12	CACH-1	MGC105114	EC 3.1.2.1											
ACOT13	PNAS 27	HT012	MGC4961	Hypothalamus protein HT012										
ACOT2	Peroxisomal long-chain acyl-coA thioesterase 2	ZAP128	PTE2											
ACOT4	PTE2B	PTE1B	PTE-Ib	FLJ31235	Peroxisomal acyl coenzyme A thioester hydrolase Ib	EC 3.1.2.2	Peroxisomal long-chain acyl-coA thioesterase Ib							
ACOT6	EC 3.1.2.2																					
ACOT7	BACH	RP1-120G22.10	hBACH	Acyl-CoA thioesterase 2	Acyl-CoA thioesterase long chain	Brain acyl-CoA hydrolase	Acyl-CoA thioesterase 7 isoform hBACHa	Acyl-CoA thioesterase 7 isoform hBACHc	Acyl-CoA thioesterase 7 isoform hBACHd	EC 3.1.2.2	CTE-IIa	Acyl-CoA thioesterase 7 isoform hBACHb	ACT	ACH1	LACH1	CTE-II	MGC1126	Long chain acyl-CoA thioester hydrolase				
ACOT8	Peroxisomal acyl-coenzyme A thioester hydrolase 1	Peroxisomal long-chain acyl-coA thioesterase 1	HIV-Nef associated acyl coA thioesterase	Thioesterase II	hTE	hACTE-III	HNAACTE	PTE1	PTE2	Long-chain fatty-acyl-CoA hydrolase	Palmitoyl-CoA hydrolase	EC 3.1.2.2	Acyl-CoA thioesterase 8	Peroxisomal acyl-CoA thioesterase 1 isoform a	Peroxisomal acyl-CoA thioesterase 1 isoform b	Peroxisomal acyl-CoA thioesterase 1 isoform c						
ACOT9	MT-ACT48	CGI-16	Acyl-CoA thioesterase 9	ACATE2	"Acyl Coenzyme A thioesterase 2, mitochondrial isoform b"	"Acyl-Coenzyme A thioesterase 2, mitochondrial isoform a"																
ACOX1	ACOX1 Acyl-CoA oxidase palmitoyl peroxidase Acyl-CoA oxidase	ACOX palmitoyl-CoA oxidase Acyl-CoA oxidase straight-chain	Acyl-Coenzyme A oxidase 1 peroxisomal	Palmitoyl-CoA oxidase	Pseudoneonatal Acyl-CoA oxidase 1 palmitoyl	"Acyl-CoA oxidase, palmitoyl, peroxisomal"	Acyl CoA oxidase straight chain	ACOX	AOX	EC 1.3.3.6	Acyl-Coenzyme A oxidase isoform b											
ACOX2	"Acyl-coenzyme A oxidase 2, peroxisomal"	BCOX	BRCOX	BRCACOX	Peroxisomal branched chain acyl-CoA oxidase	Branched-chain acyl-CoA oxidase	BRCACox	Trihydroxycoprostanoyl-CoA oxidase	THCCox	THCA-CoA oxidase												
ACOX3	"Acyl-CoA oxidase 3,"	Pristanoyl																				
ACOXL	FLJ11042																					
ACP1	Acid phosphatase 1 isoform c	Acid phosphatase 1 Isoform b	Red cell acid phosphatase 1 isozyme F	ACP1-Bf	HAAP-alpha	HCPTP-A	HCPTP1-1	MGC3499	Adipocyte acid phosphatase	Red cell acid phosphatase 1	Protein tyrosine phosphatase	Acid phosphatase of erythrocyte	Cytoplasmic phosphotyrosyl protein phosphatase	Low molecular weight phosphotyrosine protein phosphatase	Acid phosphatase 1 isoform d	EC 3.1.3.48	LMW-PTPase	LMW-PTP	EC 3.1.3.2	"Phosphatase, acid, of erythrocyte"	ACP1	"Acid phosphatase 1, soluble"
ACP2	"Acid phosphatase 2, lysosomal"	ACP2 beta polypeptide																				
ACP5	TRAP	Tartrate resistant acid ATPase	TrATPase	"Acid phosphatase 5, tartrate resistant"	"Phosphatase, acid, type 5, tartarate resistant"	Tartrate resistant acid phosphatase type 5	Uteroferrin	Purple acid phosphatase														
ACP6	LPAP	ACPL1	PACPL1	Acid phosphatase like 1	Lysophosphatidic acid phosphatase																	
ACPL2	FLJ23751																					
ACPP	PAP	PACP	Phosphatase prostate specific acid																			
ACPT	Testicular acid phosphatase	Testicular acid phosphatase precursor																				
ACR	Proacrosin	Preproacrosin																				
ACRBP	SP32	OY-TES-1	Proacrosin binding protein SP32 precursor											
ACRC	Acidic repeat containing gene	NAAR1	Putative nuclear protein											
ACRV1	Acrosomal vesicle protein 1 isoform k	Acrosomal vesicle protein 1 isoform b	Acrosomal vesicle protein 1 isoform c	Acrosomal vesicle protein 1 isoform d	Acrosomal vesicle protein 1 isoform e	Acrosomal vesicle protein 1 isoform f	Acrosomal vesicle protein 1 isoform h	Acrosomal vesicle protein 1 isoform j	Acrosomal vesicle protein 1 isoform a	SP-10	SPACA2	Sperm protein 10		
ACSBG1	BG1	BGM	FLJ30320	MGC14352	Bubblegum	Very long chain acyl CoA synthetase	KIAA0631							
ACSBG2	PRTD-NY3	DKFZp434K1635												
ACSF2	LOC80221	"PPARG binding, long chain fatty acid acyl Co-A ligase like"												
ACSF3	LOC197322	FLJ39242												
ACSL1	Long chain acyl CoA synthetase 2	LACS2	Palmitoyl CoA ligase 2	LACS	Long chain fatty acid coenzyme A ligase 2	Long-chain fatty acid coenzyme A ligase 1	LACS1	Palmitoyl-CoA ligase	Lignoceroyl CoA synthase	ACS1	FACL1	FACL2	Fatty acid CoA ligase long chain 1	
ACSL3	Fatty acid CoA ligase long chain 3	Long chain fatty acid CoA ligase 3	Long chain acyl CoA synthetase 3	LACS 3	Acyl CoA synthetase 3	ACS3	FACL3	PRO2194	Lignoceroyl-CoA synthase	"Fatty-acid-Coenzyme A ligase, long-chain 3"	EC 6.2.1.3	LACS3		
ACSL4	Long chain fatty acid CoA ligase 4	Acyl CoA synthetase 4	ACS4	Fatty acid CoA ligase long chain 4	LACS4	Fatty acid thiokinase	Long chain acyl CoA synthetase 4	Lignoceroyl CoA synthase	FACL4	MRX63	EC 6.2.1.3	LACS 4	Acyl CoA synthetase long chain family member 4 isoform 1	Acyl CoA synthetase long chain family member 4 isoform 2
ACSL5	ACS2	Long chain fatty acid coenzyme A ligase 5	Acyl CoA synthetase long chain family member 5 isoform a	Acyl CoA synthetase long chain family member 5 isoform b	Acyl CoA synthetase 5	ACS5	EC 6.2.1.3	Long chain acyl CoA synthetase 5	Long chain fatty acid CoA ligase 5	Fatty acid CoA ligase long chain 5	FACL5	LACS 5		
ACSL6	Long fatty acyl CoA synthetase 2	Fatty acid Coenzyme A ligase long chain 6	ACS2	LACS6	FACL6	LACS2	LACS5	KIAA0837	Acyl CoA synthetase 2	Long chain acyl CoA synthetase 2	Long chain acyl CoA synthetase 5	Acyl-CoA synthetase long-chain family member 6 isoform a	EC 6.2.1.3	Acyl-CoA synthetase long-chain family member 6 isoform b
ACSM1	MACS1	Butyrate CoA ligase	Medium-chain acyl-CoA synthetase	6.2.1.2	Acetyl Coenzyme A synthetase 3									
ACSM2A	ACSM2	A-923A4.1	MGC150530											
ACSM2B	HXMA	HYST1046												
ACSM3	SA	SA hypertension associated homolog	SAH	SA hypertension associated homolog isoform 1	SA hypertension associated homolog isoform 2									
ACSM4	LOC341392																						
ACSM5	FLJ20581	LOC54988																					
ACSS1	AceCS2L	MGC33843	Acetyl-Coenzyme A synthetase 2 AMP forming-like																				
ACSS2	Acetyl-CoA synthetase	ACS	ACSA	AceCS	Acetate thiokinase	Acetate-CoA ligase	Acyl-activating enzyme	Cytoplasmic acetyl-coenzyme A synthetase	Acetyl-Coenzyme A synthetase 2 (ADP forming)	dJ1161H23.1	MYH7B	DKFZp762G026	Acyl-CoA synthetase short-chain family member 2	OTTHUMP00000030712	OTTHUMP00000030714	OTTHUMP00000030715	OTTHUMP00000030716	EC 6.2.1.13	EC 6.2.1.1	"Acetyl-coenzyme A synthetase, cytoplasmic"	ACAS2	Acyl-CoA synthetase short-chain family member 2 isoform a	Acyl-CoA synthetase short-chain family member 2 isoform 2
ACSS3	LOC79611																						
ACTA1	ASMA	ACTA	Alpha actin 1																				
ACTA2	"Actin, vascular smooth muscle"	"Actin alpha, smooth muscle, aortic"	ACTSA	"Actin alpha-2, smooth muscle, aorta"	Alpha 2 actin	Actin aortic smooth muscle																	
ACTB	Beta actin	Beta cytoskeletal actin																					
ACTBL2	DKFZp686D0972	Hypothetical protein LOC345651																					
ACTC1	Smooth muscle actin	"Actin, alpha cardiac"	"Actin, alpha"	ACTC1																			
ACTG1	Cytoskeletal gamma actin	Actin gamma	ACTG																				
ACTG2	ACTSG	ACTE	Actin alpha 3	ACTA3	ACTL3	Gamma sm actin	Gamma smooth muscle actin	SMgammaA															
ACTL6A	BAF53	BAF53A	Actin related protein Baf53a	ArpN beta	ACTL6	MGC5382	BAF complex 53 kDa subunit	BRG1-associated factor	hArpN beta	Actin-like 6A isoform 1	Actin-like 6A isoform 2												
ACTL6B	ACTL6	BAF53B	ArpN alpha	Actin like 6	Actin related protein	53 kDa BRG1 associated factor B	Actin related protein Baf53b																
ACTL7A	Actin like 7 alpha	Actin like 7A																					
ACTL7B	Actin like 7 beta	Actin like 7B																					
ACTL8	LOC81569 protein						
ACTL9	HSD21	LOC284382					
ACTN1							
ACTN2	Alpha actinin skeletal muscle isoform 2	F-actin cross linking protein					
ACTN3	Alpha actinin 3	F actin cross linking protein					
ACTN4	Non muscle alpha actinin 4	F actin cross linking protein					
ACTR10	HARP11	ACTR11	ARP11	Actin related protein 10 homolog			
ACTR1A	ARP1	Centrin alpha	Alpha centractin	Centractin	Centrosome associated actin homolog	Actin RPV	CTRN1
ACTR1B	ARP1B	Centractin beta	CTRN2	Beta centractin			
ACTR2	ARP2	Actin-related protein 2	Actin-related protein 2 isoform b	Actin-related protein 2 isoform a			
ACTR3	Actin like protein 3	ARP3	Actin 2				
ACTR3B	ARP11	Actin related protein Arp11	ARP3beta				
ACTR5	FLJ12785	Sarcoma antigen NY-SAR-16	hARP5				
ACTR6	ARP6	CDA12	ARPX	FLJ13433	ARP6 actin related protein 6 homolog	MSTP136	
ACTR8	ARP8	FLJ12934	FLJ22579				
ACTRT1	Arp T1						
ACTRT2	ARPT2	HARPM2	FLJ25424	Actin related protein T2								
ACVR1	R2	ALK2	SKR1	TSR-I	ActRIA	ACTR-I	ACVRLK2	Hydroxyalkyl-protein kinase	Activin receptor like kinase 2	TGF-B superfamily receptor type I	"Activin A receptor, type II like kinase 2"	Serine-threonine protein kinase receptor R1
ACVR1B	"Activin A receptor, type 2 like kinase 4"	ACVRLK4	"Activin A receptor, type 1B"	ALK4	ACTRIB	Activin A type IB receptor isoform b precursor	Activin A type IB receptor isoform c precursor	Activin A type IB receptor isoform a precursor				
ACVR1C	ALK7	ACVRLK7	Activin receptor like kinase 7									
ACVR2A	ActR-II	ActRIIA										
ACVR2B	ACTRIIB											
ACVRL1	ALK1	ACVRLK1	TGF B superfamily receptor type 1	"Activin A receptor, type II-like kinase 1"	TSR 1	Serine/threonine protein kinase receptor R3	SKR3 ACVRL1					
ACY1	"L-amino acid acid amidohydrolase, N-acyl"	ACY 1	ACYLASE	EC 3.5.1.14								
ACY3	Aspartoacylase (aminocyclase) 3	MGC9740	HCV core-binding protein	EC 3.5.1.15	Aminoacylase-3	ACY-3	Acylase III	HCBP1				
ACYP1	ACYPE	Acylphosphatase erythrocyte	Acylphosphatase organ common type isozyme	Acylphosphatase erythrocyte isozyme	Erythrocyte acylphosphatase 1 isoform b	Erythrocyte acylphosphatase 1 isoform a						
ACYP2	Acylphosphate phosphohydrolase	"Acylphosphatase, muscle"	ACYP	EC 3.6.1.7								
ADA	Adenosine aminohydrolase											
ADAD1	Tenr											
ADAD2												
ADAL	DKFZp313B2137	FLJ44620										
ADAM10	A disintegrin and metalloproteinase domain 10	Kuz	MADM	Kuzbanian	HsT18717	EC 3.4.24.81	CDw156	AD10	CD156c			
ADAM11	"Metalloproteinase like, disintegrin like and cysteine rich protein"	MDC	A Disintegrin and Metalloproteinase domain 11									
ADAM12	A disintegrin and metalloproteinase domain 12	MCMPMltna	MLTN	Meltrin alpha	MCMP	MLTNA	Disintegrin and metalloprotease domain 12 isoform 2 preproprotein	Disintegrin and metalloprotease domain 12 isoform 1 preprotein				
ADAM15	A disintegrin and metalloproteinase domain 15	"Metalloproteinase like, disintegrin like, and cysteine rich protein 15"	MDC15	Metargidin	Metalloprotease RGD disintegrin protein	EC 3.4.24.-	A disintegrin and metalloproteinase domain 15 isoform 3 preproprotein	A disintegrin and metalloproteinase domain 15 isoform 4 preproprotein	A disintegrin and metalloproteinase domain 15 isoform 5 preproprotein	A disintegrin and metalloproteinase domain 15 isoform 6 preproprotein	A disintegrin and metalloproteinase domain 15 isoform 2 preproprotein	A disintegrin and metalloproteinase domain 15 isoform 1 preproprotein
ADAM17	A disintegrin and metalloproteinase domain 17	Tumor necrosis factor alpha converting enzyme	TACE	Snake venom-like protease	TNF-alpha convertase	CD156b	CSVP	EC 3.4.24.86	MGC71942			
ADAM18	A disintegrin and metalloproteinase domain 18	"Transmembrane metalloproteinase like, disintegrin like and cysteine rich protein III"	tMDCIII	TMDCIII	ADAM27							
ADAM19	MLTNB	Meltrin beta	Metalloprotease and disintegrin dentritic antigen marker	MADDAM	Adamalysin 19	A disintegrin and metalloproteinase domain 19	FKSG34	ADAM metallopeptidase domain 19 isoform 1 preproprotein	ADAM metallopeptidase domain 19 isoform 2 preproprotein	ADAM metallopeptidase domain 19		
ADAM2	A disintegrin and metalloproteinase domain 2	Fertilin beta	FTNB	PH30	CRYN1	CRYN2	PH-30b					
ADAM20	A disintegrin and metalloproteinase domain 20											
ADAM21	A disintegrin and metalloproteinase domain 21	ADAM31										
ADAM22	A disintegrin and metalloproteinase domain 22	"Metalloproteinase-like, disintegrin-like, and cysteine-rich protein 2"	MDC2	Metalloproteinase disintegrin ADAM22-3	A disintegrin and metalloproteinase domain 22 isoform 2	A disintegrin and metalloproteinase domain 22 isoform 3	A disintegrin and metalloproteinase domain 22 isoform 4	A disintegrin and metalloproteinase domain 22 isoform 5	A disintegrin and metalloproteinase domain 22 isoform 1			
ADAM23	A disintegrin and metalloproteinase domain 23	"Metalloproteinase-like, disintegrin-like, and cysteine rich protein 3"	MDC3									
ADAM28	MDCL	MDC Lm	MDC Ls	A disintegrin and metalloproteinase domain 28	Metalloproteinase like disintegrin like and cysteine rich protein L	eMDCII	Metalloproteinase like disintegrin like and cysteine rich protein lymphocyte expressed	ADAM metallopeptidase domain 28 isoform 1 preproprotein	ADAM23	EC 3.4.24.-	ADAM metallopeptidase domain 28 isoform 3 preproprotein	
ADAM29	A disintegrin and metalloproteinase domain 29	svph1	ADAM metallopeptidase domain 29									
ADAM30	A disintegrin and metalloproteinase domain 30	svph4	ADAM metallopeptidase domain 30									
ADAM32	Hypothetical protein MGC26899	UNQ5982/PRO21340										
ADAM33	Disintegrin and reprolysin metalloproteinase family protein	A disintegrin and metalloproteinase domain 33	Metalloprotease disintegrin	Disintegrin and metalloproteinase domain 33 isoform beta preproprotein	Disintegrin and metalloproteinase domain 33 isoform alpha	ADAM metallopeptidase domain 33	FLJ35308	FLJ36751	MGC71889	DJ964F7.1	MGC149823	DKFZp434K0521
ADAM3B	-												
ADAM7	A disintegrin and metalloproteinase domain 7	Epididymal apical protein I	EAP1	Sperm maturation related glycoprotein GP-83									
ADAM8	A disintegrin and metalloproteinase domain 8	Human leukocyte differentiation antigen	Cell surface antigen MS2	CD156a antigen	CD156	MS2	MGC134985						
ADAM9	Myeloma cell metalloproteinase	MCMP	"Metalloproteinase like, disintegrin like, and cysteine rich protein 9"	MDC9	Meltrin gamma	KIAA0021	MLTNG	ADAM metallopeptidase domain 9 isoform 1 precursor	Cellular disintegrin-related protein	A disintegrin and metalloproteinase domain 9	Metalloprotease/disintegrin/cysteine rich protein 9	ADAM metallopeptidase domain 9 isoform 2 precursor	ADAM metallopeptidase domain 9
ADAMDEC1	"ADAM like, decysin 1"	Disintegrin protease	A disintegrin and metalloproteinase domain like protein decysin 1										
ADAMTS1	A disintegrin and metalloproteinase with thrombospondin motifs 1	"A disintegrin like and metalloprotease, reprolysin type, with thrombospondin type 1 motif, 1"	METH 1										
ADAMTS10	ADAM-TS10	EC 3.4.24.	"A disintegrin like and metalloproteinase with thrombospondin type 1 motif, 10"	zinc metalloendopeptidase	A disintegrin and metalloproteinase with thrombospondin motifs 10	A disintegrin-like and metalloprotease domain with thrombospondin type I repeats 10	WMS						
ADAMTS12	"A disintegrin like and metalloproteinase with thrombospondin type 1 motif, 12"												
ADAMTS13	"A disintegrin like and metalloprotease with thrombospondin type 1 motif, 13"	Von Willebrand factor cleaving protease	VWFCP	"A disintegrin-like and metalloprotease (reprolysin type) with thrombospondin type 1 motif, 13 isoform 2 preproprotein"	"A disintegrin-like and metalloprotease (reprolysin type) with thrombospondin type 1 motif, 13 isoform 3 preproprotein"	"ADAM metallopeptidase with thrombospondin type 1 motif, 13 isoform 1 preproprotein"							
ADAMTS14	"ADAM metallopeptidase with thrombospondin type 1 motif, 14 isoform 2"	"ADAM metallopeptidase with thrombospondin type 1 motif, 14 isoform 1"	FLJ32820	Metalloprotease-disintegrin protease	"A disintegrin like and metalloprotease reprolysin type with thrombospondin type 1 motif, 14"	ADAM-TS 14	A disintegrin and metalloproteinase with thrombospondin motifs 14	ADAMTS-14					
ADAMTS15	A disintegrin and metalloproteinase with thrombospondin motifs 15	A disintegrin like and metalloproteinase with thrombospondin type 1 motif 15											
ADAMTS16	A disintegrin like and metalloproteinase with thrombospondin type 1 motif 16	A disintegrin and metalloproteinase with thrombospondin motifs 16											
ADAMTS17	A disintegrin like and metalloproteinase with thrombospondin type 1 motif 17	A disintegrin and metalloproteinase with thrombospondin motifs 17											
ADAMTS18	"A disintegrin-like and metalloprotease (reprolysin type) with thrombospondin type 1 motif, 18"	A disintegrin and metalloproteinase with thrombospondin motifs 18	ADAMTS21	"ADAM metallopeptidase with thrombospondin type 1 motif, 18"	"A disintegrin-like and metalloprotease (reprolysin type) with thrombospondin type 1 motif, 21"	EC 3.4.24.-	"ADAM metallopeptidase with thrombospondin type 1 motif, 18 isoform 1 preproprotein"	"ADAM metallopeptidase with thrombospondin type 1 motif, 18 isoform 2 preproprotein"					
ADAMTS19	A disintegrin and metalloproteinase with thrombospondin motifs 19	A disintegrin like and metalloproteinase with thrombospondin type 1 motif 19											
ADAMTS2	Procollagen I N proteinase	"A disintegrin like and metalloproteinase with thrombospondin type 1 motif, 2"	A disintegrin and metalloproteinase with thrombospondin motifs 2	NPI	Procollagen I/II aminopropeptide processing enzyme	PC I NP	Procollagen N endopeptidase	pNPI	A disintegrin and metalloprotease with thrombospondin motifs-2 isoform 2	A disintegrin and metalloprotease with thrombospondin motifs-2 isoform 1			
ADAMTS20	A disintegrin-like and metalloprotease (reprolysin type) with thrombospondin type 1 motif 20	A disintegrin-like and metalloprotease with thrombospondin type 1 motifs 20	GON-1	A disintegrin and metalloproteinase with thrombospondin motifs 20	A disintegrin-like and metalloprotease (reprolysin type) with thrombospondin type 1 motif 20 isoform 1											
ADAMTS3	"A disintegrin-like and metalloprotease with thrombospondin type 1 motif, 3"	"A disintegrin-like and metalloprotease (reprolysin type) with thrombospondin type 1 motif, 3"	Procollagen II amino-propeptide processing enzyme	Procollagen II N-proteinase	PC II-NP											
ADAMTS4	"A disintegrin like and metalloproteinase with thrombospondin type 1 motif, 4"	Aggrecanase 1														
ADAMTS5	A disintegrin and metalloproteinase with thrombospondin motifs 5	Disintegrin like and metalloprotease with thrombospondin type 1 motif 5	Aggrecanase 2	ADMP2	ADAMTS11											
ADAMTS6	A disintegrin and metalloproteinase with thrombospondin motifs 6															
ADAMTS7	A disintegrin and metalloproteinase with thrombospondin motifs 7	A disintegrin like and metalloprotease with thrombospondin type 1 motif 7														
ADAMTS8	"A disintegrin like and metalloproteinase with thrombospondin type 1, motif 8"	"A disintegrin like and metalloprotease reprolysin type with thrombospondin type 1 motif, 8"	METH2	METH8												
ADAMTS9	A Disintegrin like and metalloproteinase with thrombospondin type 1 motif 9	A disintegrin and metalloproteinase with thrombospondin motifs 9 isoform 1 preproprotein														
ADAMTSL1	ADAMTS-like 1 isoform 3	ADAMTSR1	MGC40193	Punctin	Punctin 1	ADAM-TS related protein 1	Thrombospondin	ADAMTS-like 1 isoform 1	ADAMTS-like 1 isoform 2							
ADAMTSL2	FLJ45164	KIAA0605	OTTHUMP00000064620													
ADAMTSL3	KIAA1233	Punctin 2	Disintegrin like and metalloprotease domain with thrombospondin type I motifs like 3													
ADAMTSL4	PP1396	PP9445	PP12585	UNQ2803	FLJ13544	DKFZP434K1772										
ADAMTSL5																
ADAP1	GCS1L	p42IP4	PIP3BP	"Phosphatidylinositol 3,4,5-trisphosphate binding protein"												
ADAP2	Cent b	HSA272195														
ADAR	DRADA	"Adenosine deaminase, RNA specific 1"	Interferon inducible protein 4	ADAR1	DSRAD	136 kDa double stranded RNA binding protein	Adenosine deaminase RNA-specific isoform ADAR-a	P136	K88DSRBP	IFI-4 protein	"Adenosine deaminase, RNA-specific isoform a"	"Adenosine deaminase, RNA-specific isoform b"	"Adenosine deaminase, RNA-specific isoform c"	"Adenosine deaminase, RNA-specific isoform d"	DSH	Double-stranded RNA-specific adenosine deaminase
ADARB1	RNA specific adenosine deaminase B1	ADAR2	RED1	RNA editase 1	Double stranded RNA specific editase 1	DRADA2	dsRNA adenosine deaminase	RNA editing deaminase 1	RNA editing enzyme 1	RNA-specific adenosine deaminase B1 isoform DRADA2a	RNA-specific adenosine deaminase B1 isoform 3	RNA-specific adenosine deaminase B1 isoform 2	RNA-specific adenosine deaminase B1 isoform 1	RNA-specific adenosine deaminase B1 isoform 4	DRADA2b	DRADA2c
ADARB2	ADAR3	Adenosine deaminase RNA specific B2	RNA editing deaminase 2	RNA editing enzyme 2	Double stranded RNA specific adenosine deaminase	Double stranded RNA specific editase B2	Double stranded RNA editing deaminase 2	dsRNA adenosine deaminase B2	RED2							
ADAT1	HADAT1	Adenosine deaminase acting on tRNA														
ADAT2	dJ20N2.1	DKFZp686L1118														
ADAT3	LOC113179	FWP005	MST121	S863-5	MSTP121											
ADC	ODC like	Arginine decarboxylase														
ADCK1	FLJ39600															
ADCK2	aarF domain containing kinase 2	MGC20727														
ADCK4	aarF domain containing kinase 4	FLJ12229														
ADCK5	FLJ35454															
ADCY1	"Adenylate cyclase, type I"	ATP pyrophosphate lyase	"3 prime, 5 prime cyclic AMP synthetase"	Ca(2+)/calmodulin activated adenylyl cyclase	AC1	"Adenyl cyclase, fetal brain, type I"										
ADCY10	Testicular soluble adenylyl cyclase	SAC	HCA2	Adenylate cyclase	AH-related protein	ATP pyrophosphate lyase	"3 prime, 5 prime cyclic AMP synthetase"	"Hypercalciuria, absorptive, 2"								
ADCY2	"Adenylate cyclase, brain type II"	ATP pyrophosphate lyase	Adenylate cyclase II	"3`,5` cyclic AMP synthetase"	KIAA1060	HBAC2										
ADCY3	ATP pyrophosphate lyase	AC3	AC-III	KIAA0511	"Adenylate cyclase, olfactive type"	"Adenylyl cyclase, type III"										
ADCY4	Adenylate cyclase type IV	ATP pyrophosphate-lyase	EC 4.6.1.1													
ADCY5	"Adenylate cyclase, type V"	ATP pyrophosphate lyase	AC5													
ADCY6	AC6	KIAA0422	ATP pyrophosphate lyase	Ca(2+) inhibitable adenylyl cyclase	"Adenylate cyclase, type VI"	Adenylate cyclase 6 isoform a	Adenylate cyclase 6 isoform b		
ADCY7	"Adenylate cyclase, type VII"	ATP pyrophosphate lyase	Adenylyl cyclase	KIAA0037					
ADCY8	"Adenylyl cyclase, brain type I"	Adenylate cyclase 3	ADCY3	HBAC1	ACVIII	AC8	"Adenylate cyclase, type VIII"	ATP pyrophosphate-lyase	Ca(2+)/calmodulin activated adenylyl cyclase
ADCY9	ATP pyrophosphate lyase	"Adenylate cyclase, type IX"	KIAA0520	Type IX ATP pyrophosphate lyase					
ADCYAP1	PACAP	Pituitary adenylate cyclase activating polypeptide	PACAP related peptide	PRP48	Pituitary adenylate cyclase activating polypeptide 27	PACAP27	Pituitary adenylate cyclase activating polypeptide 38	PACAP38	
ADCYAP1R1	"Adenylate cyclase activating polypeptide 1, receptor"	"Pituitary adenylate cyclase activating polypeptide receptor, type I"	PACAPR1	PAC1					
ADD1	MGC3339	MGC44427	Erythrocyte adducin subunit alpha	Alpha adducin	"Erythrocyte adducin, alpha subunit"	ADDA			
ADD2	Adducin 2 isoform b	Adducin 2 isoform c	Adducin 2 isoform d	Adducin 2 isoform e	"Adducin, beta"	Erythrocyte adducin beta subunit	ADDB		
ADD3	Adducin gamma	Adducin like protein 70	ADDL	Adducin 3 (gamma) isoform b	Adducin 3 (gamma) isoform a				
ADH1A	"Alcohol dehydrogenase 1A, alpha polypeptide"	"ADH, alpha subunit"	ADH1	"Alcohol dehydrogenase, alpha chain"	EC 1.1.1.1				
ADH1B	ADH2	"Alcohol dehydrogenase 1B, beta polypeptide"	"ADH, beta subunit"	EC 1.1.1.1					
ADH1C	ADH3	"Alcohol dehydrogenase 1C, gamma polypeptide"	"ADH, gamma subunit"	EC 1.1.1.1					
ADH4	"Alcohol dehydrogenase, pi isozyme"	"ADH, classII"	"Alcohol dehydrogenase, class II pi chain"	EC 1.1.1.1					
ADH5	"Alcohol dehydrogenase, chi isozyme"	"ADH, class III"	ADHX	"Alcohol dehydrogenase class III, chi chain"	Glutathione dependent formaldehyde dehydrogenase	EC 1.1.1.1	EC 1.2.1.1		
ADH6	EC 1.1.1.1								
ADH7	ADH 4	ADH class 5	Alcohol dehydrogenase class 5 mu/sigma chain	Gastric alcohol dehydrogenase					
ADHFE1	Fe-containing alcohol dehydrogenase 1	ADH8	FLJ32430	HMFT2263	Alcohol dehydrogenase 8			
ADI1	Membrane type 1 matrix metalloproteinase cytoplasmic tail binding protein1	SIPL	FLJ10913	HMFT1638	Submergence induced protein 2			
ADIG	SMAF1	MGC39724	RP5-1100H13.2	KIAA1219				
ADIPOQ	Adipose most abundant gene transcript 1	"Gelatin-binding protein, 28kd"	GBP28	Adiponectin	Adipocyte specific secretory protein	30 kDa adipocyte complemen related protein	ACDC	Adipocyte C1Q and collagen domain containing
ADIPOR1								
ADIPOR2								
ADK	Adenosine kinase isoform a	Adenosine kinase isoform b	Adenosine 5`-phosphotransferase	AK	EC 2.7.1.20			
ADM	AM	Proadrenomedullin N-20 terminal peptide	ProAM-N20	ProAM N-terminal 20 peptide	PAMP			
ADM2	AM2	FLJ21135	Intermedin					
ADNP	KIAA0784	Activity dependent neuroprotective protein						
ADNP2	KIAA0863							
ADO	FLJ14547	Chromosome 10 open reading frame 22						
ADORA1	RDC7	A1AR						
ADORA2A	ADORA2	RDC8						
ADORA2B	ADORA2	A2bR						
ADORA3	A3AR	A3 adenosine receptor	AD026	bA552M11.5	RP11-552M11.7	Adenosine A3 receptor isoform 3	ADORA3	
ADPGK	ADP-GK	DKFZP434B195	2610017G09Rik	ATP-dependent glucokinase					
ADPRH	ADP-ribose-L-arginine cleaving enzyme								
ADPRHL1	ARH2	ADP-ribosyl-hydrolase	ADP-ribosylhydrolase like 1 isoform 1	ADP-ribosylhydrolase like 1 isoform 2					
ADPRHL2	ARH3	FLJ20446	dJ665N4.2	ADP-ribosyl-hydrolase					
ADRA1A	Alpha 1A adrenoceptor	Alpha 1C adrenergic receptor	ADRA1C	ADRA1L1	ALPHA1AAR	Alpha 1A adrenergic receptor isoform 1	Alpha 1A adrenergic receptor isoform 4	"Alpha 1A adrenergic receptor, isoform 2"	Alpha 1A -3A
ADRA1B	Alpha 1 adrenergic receptor	ADRA1	Alpha 1B adrenoceptor						
ADRA1D	Alpha 1D adrenoceptor	Alpha-1A adrenergic receptor	Alpha adrenergic receptor 1a						
ADRA2A	ADRA2R	ADRAR	ADRA2	Alpha 2A adrenoceptor	Alpha 2AAR subtype C10	"Platelet type adrenoceptor, alpha2A"			
ADRA2B	ADRA2L1	Alpha 2B adrenoceptor	Alpha 2 adrenergic receptor like 1						
ADRA2C	Alpha 2C adrenoceptor								
ADRB1	ADRB1R	B1AR							
ADRB2	B2AR	ADRB2R							
ADRB3									
ADRBK1	BARK1	BARK	BETA ARK1	Beta adrenergic receptor kinase1	GRK2	"Adrenergic, beta, receptor kinase 1"			
ADRBK2	GRK3	BARK2	Beta Ark 2	G protein coupled receptor kinase 3					
ADRM1	110 kDa cell membrane glycoprotein	Gp110	MGC29536						
ADSL	Adenylosuccinase	ASASE	ASL	EC 4.3.2.2					
ADSS	IMP aspartate ligase	AdSS	AMPSase	Adenylosuccinate synthetase	ADEH	EC 6.3.4.4			
ADSSL1	FLJ38602	Adenylosuccinate synthetase isozyme 1	IMP--aspartate ligase 1	AdSS 1	AMPSase 1	EC 6.3.4.4	Adenylosuccinate synthase-like 1 isoform 1	Adenylosuccinate synthase-like 1 isoform 2	
AEBP1	Aortic carboxypeptidase like protein	ACLP							
AEBP2	AE(adipocyte enhancer) binding protein 2	MGC17922							
AEN	AEN	pp12744	FLJ12484	FLJ12562	Apoptosis enhancing nuclease				
AES	Amino terminal enhancer of split isoform a	Amino terminal enhancer of split isoform c	Amino enhancer of split	GRG protein	Grg5	ESP1 protein	AES 1	AES 2	Amino-terminal enhancer of split isoform b
AFAP1	AFAP110	"AFAP, 110-KD"							
AFAP1L1	FLJ36748	MGC149773							
AFAP1L2	FLJ14564	Em:AC005383.4	CTB-1144G6.4	KIAA1914 protein isoform 1	KIAA1914 protein isoform 2	XB130	KIAA1914		
AFF1	AF4	FEL protein	Proto-oncogene AF4	ALL1 fused gene from chromosome 4	"Mixed lineage leukemia, translocated to, 2"	"Myeloid/lymphoid or mixed lineage leukemia, translocated to, 2"			
AFF2	MRX2	OX19	FRAXE	Fragile X E mental retardation syndrome protein	Fragile site folic acid type rare FRA(x)(q28)	Fragile site mental retardation 2 gene	FMR2P		
AFF3	Lymphoid nuclear protein related to AF4	MLLT2 related protein	LAF4 protein	LAF4/MLL fusion gene	Lymphoid nuclear protein 4	MLLT2-like	LAF4	"AF4/FMR2 family, member 3 isoform 2"	"AF4/FMR2 family, member 3 isoform 1"
AFF4	ALL1 fused gene from 5q31	MCEF							
AFG3L1									
AFG3L2	ATPase family gene 3 like 2	AFG3 like protein 2	Paraplegin like protein						
AFM	"Albumin, alpha"	ALBA	ALB2	"Alb, alpha"				
AFMID	KF	DKFZp686F03259						
AFP	HPAFP	"Fetoprotein, alpha 1"	"Fetoprotein, alpha"	FETA				
AFTPH	FLJ20080 protien	FLJ23793 protein	MGC33965 protein					
AG2	protein Ag2 homolog							
AGA	AGU	N-aspartyl-beta-glucosaminidase	N(4)-(beta-N-acetylglucosaminyl)-L-asparaginase	N4-(N-acetyl-beta-glucosaminyl)-L-asparagine amidase	Glycosylasparaginase			
AGAP1	MGC71657	"Centaurin, gamma 2 isoform 1"	ARF GAP with GTP binding protein like ankyrin repeat and pleckstrin homology domains 1	AGAP1	GGAP1	KIAA1099	GTP binding and GTPase activating protein 1	"Centaurin, gamma 2 isoform 2"
AGAP11	KIAA1975	LOC119385						
AGAP2	PI3K enhancer	PIKE	"Centaurin, gamma 1"					
AGAP3	MRIP 1	"Centaurin, gamma 3 isoform b"						
AGAP4	MRIP2	CTGLF5	ARF GTPase activating protein	Centaurin gamma like family member 5				
AGAP5	CTGLF2							
AGAP6	bA324H6.1							
AGAP7	bA109G10.1							
AGAP8	CTLF5_Human							
AGBL1								
AGBL2	Cytosolic carboxypeptidase 2	CCP2	FLJ23598												
AGBL3	FLJ12983	MGC32955	Cytosolic carboxypeptidase 3	CCP3											
AGBL4															
AGBL5	FLJ21839	ATP/GTP binding protein-like 5 isoform 3	ATP/GTP binding protein-like 5 isoform 1												
AGER	Advanced glycosylation end product-specific receptor isoform 2	Advanced glycosylation end product specific receptor	Receptor for advanced glycosylation end products	MGC22357	Advanced glycosylation end product-specific receptor isoform 1										
AGFG1	REV interacting protein	REV/REX activation domain binding protein	RAB	Nucleoporin like protein RIP	hRIP										
AGFG2	Rev/Rex activation domain binding protein-related	RABR													
AGGF1	Vasculogenesis gene on 5q	Angiogenic factor VG5Q	FLJ10283	HUS84971											
AGK	Hypothetical protein FLJ10842	Multi substrate lipid kinase													
AGL	"Amylo-1, 6-glucosidase, 4-alpha-glucanotransferase (glycogen debranching enzyme, glycogen storage disease type III)"	GDE	"Amylo-1,6-glucosidase, 4-alpha-glucanotransferase glycogen debranching enzyme Amylo-1,6-glucosidase,4-alpha-glucanotransferase (glycogen debranching enzyme)"	4-alpha-glucanotransferase	"Amylo-alpha-1,6-glucosidase"	EC 3.2.1.33	"Amylo-1,6-glucosidase"	Dextrin 6-alpha-D-glucosidase	EC 2.4.1.25	"Oligo-1,4-1,4-glucantransferase"	"Amylo-1,6-glucosidase 4-alpha-glucanotransferase isoform 2"	"Amylo-1,6-glucosidase 4-alpha-glucanotransferase isoform 3"	"Amylo-1,6-glucosidase, 4-alpha-glucanotransferase isoform 1"	"Amylo-1,6-glucosidase, 4-alpha-glucanotransferase 4-alphisoform 1"	"Amylo-1,6-glucosidase 4-alpha-glucanotransferase isoform 1"
AGMAT	FLJ23384	"Agmatinase, mitochondrial"	EC 3.5.3.11	AUH	Agmatine ureohydrolase										
AGPAT1	1 AGP acyltransferase 1	LPAATA	Lysophospholipid acyltransferase	1 AGPAT1	1 acylglycerol 3 phosphate O acyltransferase 1	G15	LPAAT alpha	EC 2.3.1.51	G15 protein						
AGPAT2	LPAAT-BETA	Lysophosphatidic acid acyltransferase-beta BSCL1	1-acyl-sn-glycerol-3-phosphate acyltransferase beta	EC 2.3.1.51	1-acylglycerol-3-phosphate O-acyltransferase 2 isoform a	1-acylglycerol-3-phosphate O-acyltransferase 2 isoform b	BSCL	BSCL1	LPAAB	1-AGPAT2	1-AGP acyltransferase 2	Berardinelli-Seip congenital lipodystrophy	Lysophosphatidic acid acyltransferase-beta		
AGPAT3	1-acylglycerol-3-phosphate O-acyltransferase 3	MGC4604	1-AGP acyltransferase 3	Lysophosphatidic acid acyltransferase gamma1	1-acyl-sn-glycerol-3-phosphate acyltransferase gamma	1AGPAT 3	LPAAT gamma	EC 2.3.1.51							
AGPAT4	1-AGP acyltransferase 4	LPAAT-delta	1-acylglycerol-3-phosphate O-acyltransferase 4 isoform a	Lysophosphatidic acid acyltransferase-delta	dJ473J16.2	1-acyl-sn-glycerol-3-phosphate acyltransferase delta	EC 2.3.1.51	1-AGPAT 4	UNQ499/PRO1016						
AGPAT5	"1-acylglycerol-3-phosphate O-acyltransferase 5 (lysophosphatidic acid acyltransferase, epsilon)"	LPAAT-e	FLJ11210	Acid acyltransferase-epsilon											
AGPAT6	Hypothetical protein DKFZp586M1819	LPAATZ	Lysophosphatidic acid acyltransferase zeta	EC 2.3.1.51					
AGPAT9	MAG1	GPAT3	AGPAT8	MGC11324	Lysophosphatidic acid acyltransferase theta	1-acylglycerol-3-phosphate O-acyltransferase 8	Gycerol-3-phosphate acyltransferace 3	Lung cancer metastasis-associated gene 1	LPAAT-Theta
AGPHD1	LOC123688								
AGPS	Alkyl DHAP synthase	ADHAPS							
AGR2	Secreted cement gland protein XAG2 homolog	XAG2 homolog long protein	Hypothetical protein AGR2	Anterior gradient 2 homolog	GOB 4	AG2	HAG2	XAG2	
AGR3	BCMP11	HAG3	Anterior gradient protein 3						
AGRN	FLJ45064								
AGRP	Agouti related protein homolog isoform 2	ART	AGRT	Agouti related transcript	ASIP2	Agouti related protein homolog isoform 1			
AGT	Serpina8	Angiotensinogen	Angiotensin II						
AGTPBP1	Nervous system nuclear protein induced by axotomy	NNA1	KIAA1035						
AGTR1	Angiotensin II receptor vascular type 1	AT2R1	AT1	AG2S	HAT1RB	"Angiotensin II receptor, type 1"	Angiotensin receptor 1B	Type-1B angiotensin II receptor	
AGTR2	Type-2 angiotensin II receptor	AT2							
AGTRAP	ATRAP	Angiotensin II type I receptor associated protein							
AGTRL2									
AGXT	AGT	SPT	SPAT	Serine pyruvate aminotransferase					
AGXT2	AGT2	Beta-ALAAT II	Beta-alanine-pyruvate aminotransferase	(R)-3-amino-2-methylpropionate-pyruvate transaminase	D-AIBAT	EC 2.6.1.40			
AGXT2L1									
AGXT2L2	LOC85007 isoform 1	LOC85007 isoform 2	MGC15875	MGC45484	MGC117348				
AHCTF1	ELYS transcription factor like protein	TMBS62	DKFZp434N093						
AHCY	S adenosyl L homocysteine hydrolase	SAHH							
AHCYL1	S-adenosyl homocysteine hydrolase homolog	Dendritic cell expressed AHCY like protein	DCAL	IRBIT	AHCY like 1	XPVKONA	"Inositol 1,45 triphosphate receptor 1 binding protein released with inositol 1,4,5-triphosphate"	ITPR1 binding protein released with IP3	Putative adenosylhomocysteinase 2
AHCYL2	EC 3.3.1.1	Putative adenosylhomocysteinase 3	S adenosyl L homocysteine hydrolase	KIAA0828	FLJ21719	AdoHcyase 3			
AHDC1	CL23945								
AHI1	ORF1	FLJ20069	Abelson helper integration site						
AHNAK	MGC5395	AHNAKRS	AHNAK-related	Desmoyokin	Neuroblast differentiation-associated protein AHNAK	AHNAK nucleoprotein isoform 1	AHNAK nucleoprotein isoform 2		
AHNAK2	Chromosome 14 open reading frame 78	AHNAK2	KIAA2019						
AHR	Ah receptor	Dioxin receptor							
AHRR	KIAA1234								
AHSA1	Activator of 90 kDa heat shock protein ATPase homolog 1	AHA1	p38	HSPC322	C14ORF3				
AHSA2	AHA1 activator of heat shock 90kDa protein ATPase homolog 2	Hch1	DKFZp564C236						
AHSG	A2HS	AHS	HSGA	AHSG Fetuin A	FETUA	Alpha2-Heremans-Schmid glycoprotein			
AHSP	Erythroid differentiation-related factor	EDRF	AHSP	Alpha-hemoglobin stabilizing protein					
AICDA	AID										
AIDA	FLJ12806	FLJ32421	RP11-378J18.7	LOC64853							
AIF1	Allograft inflammatory factor 1 isoform 1	Interferon response transcript 1	IRT	Ionized calcium binding adapter molecule 1	IBA1	Interferon gamma responsive transcript	AIF-1	IRT-1	G1	Allograft inflammatory factor 1 isoform 2	Allograft inflammatory factor 1 isoform 3
AIF1L	Chromosome 9 open reading frame 58	IBA2	FLJ12783	MGC29466	Chromosome 9 open reading frame 58 isoform 1	RP11-544A12.2					
AIFM1	Apoptosis-inducing factor	AIF	"Programmed cell death protein 8, mitochondrial"	Programmed cell death 8 isoform 2	Programmed cell death 8 isoform 3	Programmed cell death 8 isoform 1					
AIFM2	PRG3										
AIFM3	FLJ30473	Apoptosis inducing factor like isoform 1	Apoptosis inducing factor like isoform 2	AIFL							
AIG1	FLJ10485	dJ95L4.1	RP195L4.1	CGI103							
AIM1	ST4										
AIM1L	Absent in melanoma 1-like	FLJ10040									
AIM2	Absent in melanoma 2										
AIMP1	"Small inducible cytokine subfamily E, member 1"	EMAP2	EMAPII	Multisynthetase complex auxiliary component p43							
AIMP2	JTV1 protein	p38	Multisynthetase complex auxiliary component p38	JTV1							
AIP	Immunophilin homolog ARA9	HBV-X associated protein 2	Aryl hydrocarbon receptor interacting protein	ARA9	XAP2	FKBP37	Hepatitis B virus X-associated protein 2				
AIPL1	Aryl hydrocarbon receptor interacting protein-like 1 isoform 1	Aryl hydrocarbon receptor interacting protein-like 1 isoform 2	Aryl hydrocarbon receptor interacting protein-like 1 isoform 3	LCA4							
AIRE	Autoimmune polyendocrinopathy candidiasis ectodermal dystrophy protein	APECED	APSI	PGA1	AIRE1	APECED protein	Autoimmune regulator AIRE	Autoimmune regulator AIRE isoform 2	Autoimmune regulator AIRE isoform 1		
AJAP1	MOT8	RP3-426F10.1	SHREW1										
AK1	"Adenylate kinase, soluble"	"Adenylate kinase, isoenzyme 1"	ATP-AMP transphosphorylase	Myokinase	EC 2.7.4.3								
AK128256	FLJ32599	FLJ46391	MGC189732	MGC189763									
AK2	Adenylate kinase 2 isoform b	Adenylate kinase 2 isoform a	"Adenylate kinase isoenzyme 2, mitochondrial"	"Adenylate kinase, mitochondrial"	ADK2	EC 2.7.4.3							
AK3	AK6	AKL3L	AKL3L1	Adenylate kinase 3 alpha like	Adenylate kinase 6	GTP:AMP phosphotransferase mitochondrial	EC 2.7.4.10						
AK3L1	"Adenylate kinase-3, mitochondrial"	GTP:AMP phosphotransferase	EC 2.7.4.3	EC 2.7.4.10	Adenylate kinase 3	AK3	AK4	ATP-AMP transphosphorylase	Nucleoside-triphosphate-adenylate kinase	Mitochondrial adenylate kinase isoenzyme 4	Adenylate kinase 3 alpha like 1	AKL3L	
AK3L2													
AK5	Adenylate kinase 5 isoform 2	AK6	MGC33326	Adenylate kinase 6	ATP-AMP transphosphorylase	Adenylate kinase isoenzyme 5	EC 2.7.4.3	adenylate kinase 5 isoform 1					
AK7	FLJ32864	EC 2.7.4.3											
AKAP1	"A kinase anchor protein, 149KD"	AKAP149	"A kinase anchor protein 1, mitochondrial"	Protein kinase A anchoring protein 1	Dual specificity A kinase anchoring protein 1	Spermatid A kinase anchor protein 84	S AKAP84	AKAP121	AKAP84	PRKA1	D AKAP 1	A kinase anchor protein 1 isoform 1	
AKAP10	"A kinase anchor protein 10, mitochondrial"	PRKA10	D AKAP2										
AKAP11	PRKA11	AKAP220	A kinase anchoring protein 220kDa	Protein kinase A anchoring protein 11	A-kinase anchor protein 11 isoform 1	A-kinase anchor protein 11 isoform 2							
AKAP12	"A kinase anchor protein, 250KD"	AKAP250	Gravin	Myasthenia gravis autoantigen gravin	Kinase scaffold protein gravin	A kinase anchor protein 12 isoform 2	A-kinase anchor protein 12 isoform 1						
AKAP13	Lymphoid blast crisis oncogene	Guanine nucleotide exchange factor Lbc	Breast cancer nuclear receptor binding auxiliary protein	BRX	LBC	Ht31	Rt31	clbc	AKAP Lbc	PROTO LBC	A-kinase anchor protein 13 isoform 1	A-kinase anchor protein 13 isoform 2	A-kinase anchor protein 13 isoform 3
AKAP14	A-kinase anchor protein 28KD	A kinase (PRKA) anchor protein 14 isoform a	A kinase (PRKA) anchor protein 14 isoform b	A kinase (PRKA) anchor protein 14 isoform c	Protein kinase A anchoring protein 14	A-kinase anchoring protein 28							
AKAP2	KIAA0920	Protein kinase A2	AKAPKL	PALM2	PRKA2	Protein kinase A anchoring protein 2	Paralemmin 2						
AKAP3	Protein kinase A anchoring protein 3	PRKA3	A kinase anchor protein 110 kDa	AKAP 110	Sperm oocyte binding protein	Fibrous sheath protein of 95 kDa	FSP95	SOB1							
AKAP4	"A kinase anchor protein, 82-KD"	AKAP82	A kinase (PRKA) anchor protein 4	Testis specific gene HI	HI	FSC1	p82	A-kinase anchor protein 4 isoform 2	Protein kinase A anchoring protein 4	hAKAP82	A kinase anchor protein 4 isoform 1	RP13-377G1__B.1			
AKAP5	"A Kinase anchor protein, 79kDa"	A kinase anchoring protein 75/79	H21	AKAP75	cAMP-dependent protein kinase regulatory subunit II high affinity binding protein										
AKAP6	"A kinase anchor protein, 100 kD"	AKAP100	mAKAP	PRKA6	KIAA0311	ADAP6									
AKAP7	A-kinase anchor protein 7 isoform gamma	A-kinase anchor protein 7 isoform alpha	A-kinase anchor protein 7 isoform beta	AKAP18	A kinase (PRKA) anchor protein 7	A-kinase anchor protein 7 isoforms alpha and beta	Protein kinase A anchoring protein 7 isoforms alpha/beta	A-kinase anchoring protein 18							
AKAP8	A kinase anchor protein 95	A kinase anchor protein 8													
AKAP8L	Neighbor of A kinase anchoring protein 95	Helicase A binding protein 95 kDa	Homologous to AKAP95 protein	NAKAP95	HAP95	HA95	HRIHFB2018								
AKAP9	YOTIAO	A-Kinase anchor protein 450KD	AKAP450	Centrosome and golgi localized protein kinase N-associated protein	CGNAP	PRKA9	HYPERION	A kinase anchor protein 9 transcript variant 1	Hyperion protein	Centrosome and golgi localized Pkn associated Protein	AKAP350	A-kinase anchor protein 9 isoform 3	A-kinase anchor protein 9 isoform 1	A-kinase anchor protein 9 isoform 2	A-kinase anchor protein 9 isoform 4
AKD1	MGC26954 protein	RP1-70A9.1 protein													
AKIRIN1	STRF2	FLJ12666	RP11-781D11.2	LOC79647											
AKIRIN2	FLJ10342	dJ486L4.2	OTTHUMP00000016836	Chromosome 6 open reading frame 166											
AKNA	KIAA1968														
AKNAD1	MGC26989	RP11-475E11.3	LOC254268												
AKR1A1	"Aldo-keto reductase family 1, member A1"	ALR	ALDR1	Alcohol dehydrogenase [NADP+]	EC 1.1.1.2										
AKR1B1	EC 1.1.1.21	"Aldo-keto reductase family 1, member B1"	Aldehyde reductase 1	AR	ALDR1										
AKR1B10	ARL1	Aldose reductase like	Small intestine reductase	SI reductase	Aldose reductase related protein										
AKR1B15	LOC441282																		
AKR1C1	Hbab	HAKRC	MGC8954	2-ALPHA-HSD	20-ALPHA-HSD	Aldo keto reductase C	Dihydrodiol dehydrogenase 1	Dihydrodiol dehydrogenase 2	C9	DD1	DDH1	H-37	MBAB	High affinity hepatic bile acid binding protein	Dihydrodiol dehydrogenase isoform dd1 type Ii	"Chlordecone reductase homolog hakrctrans 1,2 dihydrobenzene 1,2 diol dehydrogenase"	Chlordecone reductase homolog	Hepatic dihydrodiol dehydrogenase	20 alpha hydroxysteroid dehydrogenase
AKR1C2	DD	DD2	BABP	DDH2	HBAB	HAKRD	MCDR2	AKR1C-pseudo	EC 1.3.1.20	Chlordecone reductase homolog HAKRD	Bile acid binding protein	Dihydrodiol dehydrogenase 2	Chlordecone reductase homolog	Type II dihydrodiol dehydrogenase	Type III 3-alpha-hydroxysteroid dehydrogenase	"Trans-1,2-dihydrobenzene-1,2-diol dehydrogenase"	EC 1.1.1.213	3-alpha-HSD3	
AKR1C3	Dihydrodiol dehydrogenase 3 type I	DD3	Type 5 17b-HSD dihydrodiol dehydrogenase X																
AKR1C4	Chlordecone reductase	CDR	3-alpha-HSD	Dihydrodiol dehydrogenase 4	DD4	HAKRA	Aldo keto reductase A	C11	CHDR	MGC22581	Dihydrodiol dehydrogenase isozyme DD4	Type I 3-alpha-hydroxysteroid dehydrogenase							
AKR1CL1	Protein RAKc	OTTHUMP00000018998																	
AKR1D1	3 oxo 5 beta steroid 4 dehydrogenase	Delta (4) 3 oxosteroid 5 beta reductase	Aldo keto reductase family 1 member D1	SRD5B1	5 beta reductase	Delta 4-3 ketosteroid 5 beta reductase	Steroid 5-beta-reductase beta polypeptide 1												
AKR1E2	LoopADR	Aldo-keto reductase loopADR	Aldo-keto reductase related protein																
AKR7A2	"Aldo-keto reductase family 7, member A2"	AFAR	Aflatoxin beta1 aldehyde reductase	AKR7															
AKR7A3	Aflatoxin B1 aldehyde reductase member 3	AFB1-AR 2	AFAR2																
AKR7L	Aflatoxin B1 aldehyde reductase 3	Aflatoxin B1 aldehyde reductase member 4	AFAR3	AKR7A4															
AKT1	Protein kinase B	AKT	Oncogene AKT1	PKB	RAC serine/threonine protein kinase	RAC PK alpha	C-AKT	Protein kinase B alpha	PKB alpha	PRKBA	MGC99656	RAC alpha	RAC protein kinase alpha	RAC alpha serine/threonine protein kinase	EC 2.7.1.37	RAC			
AKT1S1	AKT1 substrate 1 (proline-rich)	Lobe	PRAS40	MGC2865 protein	"Proline-rich Akt substrate, 40 kDa"														
AKT2	Oncogene AKT2	RAC PK beta	Protein kinase Akt 2	PKB beta	Rac protein kinase beta	PRKBB	RAC BETA	PKBBETA	RAC-beta serine/threonine-protein kinase	EC 2.7.11.1									
AKT3	RAC gamma serine/threonine protein kinase	RACPK gamma	Protein kinase Akt3	"Protein kinase B, gamma"	PKB gamma	PKBG	PRKBG	STK-2	RAC-gamma	DKFZP434N0250	"Serine threonine protein kinase, Akt-3"	V-akt murine thymoma viral oncogene homolog 3 isoform 1	V-akt murine thymoma viral oncogene homolog 3 isoform 2						
AKTIP	FLJ13258	Ft1	Fused toes homolog																
ALAD	Delta aminolevulinic acid dehydratase isoform a	Delta aminolevulinic acid dehydratase isoform b	ALADH	Porphobilinogen synthase	EC 4.2.1.24	MGC5057	Delta aminolevulinic acid dehydratase	Porphyria acute hepatic	Aminolevulinate dehydratase					
ALAS1	Delta amino levulinate synthase	Delta ALA synthetase	Alas housekeeping type	5 aminolevulinic acid synthase	ALAS	Delta aminolevulinate synthase 1	ALASH	ALAS3	EC 2.3.1.37	Migration inducing protein 4	MIG4	"5-aminolevulinate synthase, nonspecific, mitochondrial"	ALAS-H	OK/SW-cl.121
ALAS2	ASB	ALASE	ALAS erythroid	Delta ALA synthetase	"Aminolevulinate, delta, synthase 2"	5-aminolevulinic acid synthase erythroid specific mitochondrial	"Aminolevulinate, delta, synthase 2 isoform b"	"Aminolevulinate, delta, synthase 2 isoform c"	"Aminolevulinate, delta, synthase 2 isoform d"					
ALB														
ALCAM	CD166													
ALDH16A1	MGC10204													
ALDH18A1	P5CS	Glutamate gamma semialdehyde synthetase	GSAS	EC 2.7.2.11	EC 1.2.1.41	P5Cs	P5CSL	Pyrroline-5-carboxylate synthetase isoform 2	Pyrroline-5-carboxylate synthetase isoform 1					
ALDH1A1	"Aldehyde dehydrogenase 1 family, member A1"	ALDH1	ALHDII	ALDH-E1	Acetaldehyde dehydrogenase 1	"ALDH, Liver cytosolic"	Retinal dehydrogenase 1	RALDH 1	ALDC	EC 1.2.1.36				
ALDH1A2	Raldh2	Raldh2-T	Retinaldehyde-specific dehydrogenase type 2	Aldehyde dehydrogenase 1A2 isoform 2	Aldehyde dehydrogenase 1A2 isoform 3	Aldehyde dehydrogenase 1A2 isoform 1								
ALDH1A3	Aldehyde dehydrogenase 6	Acetaldehyde dehydrogenase 6	Retinal dehydrogenase 3	RALDH3	ALDH6									
ALDH1B1	"Aldehyde dehydrogenase 1 family, member B1"	ALDH5	Acetaldehyde dehydrogenase 5	ALDH X	EC 1.2.1.3									
ALDH1L1	10 formyltetrahydrofolate dehydrogenase	10 FTHFDH												
ALDH1L2	FLJ38508	MGC119536	MGC119537											
ALDH2	"ALDH, liver mitochondrial"	"Aldehyde dehydrogenase 2, family"	ALDH class 2	ALDH-E2	ALDM	ALDHI	DHAM	EC 1.2.1.3						
ALDH3A1	"Aldehyde dehydrogenase family 3 subfamily A, member 1"	ALDH3	Acetaldehyde dehydrogenase 3	"ALDH, Stomach type"	ALDHIII	EC 1.2.1.5								
ALDH3A2	Aldehyde dehydrogenase family 3 subfamily A member 2	Aldehyde dehydrogenase 3 family member A2	ALDH10	FALDH	Aldehyde dehydrogenase microsomal	SLS	Aldehyde Dehydrogenase 10	Aldehyde dehydrogenase 3A2	EC 1.2.1.3	Aldehyde dehydrogenase 3A2 isoform 2	"Aldehyde dehydrogenase 3A2, isoform 1"	Aldehyde dehydrogenase 3A2 isoform 1		
ALDH3B1	Aldehyde dehydrogenase 7	Acetaldehyde dehydrogenase 7	ALDH7	ALDH4	Aldehyde dehydrogenase 3B1	EC 1.2.1.5	Aldehyde dehydrogenase 3B1 isoform a	Aldehyde dehydrogenase 3B1 isoform b		
ALDH3B2	Aldehyde dehydrogenase 3 family member B2	ALDH8	Aldehyde dehydrogenase 3B2	Aldehyde dehydrogenase 8	EC 1.2.1.5					
ALDH4A1	P5CDhS	P5CDhL	Aldehyde dehydrogenase 4A1 precursor	EC 1.5.1.12	"Aldehyde dehydrogenase, family 4, subfamily a, member 1"	ALDH4	P5CDH	P5CD		
ALDH5A1	Aldehyde dehydrogenase 5A1	NAD(+)-dependent succinic semialdehyde dehydrogenase	"Succinate semialdehyde dehydrogenase, mitochondrial [Precursor]"	EC 1.2.1.24	"Aldehyde dehydrogenase 5A1 precursor, isoform 1"	"Aldehyde dehydrogenase 5A1 precursor, isoform 2"	SSDH	SSADH	Aldehyde dehydrogenase 5 family member A1	Mitochondrial Succinate Semialdehyde Dehydrogenase
ALDH6A1	MMSDH	"Aldehyde dehydrogenase 6 family, member A1"	Methylmalonate semialdehyde dehydrogenase							
ALDH7A1	Antiquitin	Antiquitin 1	ATQ1	Aldehyde dehydrogenase 7A1	EC 1.2.1.3					
ALDH8A1	DJ352A20.2	Aldehyde dehydrogenase 8A1	Aldehyde dehydrogenase 8A1 isoform 1	Aldehyde dehydrogenase 8A1 isoform 2	ALDH12	Aldehyde dehydrogenase 12	Aldehyde dehydrogenase family protein	"Aldehyde dehydogenase 8 family, member A1"		
ALDH9A1	ALDH9	Gamma aminobutyraldehyde dehydrogenase	R-aminobutyraldehyde dehydrogenase	E3						
ALDOA	"Aldolase A, Fructose-bisphosphate"	"Fructose 1,6-bisphosphate aldolase A"	Aldolase A	ALDA	Fructoaldolase A	EC 4.1.2.13				
ALDOB	Fructose-bisphosphate aldolase B	Aldolase 2	Aldolase B	ALDO2						
ALDOC	"Aldolase C, fructose bisphosphate"	Fructoaldolase C	ALDC	Brain-type aldolase	Fructose-bisphosphate aldolase C					
ALG1	HMT1	HMAT1	Asparagine linked glycosylation 1 homolog							
ALG10	KCR1	FLJ14751	Alpha2 glucosyltransferase	Asparagine linked glycosylation 10 homolog						
ALG10B	ALG10	KCR1								
ALG11	KIAA0266	B230397C21	GT8							
ALG12	ECM39	MGC3136								
ALG13												
ALG13	Hematopoietic stem/progenitor cells protein MDS031	MDS031										
ALG14	MGC19780	UDP-N-acetylglucosamine transferase subunit ALG14 homolog										
ALG1L	LOC200810											
ALG1L2												
ALG2	GDP-man:Man(1) GlcNAc(2)-PP-dolichol mannosyltransferase	CDGIi	hALPG2	FLJ14511	"Alpha-1,3-mannosyltransferase ALG2 isoform 1"							
ALG3	NOT56L	CDG Id	CDGS4	Dol-P-Man-dependent alpha(1-3)-mannosyltransferase	D16Ertd36e	EC 2.4.1.-	"Asparagine-linked glycosylation 3 homolog (alpha-1,3-mannosyltransferase)"	"Alpha-1,3-mannosyltransferase ALG3 isoform a"	Not56	NOT	Dolichyl-P-Man: Man(5)GlcNAc(2)-PP-dolichyl mannosyltransferase	Asparagine-linked glycosylation 3
ALG5	DolP glucosyltransferase	HSPC149										
ALG6	"Man(9)GlcNAc(2) PP Dol alpha 1,3 glucosyltransferase"	My046 protein	"Dolichyl pyrophosphate Man9GlcNAc2 alpha 1,3 glucosyltransferase"									
ALG8	"Alpha-1,3-glucosyltransferase ALG8 isoform b"	"Alpha-1,3-glucosyltransferase ALG8 isoform a"	Asparagine linked glycosylation 8 homolog	MGC2840	"dolichyl pyrophosphate Glc1Man9GlcNAc2 alpha-1,3-glucosyltransferase"	Hussy 02	Dolichyl-P-Glc:Glc1Man9GlcNAc2-PP-dolichyl glucosyltransferase	"Dolichyl pyrophosphate Glc1Man9GlcNAc2 alpha-1,3-glucosyltransferase"	EC 2.4.1	asparagine-linked glycosylation 8		
ALG9	Asparagine-linked glycosylation 9 protein isoform b	Asparagine-linked glycosylation 9 protein isoform c	Asparagine-linked glycosylation 9 protein isoform d	Asparagine-linked glycosylation 9 protein isoform a								
ALK	Anaplastic lymphoma kinase	Anaplastic lymphoma kinase Ki 1	Anaplastic lymphoma kinase receptor	ALK tyrosine kinase receptor	CD246 antigen							
ALKBH1	AlkB	ABH	"AlkB, alkylation repair homolog"	"Alkylation repair, alkB homolog"								
ALKBH2	2OG-Fe(II) oxy DC1	ABH2	hABH2	MGC90512	Alpha-ketoglutarate-dependent dioxygenase alkB homolog 2	Alkylated DNA repair protein alkB homolog 2	Oxy DC1					
ALKBH3												
ALKBH4	FLJ20013	Alkylated repair protein alkB homolog 4										
ALKBH5	OFOXD	FLJ20308	OFOXD1	Oxoglutarate and iron-dependent oxygenase domain containing	Alkylated DNA repair protein alkB homolog 5	
ALKBH6	MGC15677	"alkB, Alkylation repair homolog 6"				
ALKBH7	MGC10974	SPATA11				
ALKBH8	FLJ38204	MGC10235				
ALLC	ALC	Allantoate amidinohydrolase				
ALMS1	Alstrom syndrome gene	KIAA0328				
ALOX12	12 lipoxygenase	LOG12	12 LO	Platelet-type lipoxygenase 12		
ALOX12B	"Arachidonate 12-lipoxygenase, R type"	"12-lipoxygenase, R type"				
ALOX15	15 lipoxygenase reticulocyte arachidonate	Arachidonate omega-6 lipoxygenase	15 LOX	15-LO-1	15-lipoxygenase-1	
ALOX15B	"Arachidonate 15-lipoxygenase, second type"	"15-Lipoxygenase, reticulocyte arachidonate, second type"	15-LOX-2	"Arachidonate 15-lipoxygenase, second type isoform d"	"Arachidonate 15-lipoxygenase, second type isoform a"	"Arachidonate 15-lipoxygenase, second type isoform b"
ALOX5	5 lipoxygenase	LOG5	5-LO			
ALOX5AP	Arachidonate 5-lipoxygenase-activating protein	Five-lipoxygenase-activating protein	MK-886-binding protein	5-lipoxygenase-activating protein	5-LOX-activating protein	
ALOXE3	ALOXE3 Lipoxygenase 3					
ALPI	IAP					
ALPK1	LAK	KIAA1527				
ALPK2	HAK					
ALPK3	KIAA1330	MIDORI	MAK	FLJ21176	Muscle alpha-kinase	Myocyte induction differentiation originator	EC 2.7.11.-	
ALPL	"Alkaline phosphatase, liver/bone/kidney type"	"Alkaline phosphatase, tissue nonspecific"	TNSALP	TNAP				
ALPP	Plap regan isozyme	PLAP						
ALPPL2	"Alkaline phosphatase, germ cell"	ALPG	GCAP	"Alkaline phosphatase, testicular and thymus"	Nagao isozyme	"Alkaline phosphatase, placental like 2"	PLAP like	ALPPL
ALS2								
ALS2CL	RN49018	ALS2 C-terminal like isoform 1	ALS2 C terminal like isoform 3	FLJ36525	DKFZp686I0110			
ALS2CR11	FLJ25351	FLJ40332						
ALS2CR12	Amyotrophic lateral sclerosis 2 juvenile chromosome region candidate 12							
ALS2CR14								
ALS2CR16	"Amyotrophic lateral sclerosis 2 (juvenile) chromosome region, candidate 16"	Hypothetical protein FLJ38974						
ALS2CR4	FLJ33282	Amyotrophic lateral sclerosis 2 juvenile chromosome region candidate 4						
ALS2CR8	NYD-SP24	Calcium-response factor	"Amyotrophic lateral sclerosis 2 chromosome region, candidate 8"	FLJ21579				
ALX1	Cartilage homeoprotein 1							
ALX3	Homeobox protein aristaless like 3							
ALX4	Homeobox protein aristaless like 4	Aristaless-like homeobox 4	Homeodomain transcription factor ALX4					
Alzheimer disease neuronal thread protein								
AMAC1	TMEM21A	FLJ40154	Transmembrane protein 21A								
AMAC1L2											
AMACR	2 methylacyl CoA racemase	Alpha methylacyl CoA racemase isoform 2	Alpha-methylacyl-CoA racemase isoform 1								
AMBN	Ameloblastin enamel matrix protein	Amelin	Sheathlin								
AMBP	Alpha 1 microglobulin/bikunin precursor	Alpha 1 microglobulin	Protein HC	HCP	"Inter alpha trypsin inhibitor, light chain"	ITIL	HI-30				
AMBRA1	KIAA1736	MGC33725	LOC55626								
AMD1	AMD	AdoMetDC	SamDC	DKFZp313L1234	FLJ26964	S-adenosylmethionine decarboxylase proenzyme	EC 4.1.1.50	S-adenosylmethionine decarboxylase alpha chain	S-adenosylmethionine decarboxylase beta chain	S-adenosylmethionine decarboxylase 1 isoform 1 precursor	S-adenosylmethionine decarboxylase 1 isoform 2
AMDHD1	HMFT1272	MGC35366	Imidazolonepropionase	EC 3.5.2.7							
AMDHD2											
AMELX	ALGN	AMG	AMGL	Amelogenin X	AMGX	AIH1	Amelogenesis imperfecta 1	Amelogenin X isoform 1	Amelogenin X isoform 2	Amelogenin X isoform 3	
AMELY	AMGY	Amelogenin like	AMGL								
AMFR	GP78	AMF receptor									
AMH	Mullerian inhibiting substance	MIS	Mullerian inhibiting factor	MIF	Prepro mullerian inhibiting substance						
AMHR2	Anti Mullerian hormone receptor	AMHR	AMH type 2 receptor	MIS type 2 receptor	MISR2	MR2					
AMICA1	Adhesion molecule AMICA	Junctional adhesion molecule	JAML	AMICA	Gm638	FLJ37080	Junctional adhesion molecule like	"Adhesion molecule, interacts with CXADR antigen 1 isoform 1"	"Adhesion molecule, interacts with CXADR antigen 1 isoform 2"		
AMIGO1	Amphoterin induced gene	KIAA1163	Amphoterin induced gene and ORF								
AMIGO2	ALI1	DEGA	Alivin 1	Transmembrane protein AMIGO2					
AMIGO3									
AMMECR1	"Alport syndrome, mental retardation, midface hypoplasia and eliptocytosis chromosomal gene 1"	AMMECR1 protein isoform 2							
AMMECR1L									
AMN	Visceral endoderm specific type 1 transmembrane protein								
AMN1	AMN1 homolog								
AMOT	KIAA1071								
AMOTL1	JEAP	Junction enriched and associated protein							
AMOTL2	LCCP	KIAA0989	Leman coiled coil protein						
AMPD1	Myoadenylate deaminase	AMP deaminase 1	Adenosine monophosphate deaminase 1	"AMP deaminase, isoform M"	EC 3.5.4.6				
AMPD2	Adenosine monophosphate deaminase 2 isoform L isoform 2	Adenosine monophosphate deaminase 2 isoform L isoform 3	AMP deaminase 2	AMP deaminase isoform L	EC 3.5.4.6	Adenosine monophosphate deaminase 2 isoform L isoform 1			
AMPD3	Erythrocyte adenosine monophosphate deaminase	Myoadenylate deaminase	Erythrocyte type AMP deaminase	AMP aminohydrolase	Erythrocyte adenosine monophosphate deaminase isoform 1A	Erythrocyte adenosine monophosphate deaminase isoform 1B	Erythrocyte adenosine monophosphate deaminase isoform 1C	Adenosine monophosphate deaminase 3	EC 3.5.4.6
AMPH	Amphyphysin I	AMPH1	Amphiphysin isoform 2	Amphiphysin isoform 1					
AMT	Glycine cleavage system T protein	GCST							
AMTN	UNQ689	Protein UNQ689/PRO1329							
AMY1A	AMY1	"Amylase, salivary A"	"Amylase, salivary, alpha-1A"	"Alpha amylase, salivary"	EC 3.2.1.1				
AMY1B	Glycogenase	"Amylase, salivary, alpha-1B"	"1,4-alpha-D-glucan glucanohydrolase"	AMY1					
AMY1C	AMY1	Amylase salivary alpha-1C	"1,4-alpha-D-glucan glucanohydrolase"						
AMY2A	"1,4-alpha-D-glucan glucanohydrolase"	Pancreatic alpha-amylase	PA	Amy-2A	Amylase alpha 2A	EC 3.2.1.1			
AMY2B	"1,4-alpha-D-glucan glucanohydrolase"	Alpha-amylase carcinoid	Alpha-amylase 2B	EC 3.2.1.1					
AMZ1									
AMZ2	AMZ2	Archaemetzincins-2 isoform 1	Archaemetzincins-2 isoform 2						
ANAPC1	MCPR	TSG24	APC1	Cyclosome subunit 1	Mitotic checkpoint regulator				
ANAPC10	DOC1	APC10	DKFZP564L0562	Cyclosome subunit 10	Anaphase promoting complex subunit 10				
ANAPC11	HSPC214	Anaphase promoting complex subunit 11 (APC11)	Cyclosome subunit 11	Hepatocellular carcinoma-associated RING finger protein	APC11 anaphase promoting complex subunit 11 isoform 1	APC11 anaphase promoting complex subunit 11 isoform 2	APC11	Apc11p	MGC882
ANAPC13	DKFZP566D193	APC13	SWM1						
ANAPC2	APC2	KIAA1406	Cyclosome subunit 2						
ANAPC4	APC4								
ANAPC5	APC5	PDL 108	Periodontal ligament fibroblast protein	Cyclosome subunit 5					
ANAPC7	APC7	Cyclosome subunit 7							
ANG	Angiogenin	"Ribonuclease A family, 5"	RNASE5						
ANGEL1									
ANGEL2	Similar to RIKEN cDNA 2610307I21	RP11-275G3.2										
ANGPT1	ANG1	AGPT	AGP1									
ANGPT2	ANG2											
ANGPT4	ANG4											
ANGPTL1	Angiopoietin Y1	Angiopoietin 3	Ang3	Angiopoietin related protein 1	ARP1							
ANGPTL2	Angiopoietin related protein 2	ARP2	HARP									
ANGPTL3	ANGPT5	Angiopoietin 5	ANG5	UNQ153/PRO179								
ANGPTL4	HFARP	Hepatic fibrinogen/angiopoietin related protein	Angiopoietin like protein PP1158	Fasting induced adipose factor	PPARG angiopoietin related protein	Hepatic angiopoietin related protein	ARP4	PGAR	FIAF	PPARG	pp1158	ANGPTL2
ANGPTL5	Aangiopoietin like 5	Fibrinogen like										
ANGPTL6	AGF	ARP5	Angiopoietin related growth factor									
ANGPTL7	dJ647M16.1	NL4	AngX	Angiopoietin like factor								
ANK1	Ankyrin R	ANK	Erythrocyte ankyrin	Ankyrin 1 isoform 3	Ankyrin 1 isoform 4	Ankyrin 1 isoform 2	Ankyrin 1 isoform 5	Ankyrin 1 isoform 6	Ankyrin 1 isoform 7	Ankyrin 1 isoform 8	Ankyrin 1 isoform 1	
ANK2	"Ankyrin, nonerythroid"	"Ankyrin, brain"	"Ankyrin, neuronal"	Ankyrin B	Ankyrin 2 isoform 2	Ankyrin 2 isoform 1						
ANK3	Ankyrin 3	Ankyrin G	Ankyrin 3 isoform 2	Ankyrin 3 isoform 1								
ANKAR	FLJ25415											
ANKDD1A	FLJ25870	MGC120305	MGC120306	MGC120307								
ANKFN1	FLJ38335										
ANKFY1	Ankyrin repeats- and FYVE domain-containing protein 1	Ankyrin repeats hooked to a zinc finger motif	ANKHZN	ZFYVE14	KIAA1255	Ankyrin repeat and FYVE domain containing 1 isoform 1	Ankyrin repeat and FYVE domain containing 1 isoform 2				
ANKH	ANK	HANK	"Ankylosis, progressive homolog"	Progressive ankylosis like protein	MANK	CPPDD	CMDJ	CCAL2	FLJ27166		
ANKHD1	"Multiple ankyrin repeats, single KH-domain protein isoform 1"	"Multiple ankyrin repeats, single KH-domain protein isoform 3"	"Multiple ankyrin repeats, single KH-domain protein isoform 2"	"Multiple ankyrin repeats, single KH-domain homolog"	FLJ20288	FLJ11979	FLJ10042	FLJ14127	KIAA1085	MASK	"Multiple ankyrin repeats, single KH-domain protein"
ANKHD1-EIF4EBP3	MASK-BP3	MASK-BP3arf									
ANKIB1	Ankyrin repeat and IBR domain containing 1	KIAA1386	DKFZP434A0225								
ANKK1	X kinase	PKK2	Protein kinase PKK2								
ANKLE1	FLJ39369	Ankyrin repeat domain-containing protein 41									
ANKLE2	ANK repeat and LEM domain-containing protein KIAA0692	FLJ22280	FLJ36132	LOC23141							
ANKMY1	Ankyrin repeat and MYND domain containing 1 isoform 1	Ankyrin repeat and MYND domain containing 1 isoform 2	Ankyrin repeat and MYND domain containing 1	ZMYND13	FLJ20499	Testis specific ankyrin like protein 1	Zinc finger MYND domain protein 13	TSAL1			
ANKMY2	DKFZP564O043 protein	ZMYND20									
ANKRA2	ANKRA	Ankyrin repeat containing protein family A member 2	RFXANK like protein	RFXANK like 2							
ANKRD1	ALRP	CARP	C 193	CVARP	MCARP	Cardiac ankyrin repeat protein	Cytokine inducible nuclear protein				
ANKRD10	FLJ20093										
ANKRD11	T13	LZ16	Nasopharyngeal carcinoma susceptibility protein	ANCO 1							
ANKRD12	GAC1	ANCO2	FLJ20053	KIAA0874							
ANKRD13A	NY REN 25	KE03 protein	ANKRD13					
ANKRD13B	FLJ25555	FLJ20418						
ANKRD13C	DKFZP566D1346	FLJ14998	Ankyrin repeat domain-containing protein 13C	RP4-677H15.5	DJ677H15.3			
ANKRD13D	MGC50828							
ANKRD16	OTTHUMP00000044872	Ankyrin repeat domain 16 isoform a	Ankyrin repeat domain 16 isoform b	Ankyrin repeat domain 16 isoform c	DKFZP434N1511	Hypothetical protein DKFZp434N1511		
ANKRD17	Ankyrin repeat domain protein 17 isoform b	GTAR	FLJ22206	KIAA0697	NY-BR-16	Gene trap ankyrin repeat	Serologically defined breast cancer antigen	ankyrin repeat domain protein 17 isoform a
ANKRD18A	KIAA2015	FLJ40632	FLJ35740					
ANKRD18B	Similar to bA255A11.3 (novel protein similar to KIAA1074)							
ANKRD19	BA526D8.2							
ANKRD2	AARP	Skeletal muscle ankyrin repeat protein						
ANKRD20A1	DKFZp434A171							
ANKRD20A2	Ankyrin repeat domain 20A-related	OTTHUMP00000064580	Hypothetical protein LOC441430					
ANKRD20A3	Ankyrin repeat domain 20A related							
ANKRD20A4								
ANKRD20A5	MGC26718	LOC440482						
ANKRD22	MGC22805							
ANKRD23	Diabetes related ankyrin repeat protein	MARP3	FLJ32449	Muscle ankyrin repeat protein 3	DARP
ANKRD24	KIAA1981				
ANKRD26	bA145E8.1	KIAA1074			
ANKRD27	Ankyrin repeat domain 27	FLJ00040	DKFZp434L0718	VPS9 domain	
ANKRD28	KIAA0379				
ANKRD29					
ANKRD30A					
ANKRD30B	NY-BR-1.1	Breast cancer antigen NY-BR-1.1			
ANKRD32	DKFZp761C121				
ANKRD33	C12orf7 protein	Chromosome 12 open reading frame 7			
ANKRD34A	DKFZp761F202				
ANKRD34B	Dendritic phosphoprotein 58 kDa				
ANKRD35	FLJ25124	MGC126667	MGC126669	Ankyrin repeat domain-containing protein 35	
ANKRD36	UNQ2430				
ANKRD36B	FLJ21281	CLL associated antigen KW 1			
ANKRD37	Lrp2bp				
ANKRD39												
ANKRD40	MGC15396	DKFZp451K241										
ANKRD42	SARP	FLJ37874	Several ankyrin repeat protein									
ANKRD43	Ankyrin repeat domain-containing protein 43											
ANKRD44	MGC21968	MGC70444	Ankyrin repeat domain-containing protein 44									
ANKRD45	RP3-436N22.4	MGC161631	MGC161633	FLJ45235	Ankyrin repeat domain-containing protein 45							
ANKRD46	LOC157567	Ankyrin repeat small protein	Ankyrin repeat domain-containing protein 46	ANK-S								
ANKRD49	FGIF	FLJ20189	Hypothetical protein DKFZp434G1811									
ANKRD5	FLJ21669	Ankyrin repeat domain 5										
ANKRD50	LOC57182											
ANKRD52	ANKRD33	FLJ34236	Serine/threonine-protein phosphatase 6 regulatory ankyrin repeat subunit C	CVWG5837	ankyrin repeat domain 33	PP6-ARS-C	ankyrin repeat domain-containing protein 52	serine/threonine-protein phosphatase 6 regulatory subunit ARS-C	cDNA FLJ43389 fis	clone OCBBF2007068	highly similar to Ankyrin repeat domain-containing protein 52	hCG_24997
ANKRD53	FLJ12056	FLJ36160	Ankyrin repeat domain-containing protein 53									
ANKRD54	OTTHUMP00000028821	Ankyrin repeat domain-containing protein 54										
ANKRD55	Ankyrin repeat domain 55 isoform 1	Ankyrin repeat domain 55 isoform 2	FLJ11795	MGC126013	MGC126014	Ankyrin repeat domain-containing protein 55						
ANKRD56												
ANKRD57	C2orf26											
ANKRD58	ankyrin repeat domain-containing protein 58											
ANKRD6	KIAA0957	Diversin										
ANKRD60	bA196N14.3	Chromosome 20 open reading frame 86										
ANKRD7	Testis specific ankyrin motif containing protein	TSA806	Testis specific protein TSA806									
ANKRD9	Ankyrin repeat domain 9	MGC21990										
ANKS1A	KIAA0229	Ankyrin repeat and sterile alpha motif domain containing 1	Ankyrin repeat and SAM domain containing 1	Ankyrin repeat and sterile alpha motif domains containing protein 1								
ANKS1B	AIDA-1	ANKS2	MGC26087	E2A/PBX1 activated gene in pre B cells 1	EB1	Cajalin 2	Amyloid beta precursor protein intracellular domain associated protein 1	E2a-Pbx1 activated gene in preB cells 1	AIDA	Cajalin 2 isoform a	Cajalin 2 isoform b	Cajalin 2 isoform c
ANKS3	FLJ32345	FLJ32767										
ANKS4B	HARP	FLJ38819	MGC133380	MGC133381	Harmonin-interacting ankyrin-repeat containing protein	Ankyrin repeat and SAM domain-containing protein 4B	Harmonin-interacting ankyrin repeat-containing protein	Harp				
ANKS6	ANKRD14	FLJ36928	OTTHUMP00000063793	Ankyrin repeat domain 14								
ANKZF1	FLJ10415	FLJ13144	ZNF744	Ankyrin repeat and zinc finger domain-containing protein 1	Zinc finger protein 744							
ANLN	Scraps	Anillin										
ANO1	ANO1	TAOS2	ORAOV2	FLJ10261								
ANO10	MGC47890	FLJ10375	LOC55129									
ANO2	C12orf3	Chromosome 12 open reading frame 3										
ANO3	C11orf25	GENX3947	Chromosome 11 open reading frame 25									
ANO4	FLJ34221	FLJ34272	FLJ35277									
ANO5	GDD1	Integral membrane protein GDD1										
ANO6	MGC104751											
ANO7	Transmembrane protein 16G isoform NGEP long	Prostate cancer associated protein 5	Prostate cancer associated gene 5	New gene expressed in prostate	NGEP	PCANAP5LIPCA-5	IPCA 5	PCANAP5	PCANAP5L	Transmembrane protein 16G isoform NGEP short		
ANO8												
ANO9	PIG5	FLJ00159 protein	TP53I5									
ANP32A	Acidic leucine rich nuclear phosphoprotein 32 family member A	Potent heat stable protein phosphatase 2A inhibitor I1PP2A	Acidic nuclear phosphoprotein pp32	Cerebellar leucine rich acidic nuclear protein	PHAPI	Putative human HLA class II associated protein I	LANP	Mapmodulin	Inhibitor 1 of protein phosphatase 2A	MAPM	PP32	I1PP2A
ANP32B	Acidic leucine-rich nuclear phosphoprotein 32 family member B	PHAPI2	SSP29									
ANP32C	Tumorigenic protein pp32r1	pp32 related 1	"Acidic leucine rich nuclear phosphoprotein 32 family, member C"	Acidic nuclear phosphoprotein 32C								
ANP32D	Acidic leucine rich nuclear phosphoprotein 32 family member D	Tumorigenic protein pp32r2	Acidic nuclear phosphoprotein 32D	pp32 related 2								
ANP32E	LANPL	MGC5350	Leucine rich acidic nuclear protein like	LANP-like protein								
ANPEP	CD13	Alanyl aminopeptidase	PEPN	CD13 antigen	Leukocyte surface antigen gp150	GP150	APN	Microsomal aminopeptidase	Myeloid Plasma membrane glycoprotein CD13			
ANTXR1	FLJ10601	FLJ21776	TEM8	2310008J16Rik	2810405N18Rik	Tumor endothelial marker 8	Tumor endothelial marker 8 isoform 1 precursor	Tumor endothelial marker 8 isoform 3 precursor	Tumor endothelial marker 8 isoform 2 precursor	ATR		
ANTXR2	Capillary morphogenesis gene 2	CMG2	ISH	JHF	FLJ31074							
ANUBL1	FLJ40185 protein											
ANXA1	Annexin A1	ANX1	Lipocortin I	LPC1	Calpactin II							
ANXA10	ANX14	annexin 14																
ANXA11	Annexin 11	ANX11	Autoantigen 56KD	CAP 50	Calcyclin associated annexin 50	Annexin XI												
ANXA13	Annexin 13	ANX13	Annexin intestine specific	ISA	Annexin A13 isoform b	Annexin A13 isoform a												
ANXA2	PAP-IV	LPC2D	CAL1H	Calpactin I heavy polypeptide	Chromobindin 8	Placental anticoagulant protein IV	Annexin A2 isoform 2	Annexin A2 isoform 1	ANX2	"Annexin II, Heavy Chain"	Lipocortin II	LPC2	LIP2	ANX2P1	ANX2P2	ANX2P3	p36	Annexin A2
ANXA3	Annexin A3	ANX3	Lipocortin III	Placental anticoagulant protein III	PAP III	35-alpha calcimedin	"Inositol 1,2-cyclic phosphate 2-phosphohydrolase"	EC 3.1.4.36										
ANXA4	Annexin A4	ANX4	Placental anticoagulant protein II	Lipocortin IV	Endonexin I	Chromobindin 4	Protein II											
ANXA5	Annexin 5	Annexin A5	ANX5	Endonexin II	ENX2	Placental anticoagulant protein I	Vascular anticoagulant alpha	Lipocortin V	Placental protein 4	PP4	Anchorin CII	VAC alpha	Calphobindin I	CBP I	PAP I			
ANXA6	Annexin A6	Annexin VI isoform 2	Annexin VI isoform 1	ANX6 Calcium binding protein p68	Calelectrin	Calphobindin II												
ANXA7	Annexin VII	Synexin	SNX	ANX7	OTTHUMP00000042922	OTTHUMP00000042923	OTTHUMP00000042925	OK/SW-cl.95	Annexin VII isoform 1	Annexin VII isoform 2								
ANXA8	BA301J7.3																	
ANXA8L1																		
ANXA8L2	Annexin 8	ANX8	Vascular anticoagulant beta	VAC beta														
ANXA9	ANX31	Annexin 31	Annexin XXXI	Pemphaxin														
AOAH	EC 3.1.1.77																	
AOC2	EC 1.4.3.6	RAO	Amine oxidase copper containing 2 retina specific	DAO2	Amine oxidase copper containing 2	Amine oxidase copper containing 2 isoform a	Amine oxidase copper containing 2 isoform b											
AOC3	AOC3 Human placenta amine oxidase	HPAO	Vascular adhesion protein 1	VAP1	DAO	Diamine oxidase	Diamino oxhydrase	Histaminase	EC 1.4.3.6	Amine oxidase	Copper containing 3	Copper amine oxidase						
AOX1	AO	AOH1	Aldehyde Oxidase										
AP1AR	PRO0971 protein												
AP1B1	"Adaptin, beta prime"	BAM22	"Adaptor related protein complex 1, beta 1 subunit"	Golgi adaptor HA1/AP1 adaptin beta subunit	AP105A	CLAPB2	Beta-adaptin 1	Beta-prime-adaptin	Adaptor protein complex AP-1 beta 1 subunit	Clathrin assembly protein complex 1 beta large chain	Plasma membrane adaptor HA2/AP2 adaptor beta subunit	Adaptor-related protein complex 1 beta 1 subunit isoform a	Adaptor-related protein complex 1 beta 1 subunit isoform b
AP1G1	Adaptin gamma	ADTG	"Clathrin associated/assembly/adaptor protein, large gamma 1"	CLAPG1	Golgi adaptor HA1/AP1 adaptin gamma subunit	MGC18255	Clathrin assembly protein complex 1 gamma large chain	"Adaptor-related protein complex 1, gamma 1 subunit isoform a"	"Adaptor-related protein complex 1, gamma 1 subunit isoform b"				
AP1G2	"Adaptin, gamma 2"	"Clathrin associated/assembly/adaptor protein, large gamma 2"	G2AD										
AP1M1	Clathrin adaptor protein AP47	HA1 47 kDa subunit	Golgi adaptor AP-1 47 kDa protein	AP mu chain family member mu1A	Mu-adaptin 1	CLTNM	CLAPM2	MU-1A					
AP1M2	"Adaptor related protein complex 1, MU2 subunit"	Ha1 47 Kda Subunit 2	Ap Mu chain family member Mu1B	Clathrin coat assembly protein Ap47 2	Clathrin coat associated protein Ap47 2	Clathrin associated adaptor medium chain Mu2	Adaptor protein complex Ap 1 Mu 2 subunit	Golgi adaptor Ha1/Ap1 adaptin Mu 2 subunit	HSMU1B	AP1B	MU1B	Mu adaptin 2	
AP1S1	AP19	CLAPS1	SIGMA1A	"AP1S1adaptor-related protein complex 1, sigma 1 subunit"	H_DJ0747G18.2	WUGSC:H_DJ0747G18.2	clathrin coat assembly protein AP19	"clathrin-associated/assembly/adaptor protein, small 1 (19kD)"	"Adaptor-related protein complex 1, sigma 1 subunit isoform 1"	"Adaptor-related protein complex 1, sigma 1 subunit isoform 2"			
AP1S2	"Clathrin adaptor complex AP1, sigma-1B subunit"	"Clathrin-associated/assembly/adaptor protein, small 1-like"											
AP1S3	Adaptor protein complex AP-1 sigma-1C subunit	Golgi adaptor HA1/AP1 adaptin sigma-1C subunit	Clathrin assembly protein complex 1 sigma-1C small chain	Sigma 1C subunit of AP-1 clathrin	Sigma 1C adaptin	"Adaptor-related protein complex 1, sigma 3 subunit"							
AP2A1	Adaptin alpha	Clathrin adaptor complex AP2 alpha subunit	CLAPA1	Clathrin associated/assembly/adaptor protein Large Alpha 1	ADTAA	AP2 ALPHA	100 kDa coated vesicle protein A	Plasma membrane adaptor HA2/AP2 adaptin alpha A subunit	Adaptor related protein complex 2 alpha 1 subunit isoform 1	Adaptor related protein complex 2 alpha 1 subunit isoform 2			
AP2A2	KIAA0899	HIP9	HYPJ	ADTAB	CLAPA2	DKFZP564D1864	Adaptin alpha B	Alpha adaptin C	Huntingtin interacting protein J	Clathrin assembly protein complex 2 alpha C large chain	100 kDa coated vesicle protein C	Plasma membrane adaptor HA2/AP2 adaptin alpha C subunit	
AP2B1	CLAPB1	Clathrin adaptor complex AP2 beta	ADTB2	DKFZp781K0743	AP105B	Plasma membrane adaptor HA2/AP2 adaptin beta subunit	AP2-Beta	"Adaptin, beta 2 (beta)"	Clathrin assembly protein complex 2 beta large chain	"Clathrin-associated/assembly/adaptor protein, large, beta 1"	"Adaptor-related protein complex 2, beta 1 subunit isoform a"	"Adaptor-related protein complex 2, beta 1 subunit isoform b"	
AP2M1	Clathrin associated/assembly/adaptor protein medium 1	CLAPM1	Clathrin adaptor protein 50	AP50	"Adaptor related protein complex 2, MU 1 subunit"	Clathrin coat assembly/associated protein Ap50	Plasma membrane adaptor Ap2 50kDa protein	AP2 mu 2 chain	HA2 50 kDA subunit	"Adaptor-related protein complex 2, mu 1 subunit isoform a"	KIAA0109	"Adaptor-related protein complex 2, mu 1 subunit isoform b"	
AP2S1	"Adaptor-related protein complex 2, sigma 1 subunit isoform AP17"	"Adaptor related protein complex 2, sigma 1 subunit"	CLAPS2	Clathrin adaptor protein AP17	AP17	AP17 delta	"Plasma membrane adaptor Ap2, 17 KD protein"	"Ha2, 17KD subunit"	"Adaptor-related protein complex 2, sigma 1 subunit isoform AP17delta"				
AP3B1	Adapter related protein complex 3 beta 1 subunit	AP3 complex beta3A subunit	Beta-3A-adaptin	ADTB3A									
AP3B2	"Neuronal adaptin like protein, beta subunit"	NAPTB	Beta NAP						
AP3D1	"Adaptor related protein complex 3, delta1 subunit"	ADTD							
AP3M1	AP 3 adapter complex mu3A subunit	Mu adaptin 3A	MGC22164						
AP3M2	Clathrin coat assembly protein AP47 homolog 2	Clathrin coat associated protein AP47 homolog 2	Golgi adaptor AP-1 47 kDa protein homolog 2	HA1 47 kDa subunit homolog 2	Clathrin assembly protein assembly protein complex 1 medium chain homolog 2	P47B	AP47B	CLA20	
AP3S1	CLAPS3	Sigma3A	"Adaptor related protein complex 3, sigma 1 subunit"	"Clathrin associated/assembly/adaptor protein small 3, 22-KD"	"Adaptor-related protein complex 3, sigma 1 subunit isoform 1"				
AP3S2	AP3 complex sigma 3B subunit	"Clathrin associated/assembly/adaptor protein small 4, 22kd"	Sigma adaptin 3B	Sigma 3B adaptin	"Adapter related protein complex 3, sigma 2 subunit"				
AP4B1	Beta subunit of AP4	AP4 adapter complex beta subunit							
AP4E1	Epsilon subunit of AP4	AP4 adapter complex epsilon subunit							
AP4M1	MU adaptin related protein 2	MU ARP2							
AP4S1	Sigma subunit of AP4	AP4 adapter complex sigma subunit							
APAF1	Apoptotic protease activating factor1	CED4	KIAA0413	Apoptotic protease activating factor isoform a	Apoptotic protease activating factor isoform d	Apoptotic protease activating factor isoform b	Apoptotic protease activating factor isoform e	Apoptotic protease activating factor isoform c	
APBA1	"Amyloid beta A4 precursor protein binding family A, member 1"	X11	MUNC18-1 interacting protein 1	LIN10	Adapter protein X11 alpha	Neuronal Munc18-1 interacting protein 1			
APBA2	"Amyloid beta A4 precursor protein binding family A, member 2"	X11 like	X11L	Neuronal munc18-1 interacting protein 2	X11 like protein	Adapter protein X11beta	Phosphotyrosine binding/interacting domain(PTB bearing protein)	Neuron specific X11L protein	MINT2
APBA3	X11 like 2	X11L2	Neuron specific X11L2 protein	Adapter protein X11gamma	Neuronal munc18 1 interacting protein 3	"Amyloid beta A 4 precursor protein binding family A, member 3"			
APBB1	Fe65	RIR	Adaptor protein FE65a2	Stat-like protein	Amyloid beta A4 precursor protein binding family B member 1 isoform delta E9	Amyloid beta A4 precursor protein binding family B member 1 isoform E9			
APBB1IP	RARP1	INAG1	RIAM	Retinoic acid responsive proline rich protein 1	PREL1	APBB1-interacting protein			
APBB2	FE65L	FE65L1	FE65 like 1	"Amyloid beta (A4) precursor protein binding family B, member 2"	"Amyloid beta (A4) precursor protein binding family B, member 2 (Fe65 like)"					
APBB3	Fe65L2	FE65 like 2	Fe65 like protein 2	Amyloid precursor interacting protein	SRA	Amyloid beta precursor protein binding family B member 3 isoform d	Amyloid beta precursor protein binding family B member 3 isoform c	Amyloid beta precursor protein binding family B member 3 isoform b	Amyloid beta precursor protein binding family B member 3 isoform a	
APC	Adenomatous polyposis coli protein	APC protein	FPC	FAP	GS	AAPC				
APC2	APCL									
APCDD1	Adenomatosis polyposis coli downregulated 1	"APC, downregulated 1"								
APCDD1L	FLJ90166	Adenomatosis polyposis coli down-regulated 1-like								
APCS	"Amyloid P component, serum"	SAP	PTX2	Pentaxin related						
APEH	N-acylaminoacylpeptide hydrolase	APH	Acylamino acid releasing enzyme	EC 3.4.19.1						
APEX1	APEX	Apurinic endonuclease	APE	APE1	Human apurinic endonuclease 1	HAP1	Apurinic/apyrimidinic exonuclease	Redox factor1	REF1	AP endonuclease 1
APEX2	APEX nuclease like 2	AP endonuclease XTH2	APE2	APEXL2	XTH2	Apurinic/apyrimidinic endonuclease like 2				
APH1A	Anterior pharynx defective 1 homolog A	Aph1 alpha	Presenilin stabilization factor	CGI 78	APH-1A	PSF	Anterior pharynx defective 1 homolog A isoform 1	Anterior pharynx defective 1 homolog A isoform 2		
APH1B	Gamma secretase subunit APH1B	Aph1 beta	Presenilin stabilization factor like	Anterior pharynx defective 1 homolog B						
API5	AAC-11	API5L1	API5 like 1	Migration-inducing protein MIG8	Fibroblast growth factor 2 interacting factor 2	FIF				
APIP	APIP2	dJ179L10.2	CGI-29 protein	APAF1 interacting protein						
APITD1	MGC32686	"Apoptosis-inducing, TAF9-like domain 1 isoform C"	"Apoptosis-inducing, TAF9-like domain 1 isoform A"	"Apoptosis-inducing, TAF9-like domain 1 isoform B"						
APLF	Chromosome 2 open reading frame 13	MGC47799	C2orf13 protein	Xip1	PNK and APTX-like FHA protein	APFL				
APLN	APJ receptor ligand	Peptide ligand for Apj receptor					
APLNR	Angiotensin 2 receptor like 1	APJ putative receptor protein related to angiotensin receptor	APJ	Apelin receptor	G protein coupled receptor APJ	HG11	
APLP1	Amyloid beta A4 precursor like protein1	Amyloid precursor like protein	APLP				
APLP2	Amyloid beta A4 precursor like protein 2	APPH	CDEI-box binding protein	CDEBP	Sperm membrane protein	APPL2	
APOA1	Apolipoprotein of high density lipoprotein	Apo AI					
APOA1BP	ApoA-I binding protein	AIBP					
APOA2							
APOA4							
APOA5	Regeneration associated protein 3	APOAV	RAP3				
APOB	APOB100	APOB48	FHBL	FHBL 1			
APOB48R							
APOBEC1	"Apolipoprotein B mRNA editing enzyme, catalytic polypeptide 1"	Apolipoprotein B mRNA editing enzyme complex-1	BEDP	HEPR	APOBEC-1	CDAR1	
APOBEC2	APOBEC1 like	ARCD1	ARP1	"Apolipoprotein B mRNA editing enzyme, catalytic polypeptide 2"	"Apolipoprotein B mRNA editing enzyme, catalytic polypeptide like 2"		
APOBEC3A	"Apolipoprotein B mRNA editing enzyme, catalytic polypeptide like 3A"	Probable C->U editing enzyme					
APOBEC3B	"Apolipoprotein B mRNA editing enzyme, catalytic polypeptide like 3B"	Phorbolin (similar to apolipoprotein B mRNA editing protein)	Phorbolin 3	Phorbolin 2			
APOBEC3C	Phorbolin 3	Phorbolin I protein	ARDC2	ARDC4	ARP5	APOBEC1L	PBI
APOBEC3D	Probable DNA dC->dU editing enzyme APOBEC-3D	EC 3.5.4.	MGC8979	ARP6				
APOBEC3F	"Apolipoprotein B mRNA editing enzyme, catalytic polypeptide-like 3F isoform a"	"Apolipoprotein B mRNA editing enzyme, catalytic polypeptide-like 3F isoform b"	MGC74891	DNA dC->dU editing enzyme APOBEC-3F	KA6	ARP8	BK150C2.4.MRNA	EC 3.5.4.
APOBEC3G	MDS019	"Apolipoprotein B mRNA editing enzyme, catalytic polypeptide like 3G"	CEM15	dJ494G10.1	FLJ12740	bK150C2.7		
APOBEC3H	dJ742C19.2							
APOBEC4	MGC26594	FLJ25691	RP1-127C7.4	OTTHUMP00000060680	C->U-editing enzyme APOBEC-4	C1orf169		
APOC1	Apo-CI							
APOC2	ApoC-II							
APOC3	Apo CIII							
APOC4								
APOD	ASOB2							
APOE								
APOF	Apo-F	Lipid transfer inhibitor protein	LTIP					
APOH	Beta 2 glycoprotein I	B2G1	Activated protein C binding protein	APC inhibitor				
APOL1	APOL	Apolipoprotein L-I	Apolipoprotein L1 isoform b precursor	Apolipoprotein L1 isoform a precursor				
APOL2	Apolipoprotein L-II	APOL-II						
APOL3	TNF inducible protein CG12-1	CG12-1	APOLIII	OTTHUMP00000028913	Apolipoprotein L-III	Apolipoprotein L3 isoform 2	Apolipoprotein L3 isoform 1	Apolipoprotein L3 isoform 3
APOL4	Apolipoprotein L4 isoform 2 precursor	Apolipoprotein L4 isoform 1	APOLIV	Apolipoprotein L IV														
APOL5																		
APOL6																		
APOLD1	FLJ25138	DKFZP434F0318	Vascular early response gene protein															
APOM	NG20 like protein																	
APOO																		
APOOL	AAIR8193	UNQ8193																
APP	CVAP	PN2	ABPP	Cerebral vascular amyloid peptide	Protease nexin II	PN II	APPI	PreA4	AAA	ABETA	AD1	CTFgamma	A4 amyloid protein	Amyloid-beta protein	APP751	Amyloid beta A4 protein isoform b	Amyloid beta A4 protein isoform c	Amyloid beta A4 protein isoform a
APPBP2	Amyloid beta precursor protein binding protein 2	Protein interacting with APP tail 1	ARA67															
APPL1	DIP13 alpha	Adaptor protein APPL	Signaling adaptor protein DIP13 alpha	"Adaptor protein, phosphotyrosine interaction PH domain and leucine zipper containing 1"														
APPL2	FLJ10659	DIP13B	APPL2	Adaptor protein containing PH domain	PTB domain and leucine zipper motif 2													
APRT	AMP	MGC125856	MGC125857	DKFZp686D13177	Adenine phosphoribosyltransferase isoform a	Adenine phosphoribosyltransferase isoform b	AMP pyrophosphorylase	AMP diphosphorylase	Transphosphoribosidase	EC 2.4.2.7								
APTX	AOA	AOA1	AXA1	EAOH	EOAHA	FHA HIT	FLJ20157	MGC1072	Ataxia 1 early onset with hypoalbuminemia	Forkhead associated domain histidine triad like protein	Aprataxin isoform a	Aprataxin isoform b	Aprataxin isoform c	Aprataxin isoform d				
AQP1	CHIP28	AQP CHIP	Aquaporin CHIP	Urine water channel	"Channel like integral membrane protein, 28-KD"	Water channel protein for red blood cells and kidney proximal tubule	Colton blood group	"Aquaporin-1 (channel-forming integral protein, 28kDa)"										
AQP10	Small intestine aquaporin																	
AQP11																		
AQP12A	Aquaporin X2											
AQP12B	INSSA3	MGC149473										
AQP2	AQP-CD	WCH-CD	Aquaporin-CD	ADH water channel	Water channel protein for renal collecting duct							
AQP3												
AQP4	MIWC	WCH4	HMIWC2	Mercurial insensitive water channel	AQP-4	Aquaporin 4 isoform b	Aquaporin 4 isoform a					
AQP5												
AQP6	"Aquaporin 2 like, kidney specific"	Aquaporin 2 like	KID	AQP2L	Aquaporin 6 isoform 1							
AQP7	AQP7L	AQPap	Aquaporin 7 like	"Aquaporin, adipose"								
AQP7P3												
AQP7P4												
AQP8												
AQP9	Small solute channel 1	SSC1										
AQR	KIAA0560	DKFZp686B23123	Aquarius	Intron-binding protein aquarius	Intron-binding protein of 160 kDa	IBP160						
AR	Androgen receptor isoform 2	Dihydrotestosterone receptor	DHTR	KD	AIS	TFM	SBMA	NR3C4	SMAX1	HUMARA	Androgen receptor isoform 1	OTTHUMP00000061928
ARAF	PKS	PKS2	RAFA1	Oncogene PKS2	Oncogene ARAF1	Proto-oncogene Pks	A-Raf proto-oncogene	Serine/threonine protein kinase Araf1	EC 2.7.1.37			
ARAP1	KIAA0782	Cnt-d2	ARF-GAP	RHO-GAP	Ankyrin repeat and pleckstrin homology domains containing protein 1	ARAP1	Arf-GAP Rho-GAP ankyrin repeat and pleckstrin homology domain containing protein 1	Centaurin delta 2 isoform b	Centaurin delta 2 isoform a	Centaurin delta 2 isoform c		
ARAP2	ARAP2	KIAA0580	"ARF-GAP, RHO-GAP, ankyrin repeat and pleckstrin homology domains containing protein 2"	PARX protein	Centaurin delta 1 isoform b	Centaurin delta 1 isoform a			
ARAP3									
ARC	KIAA0278								
ARCN1	Archain 1	Delta COP	Coatomer protein delta COP	Archain vesicle transport protein 1	Coatomer delta subunit	Delta coat protein			
AREG	AR	Schwannoma Derived Growth Factor	SDGF	Colorectum cell derived growth factor	Amphiregulin preproprotein				
ARF1									
ARF3									
ARF4									
ARF5									
ARF6	DKFZp564M0264								
ARFGAP1	ADP ribosylation factor 1 GTPase activating protein	ARF1 GAP	ARF1 directed GTPase activating protein	HRIHFB2281	GAP protein	FLJ10767	bA261N11.3	ADP-ribosylation factor GTPase activating protein 1 isoform a	ADP-ribosylation factor GTPase activating protein 1 isoform b
ARFGAP2									
ARFGAP3									
ARFGEF1	Brefeldin A-inhibited GEP 1	p200 ARF guanine nucleotide exchange factor	Brefeldin A-inhibited guanine nucleotide-exchange protein 1	ARFGEP1	p200				
ARFGEF2	BIG2	ARFGEP2	Brefeldin A inhibited guanine nucleotide exchange protein 2	Brefeldin A inhibited GEP 2					
ARFIP1	MGC117369	Arfaptin 1	ADP-ribosylation factor interacting protein 1 isoform 2	ADP-ribosylation factor interacting protein 1 isoform 1	ADP ribosylation factor interacting protein 1	HSU52521			
ARFIP2	POR1	Arfaptin2	ADP ribosylation factor interacting protein 2														
ARFRP1	ARP	ARF related protein															
ARG1	Arginine amidinase	Canavanase	"Arginase, type I"	A-I													
ARG2	"Arginase II, mitochondrial"	Non hepatic arginase	Kidney type arginase	EC 3.5.3.1													
ARGFX																	
ARGLU1	FLJ10154	RP11-297I6.1	DKFZp686O08106	LOC55082													
ARHGAP1	RHOGAP	CDC42GAP	Rho GTPase activating protein 1	GTPase activating protein rhoOGAP	Rho related small GTPase protein activator	CDC42 GTPase activating protein	p50 rhoGAP	"GTPase activating protein, Rho, 1"									
ARHGAP10	GRAF2	PS-GAP	FLJ20896	FLJ41791	GTPase regulator associated with focal adhesion kinase 2												
ARHGAP11A	KIAA0013	MGC70740	GAP (1-12)														
ARHGAP11B	D-X	MGC104367															
ARHGAP12																	
ARHGAP15																	
ARHGAP17	WBP15	MSTP066	MSTP110	FLJ43368	MGC87805	DKFZp564A1363	Nadrin	RICH1	MST066	MST110	FLJ10308	FLJ13219	RICH1B protein	RhoGAP interacting with CIP4 homologs 1	Neuron-associated developmentally regulated protein	Nadrin isoform 2	Nadrin isoform 1
ARHGAP18	MacGAP	bA307O14.2															
ARHGAP19	FLJ00194	MGC14258															
ARHGAP20	Rho GTPase activating protein 20	KIAA1391	RARHOGAP	RA and RhoGAP domain containing protein													
ARHGAP21	ARHGAP10								
ARHGAP22	RhoGAP2								
ARHGAP24	FLJ33877	DKFZP564B1162	RC-GAP72	p73	p73RhoGAP	Sarcoma antigen NY-SAR-88	Rho GTPase activating protein 24 isoform 1	Rho GTPase activating protein 24 isoform 2	Rho GTPase activating protein 24 isoform 3
ARHGAP25	Rho GTPase activating protein 25 isoform a	Rho GTPase activating protein 25 isoform b	KIAA0053						
ARHGAP26	GTPase regulator associated with focal adhesion kinase pp125(FAK)	GRAF	OPHN1L	OPHN1L1	KIAA0621				
ARHGAP27	CAMGAP1	FLJ43547							
ARHGAP28	DKFZp686A2038	FLJ10312	Rho GTPase activating protein 28 isoform a	Rho GTPase activating protein 28 isoform b	Hypothetical protein FLJ10312	KIAA1314			
ARHGAP29	PTPL1 associated RhoGAP 1								
ARHGAP30	LOC257106	FLJ00267	RP11-544M22.6	Rho GTPase activating protein 30 isoform 2	Rho GTPase activating protein 30 isoform 1				
ARHGAP4	Rho GAP hematopoietic protein C1	KIAA0131	RGC1	RHOGAP4	C1	p115			
ARHGAP5	RHO GTPase activating protein 5	GTPase activating protein RHO 5	p190 B	p105 RhoGAP	Rho GTPase activating protein	p100 RasGAP associated p105 protein	Rho GTPase activating protein 5 isoform a	Rho GTPase activating protein 5 isoform b	
ARHGAP6	RHO GTPase activating protein 6	Rho type GTPase activating protein RhoGAPX 1	GTPase activating protein RHO 6	Rho GTPase activating protein 6 isoform 1	Rho GTPase activating protein 6 isoform 2	Rho GTPase activating protein 6 isoform 3	Rho GTPase activating protein 6 isoform 5	Rho GTPase activating protein 6 isoform 4	
ARHGAP8	BPGAP1	FLJ20185	BCH domain-containing Cdc42GAP-like protein	Rho GTPase activating protein 8 isoform 1	Rho GTPase activating protein 8 isoform 2	PP610			
ARHGAP9	10C	RGL1	MGC1295	Rho GTPase activating protein 9 isoform 1	Rho GTPase activating protein 9 isoform 2	Rho GTPase activating protein 9 isoform 3			
ARHGDIA	"GDP dissociation inhibitor, aplysia RAS related 1"	Rho GDP dissociation inhibitor (GDI) alpha	Rho GDP dissociation inhibitor 1	Rho GDI 1	Rho GDI alpha	RHOGD1	GD1A1		
ARHGDIB	GDID4	Rho GDI 2	Rho GDI beta	GDIA2	RAP1GN1	LYGDI			
ARHGDIG	Rho GDP dissociation inhibitor 3	Rho-GDI gamma	RhoGDI 3								
ARHGEF1	"Guanine nucleotide exchange factor, 115 kd"	p115 RhoGEF	115 kDa guanine nucleotide exchange factor	Sub1.5	Rho guanine nucleotide exchange factor 1 isoform 2	Rho guanine nucleotide exchange factor 1 isoform 3	Rho guanine nucleotide exchange factor 1 isoform 1				
ARHGEF10	GEF10	KIAA0294									
ARHGEF10L	FLJ10521	GrinchGEF	KIAA1626	Rho guanine nucleotide exchange factor (GEF) 10-like isoform 1	Rho guanine nucleotide exchange factor (GEF) 10-like isoform 2						
ARHGEF11	Rho guanine nucleotide exchange factor 11 isoform 1	GTRAP48	KIAA0380	PDZ-RHOGEF	Rho guanine exchange factor (GEF) 11	Rho guanine nucleotide exchange factor (GEF) 11 (GDB)	Rho guanine nucleotide exchange factor 11	RhoA-specific guanine nucleotide exchange factor	RhoGEF glutamate transport modulator	Glutamate transporter EAAT4-associated protein 48	Rho guanine nucleotide exchange factor (GEF) 11 isoform 2
ARHGEF12	KIAA0382	LARG	LARG/MLL fusion gene	Leukemia associated RhoGEF	Leukemia associated rho guanine nucleotide exchange factor						
ARHGEF15	KIAA0915	FLJ13791	Rho guanine nucleotide exchange factor (GEF) 15	MGC44868	Vsm-RhoGEF	Rho guanine exchange factor (GEF) 15					
ARHGEF16	NBR	GEF16									
ARHGEF17	Tumor endothelial marker 4	TEM4	KIAA0337	P164RHOGEF	Rho-specific guanine-nucleotide exchange factor 164 kDa						
ARHGEF18	KIAA0521	MGC15913	P114-RhoGEF	Rho/rac guanine nucleotide exchange factor 18							
ARHGEF19	FLJ33962										
ARHGEF2	GEF	GEFH1	LFP40	KIAA0651	DKFZp547L106	Proliferating cell nucleolar antigen p40					
ARHGEF3	GEF3	STA3	XPLN	DKFZP434F2429							
ARHGEF4	APC stimulated guanine nucleotide exchange factor	ASEF	GEF4	STM6	KIAA1112	Rho guanine nucleotide exchange factor 4 isoform a	Rho guanine nucleotide exchange factor 4 isoform b				
ARHGEF5	GEF5	Guanine nucleotide regulatory protein TIM	P60	DKFZp686N1969	TIM	TIM1	Oncogene TIM	Transforming immortalized mammary oncogene	Rho guanine nucleotide exchange factor 5 isoform 1		
ARHGEF5L	FLJ43692										
ARHGEF6	"PAK interacting exchange factor, alpha"	Alpha-Pix	COOL2	PIXA	Rac/Cdc42 guanine nucleotide exchange factor (GEF) 6	MRX46	KIAA0006	Rac/Cdc42 guanine exchange factor (GEF) 6									
ARHGEF7	"PAK interacting exchange factor, beta"	PixB	Beta pix	COOL1	PAK3	P50BP	P85SPR	KIAA0142	KIAA0412	P85COOL1	Nbla10314	Putative protein product of Nbla10314	SH3 domain-containing proline-rich protein	Rho guanine nucleotide exchange factor 7 isoform a	Rho guanine nucleotide exchange factor 7 isoform b	P50	P85
ARHGEF9	PEM2	Collybistin	KIAA0424	Cdc42 guanine nucleotide exchange factor (GEF) 9	HPEM 2												
ARID1A	Chromosome 1 open reading frame 4	"SWI/SNF related, matrix-associated, actin-dependent regulator of chromatin, subfamily F, member 1"	C1ORF4 B120 GENE	B120	OSA1 nuclear protein	P270	BM029	BAF250	C1orf4	BRG1-associated factor 250a	SWI/SNF complex protein p270	chromatin remodeling factor p250	SMARCF1	AT rich interactive domain 1A (SWI- like) isoform b	AT rich interactive domain 1A (SWI- like) isoform a		
ARID1B	AT rich interactive domain 1B (SWI1-like)	6A3-5	DAN15	p250R	BAF250b	ELD/OSA1	KIAA1235	Eld (eyelid)/Osa protein	BRG1-binding protein ELD/OSA1	hOsa2	hELD/OSA1						
ARID2	FLJ30619	KIAA1557	DKFZp686G052														
ARID3A	BRIGHT	E2FBP1	ARID domain containing protein 3A	B cell regulator of IgH transcription	E2F binding protein 1	DRX	DRIL1										
ARID3B	BDP	DRIL2	AT rich interactive domain 3B (BRIGHT- like) protein														
ARID3C																	
ARID4A	RBBP1	AT rich interactive domain 4A	RBP1 like	Retinoblastoma-binding protein 1 isoform II	Retinoblastoma-binding protein 1 isoform III	Retinoblastoma-binding protein 1 isoform I											
ARID4B	AT rich interactive domain 4B isoform 1	AT rich interactive domain 4B isoform 2	BCAA	RBP1L1	SAP180	SIN3A-associated protein 180	mSin3A-associated protein 180	RBBP1L1	BRCAA1	Rb binding protein homolog	Breast cancer associated antigen BRCAA1	Retinoblastoma binding protein 1 like 1	Breast carcinoma associated antigen BCAA	AT rich interactive domain 4B RBP1 like			
ARID5A	AT rich interactive domain 5A isoform 1	AT rich interactive domain 5A isoform 2	AT rich interactive domain 5A (MRF1-like)	MRF-1	Modulator recognition factor I	RP11-363D14											
ARID5B	FLJ21150	MRF2	Modulator recognition factor 2	Arid domain containing protein 5B	AT rich interactive domain containing protein 5B	Mrf1 like	DESRT										
ARIH1	Ubiquitin conjugating enzyme E2 binding protein 1	ARI	UbcM4 interacting protein	HHARI	H7 AP2	UBCH7BP	ARI-1	HUSSY 27	MOP 6								
ARIH2	ARI2	All trans retinoic acid inducible RING finger	Ariadne homolog 2	TRIAD1	HT005												
ARL1																	
ARL10	FLJ39249	ADP-ribosylation factor-like 10	ADP-ribosylation factor-like		
ARL11	ADP-ribosylation factor-like tumor suppressor protein 1	ARLTS1	MGC17429	Hypothetical protein FLJ33930	
ARL13A	DJ341D10.2				
ARL13B	DKFZp761H079 protein	MGC120611	MGC120612	ADP-ribosylation factor-like 2-like 1 isoform 1	ADP-ribosylation factor-like 2-like 1 isoform 2
ARL14	ARF7	FLJ22595	ADP-ribosylation factor 7		
ARL15	FLJ20051				
ARL16					
ARL17A					
ARL17B	ARL17B	ADP-ribosylation factor-like protein	ADP-ribosylation factor 7 variant		
ARL2	ARFL2				
ARL2BP	BART1	Arf-like 2 binding protein BART1			
ARL3	ARFL3				
ARL4A	ADP ribosylation factor like 4	ARL4	ADP ribosylation factor like protein 4A		
ARL4C	LAK	ADP-ribosylation factor-like protein LAK			
ARL4D	ARL6	ADP ribosylation factor like protein 6			
ARL5A	ARFLP5	ARL5	ADP-ribosylation factor-like 5A isoform 1	ADP ribosylation factor like 5A isoform 2	ADP ribosylation factor like 5
ARL5B					
ARL6	BBS3	MGC32934	ARF-like 6		
ARL6IP1	ADP ribosylation factor like 6 interacting protein	KIAA0069	Aip-1	ARMER	
ARL6IP4	ADP ribosylation like factor 6 interacting protein 4	SR-25	HSVI binding protein		
ARL6IP5	Cytoskeleton related vitamin A responsive protein	jmx	DERP11	HSPC127	Glutamate transporter regulator EAAC1 associated protein
ARL6IP6	MGC33864				
ARL8A	FLJ45195				
ARL8B	Gie1	FLJ10702			
ARL9					
ARMC1	Arcp	FLJ10511	Armadillo repeat containing protein		
ARMC10	SVH	MGC3195			
ARMC2	Armadillo repeat containing 2				
ARMC3	FLJ25845	FLJ32827			
ARMC4	FLJ10376	FLJ10817	DKFZP434P1735		
ARMC5	FLJ00019	FLJ13063			
ARMC6	MGC19595	R30923_0			
ARMC7	FLJ22160														
ARMC8	HSPC056	MGC4880	MGC10058	DKFZP434A043	Armadillo repeat containing 8 isoform 1	Armadillo repeat containing 8 isoform 2	Armadillo repeat containing 8 isoform 3	HSPC056 protein	S863-2						
ARMC9	ARM	FLJ12584	KU-MEL-1	Armadillo/beta-catenin-like repeats	Melanoma/melanocyte specific protein KU-MEL-1	LisH domain-containing protein ARMC9	NS21								
ARMCX1															
ARMCX2	Armadillo repeat protein ALEX2	"Arm protein lost in epithelial cancers, X chromosome, 2"	MGC8742	KIAA0512	MGC13343	"Armadillo repeat containing, X-linked 2"									
ARMCX3	KIAA0443	MGC12199	DJ545K15.2	DKFZp781N1954	ALEX3 protein	1200004E24Rik	"Arm protein lost in epithelial cancers, X chromosome, 3"	"Armadillo repeat containing, X-linked 3"							
ARMCX4															
ARMCX5															
ARMCX6	FLJ20811														
ARMS2	ARMD8														
ARNT	Aryl hydrocarbon receptor nuclear translocator isoform 2	Aryl hydrocarbon receptor nuclear translocator isoform 3	Aryl hydrocarbon receptor nuclear translocator isoform 1	Dioxin receptor nuclear translocator	Hypoxia inducible factor 1 beta subunit	HIF1B	HIF1 Beta	Tango	ARNT protein	Hypoxia inducible factor 1 beta					
ARNT2	KIAA0307	Aryl hydrocarbon receptor nuclear translocator 2													
ARNTL	BMAL1	Member of PAS superfamily 3	MOP3	Brain and muscle ARNT like 1	Member of PAS protein 3	Basic helix loop helix PAS orphan MOP3	bHLH PAS protein JAP3	JAP3	MGC47515	BMAL1c	PASD3	TIC	ARNT-like protein 1 brain and muscle	Aryl hydrocarbon receptor nuclear translocator-like isoform a	Aryl hydrocarbon receptor nuclear translocator-like isoform b
ARNTL2	CLIF	MOP9	BMAL2	PASD9	Aryl hydrocarbon receptor nuclear translocator like 2	Brain muscle ARNT like transcription factor 2a									
ARPC1A	SOP2L	SOP2 like protein	SOP2Hs												
ARPC1B	Actin related protein 2/3 complex subunit 1B	"Actin related protein 2/3 complex, subunit 1A (41 kD)"	ARC41	p40-ARC	p41-ARC	ARP2/3 protein complex subunit p41	"Actin related protein 2/3 complex, subunit 1B, 41kDa"								
ARPC2	ARP2/3 protein complex subunit 34	Actin related protein 2/3 complex subunit 2	ARP2/3 complex 34 kDa subunit	ARC34	PRO2446	p34 Arc	PNAS139
ARPC3	"Actin related protein 2/3 complex, subunit 3"	p21-Arc	"Actin related protein 2/3 complex, subunit 3, 21kDa"	ARC21			
ARPC4	p20 Arc	MGC13544	Arp 2/3 protein complex subunit p20	ARC20	Actin related protein 2/3 complex subunit 4 isoform a	Actin related protein 2/3 complex subunit 4 isoform b	
ARPC5	ARC16	p16 Arc	Arp2/3 protein complex subunit p16	Actin related protein 2/3 complex 16 KD subunit	ARP2/3 complex 16 kDa subunit		
ARPC5L	ARC16-2	MGC3038					
ARPP19	cAMP phosphoprotein 19KD	cAMP phosphoprotein 16KD	ARPP16				
ARR3	X-arrestin	ARRX	Arrestin-C	Cone arrestin	Retinal cone arrestin 3	CAR	
ARRB1	"Arrestin, beta, 1"	ARB1	ARR1	Arrestin beta 1 isoform B			
ARRB2	Arrestin beta 2 isoform 2	Arrestin beta 2 isoform 1					
ARRDC1	MGC40555						
ARRDC2	Arrestin domain containing 2 isoform 1	Arrestin domain containing 2 isoform 2	PP2703	CLONE24945			
ARRDC3	KIAA1376						
ARRDC4							
ARRDC5							
ARSA	Cerebroside sulfatase	Cerebroside 3- sulfatase	ASA	Arylsulfatase A isoform a	Arylsulfatase A isoform b		
ARSB	Arylsulfatase B isoform 1 precursor	Arylsulfatase B isoform 2 precursor	ASB	G4S	MPS6	N acetylgalactosamine 4 sulfatase	EC 3.1.6.12
ARSD	ASD	Arylsulfatase D isoform b	Arylsulfatase D isoform a							
ARSE	ASE									
ARSF	ASF									
ARSG	ARSG									
ARSH	ARSH	sulfatase								
ARSI										
ARSJ	FLJ23548	Arylsulfatase J	ASJ							
ARSK	TSULF	DKFZp313G1735	Arylsulfatase K	Telethon sulfatase						
ART1	Mono ADP ribosyl transferase									
ART3	Ecto ADP ribosyltransferase 3	TMART	Mono (ADP ribosyl) transferase 3	EC 2.4.2.31	NAD(P)(+) arginine ADP ribosyltransferase 3	Mono ADP ribosyltransferase				
ART4	ART4	DOK1	Dombrock blood group carrier molecule	mono-ADP-ribosyltransferase 4	EC 2.4.2.31	NAD(P)(+)-arginine ADP-ribosyltransferase 4	Mono(ADP-ribosyl)transferase 4	Ecto-ADP-ribosyltransferase 4		
ART5	MGC22848	Mono (ADP-ribosyl) transferase 5	Ecto-ADP-ribosyltransferase 5	NAD(P)(+)-arginine ADP-ribosyltransferase 5	EC 2.4.2.31					
ARTN	Neuroblastin	Enovin	Neurotrophic factor	Neurotrophic factor artemin	Supports peripheral neuron survival in vitro and dopaminergic ventral midbrain neuron survival in vitro	EVN	NBN	Neurotrophic factor artemin isoform 2	Neurotrophic factor artemin isoform 3	Neurotrophic factor artemin isoform 1
ARV1	ARV1 homolog									
ARVCF										
ARX	Homeobox protein ARX	Aristaless related homeobox								
AS3MT	Arsenite methyltransferase	EC 2.1.1.137	S-adenosyl-L-methionine:arsenic(III) methyltransferase	Methylarsonite methyltransferase	Cyt19	Cyt19 protein	2310045H08Rik	S adenosylmethionine:arsenic III methyltransferase		
ASAH1	N-acylsphingosine amidohydrolase	ASAH	AC	Acylsphingosine deacylase	PHP32	EC 3.5.1.23	FLJ21558	FLJ22079	N-acylsphingosine amidohydrolase acid ceramidase 1 preproprotein isoform a	N-acylsphingosine amidohydrolase acid ceramidase 1 isoform b
ASAH2	N-acylsphingosine amidohydrolase 2B	Neutral ceramidase	Neutral/alkaline ceramidase	HNAC1	Acid ceramidase	Mitochondrial ceramidase	Non lysosomal ceramidase			
ASAH2B	ASAH2L	bA449O16.3								
ASAP1	KIAA1249	ADP ribosylation factor directed GTPase activating protein	ARF GTPase activating protein 1	Development and differentiation enhancing factor 1						
ASAP2	Development and differentiation enhancing factor 2	Pap alpha	PAP	PAG3	SHAG1	KIAA0400				
ASAP3	Up regulated in liver cancer 1	FLJ20199	ACAP4	UPLC1	CENTB6	"Centaurin, beta 6"	Protein up-regulated in liver cancer 1			
ASB1	Ankyrin repeat and SOCS box containing protein 1	KIAA1146								
ASB10	Ankyrin repeat and SOCS box containing 10									
ASB11	Ankyrin repeat domain containing SOCS box protein ASB11	MGC119168	MGC119169	DKFZp779E2460						
ASB12	Ankyrin repeat domain containing SOCS box protein Asb12	FLJ39577								
ASB13	Ankyrin repeat and SOCS box containing 13	FLJ13134	MGC19879							
ASB14	Ankyrin repeat and SOCS box containing 14									
ASB15	Asb 15									
ASB16	Ankyrin repeat and SOCS box containing 16	FLJ30165								
ASB17	Ankyrin repeat and SOCS box containing 17									
ASB18								
ASB2	Ankyrin repeat and SOCS box containing protein 2							
ASB3	MGC996	FLJ10123	FLJ10421	MGC12531	MGC132002	Ankyrin repeat and SOCS box-containing protein 3 isoform a	Ankyrin repeat and SOCS box-containing protein 3 isoform b	Ankyrin repeat and SOCS box containing protein 3
ASB4	Ankyrin repeat and SOCS box-containing protein 4 isoform a	Ankyrin repeat and SOCS box-containing protein 4 isoform b	Ankyrin repeat and SOCS box containing protein 4					
ASB5	Ankyrin repeat and SOCS box containing 5	SOCS box protein ASB 5						
ASB6	FLJ20548	MGC1024	Ankyrin repeat and SOCS box-containing 6 isoform 2	Ankyrin repeat and SOCS box-containing 6 isoform 1				
ASB7	FLJ22551	Ankyrin repeat and SOCS box-containing protein 7 isoform 2	Ankyrin repeat and SOCS box-containing protein 7 isoform 1					
ASB8	Ankyrin repeat and SOCS box containing 8	MGC5540	PP14212	FLJ21255				
ASB9	FLJ20636	MGC4954	DKFZp564L0862	Ankyrin repeat and SOCS box-containing 9 isoform 2				
ASCC1	CGI-18 protein	ASC1p50	ASC-1 complex subunit p50	Trip4 complex subunit p50	RP11-150D20.4			
ASCC2	Activating signal cointegrator 1 complex subunit 2	Trip4 complex subunit p100	ASC1P100	FLJ21588	DKFZp586O0223			
ASCC3	RNAH	ASC1p200	RNA helicase family	ASC-1 complex subunit P200				
ASCL1	Mammalian achaete scute homolog 1	MASH1	HASH1	ASH1	Achaete scute homolog 1			
ASCL2	Achaete scute homolog 2	HASH2	MASH2					
ASCL3	SGN1	bHLH transcription factor Sgn 1	Human Achaete scute homolog 3	HASH3				
ASCL4	Class II bHLH protein ASCL4	HASH4						
ASF1A	CIA	CCG1 interacting factor A	dJ329L24.2	DKFZP547E2110	CGI 98 protein		
ASF1B	CIA II	FLJ10604	CCG1 interacting factor A-II				
ASGR1	Hepatic lectin H1	ASGPR	ASGP-R				
ASGR2	Hepatic lectin H2	ASGPR	L-H2	CLEC4H2	"C-type lectin domain family 4, member H2"	Asialoglycoprotein receptor H2	Asialoglycoprotein receptor 2 isoform c
ASH1L	Ash1	Achaete scute homologue 1	KIAA1420				
ASH2L	ASH2L1	ASH2L2					
ASIP	ASP	Agouti	AGTI	AGTIL	AGSW		
ASL	ASAL	Arginosuccinase	Arginine succinate lyase	EC 4.3.2.1	Argininosuccinate lyase isoform 1	Argininosuccinate lyase isoform 2	Argininosuccinate lyase isoform 3
ASM	EC 3.1.4.12	aSMase	"Sphingomyelin phosphodiesterase 1, acid lysosomal isoform 1 precursor"	"Sphingomyelin phosphodiesterase 1, acid lysosomal isoform 2 precursor"	"Sphingomyelin phosphodiesterase 1, acid lysosomal (acid sphingomyelinase)"		
ASMT	Acetylserotonin N methyltransferase	Acetylserotonin methyltransferase	Hydroxyindole O methyltransferase	HIOMT			
ASMTL	ASMTL protein	"Acetylserotonin methyltransferase-like, X-linked"	Acetylserotonin O-methyltransferase-like	Acetylserotonin N-methyltransferase-like ASMTLX			
ASNA1	ARSA1	Arsenical pump driving ATPase	Arsenite translocating ATPase	Arsenical resistance ATPase	Arsenite transporting ATPase		
ASNS	Human complement for sensitive mutant ts11	Glutamine dependent asparagine synthetase	TS11 cell cycle control protein	AS	TS11	EC 6.3.5.4	
ASNSD1	NS3TP1	FLJ20752					
ASPA	Aspartoacylase	ACY2	ASP				
ASPDH							
ASPG	LOC374569														
ASPH	Aspartate beta-hydroxylase isoform c	Aspartate beta-hydroxylase isoform d	Aspartate beta-hydroxylase isoform b	Aspartate beta-hydroxylase isoform e	BAH	HAAH	AAH	Junctin	Humbug	Junctate	ASP beta-hydroxylase	AspH	Peptide-aspartate beta-dioxygenase	Aspartyl/asparaginyl-beta-hydroxylase	Aspartate beta-hydroxylase isoform a
ASPHD1	Aspartate beta-hydroxylase domain-containing protein 1	EC 1.14.11.-													
ASPHD2	Similar to aspartate beta hydroxylase (ASPH)	LOC57168	ASPH												
ASPM	MCPH5	ASP	"Microcephaly, primary autosomal recessive 5"	Asp abnormal spindle like microcephaly associated											
ASPN	LRR class 1	PLAP1	SLRR1C	Small leucine rich protein 1C	FLJ20129	Periodontal ligament associated protein 1									
ASPRV1	FLJ25084	SASP	MUNO	Taps	SASPase										
ASPSCR1	"Alveolar soft part sarcoma chromosome region, candidate 1"	RCC17	TUG	"Tether, containing UBX domain for GLUT4"	ASPL	ASPS	ASPCR1	ASPSCR1/TFE3	"Renal cell carcinoma, papillary, 17 gene"	Renal cell carcinoma gene on chromosome 17					
ASRGL1	ALP	ALP1	FLJ22316												
ASS1	Citrulline-aspartate ligase	ASS1	CTLN1	EC 6.3.4.5											
ASTE1															
Asthma associated alternatively spliced gene 1															
ASTL	Astacin like metalloendopeptidase (M12 family)	Oocyte astacin													
ASTN1	Astrotactin isoform 2	Astrotactin isoform 1													
ASTN2	OTTHUMP00000064006	Astrotactin 2 isoform a	Astrotactin 2 isoform b	Astrotactin 2 isoform c	Astrotactin 2 isoform d	KIAA0634	bA67K19.1								
ASXL1	KIAA0978	MGC117280	MGC71111	Additional sex combs-like protein 1	Polycomb group protein ASXL1										
ASXL2	ASXH2	FLJ10898	KIAA1685	Polycomb group protein ASXH2				
ASXL3	KIAA1713							
ASZ1	GASZ	Orf3	C7orf7	Chromosome 7 open reading frame 7				
ATAD1	AFDC1	FNP001	FLJ14600					
ATAD2	"ATPase family, AAA domain containing 2"	MGC5254	PRO2000 protein	MGC29843	DKFZp667N1320			
ATAD2B	KIAA1240	MGC88424						
ATAD3A	FLJ10709	Hypothetical protein FLJ33825						
ATAD3B	KIAA1273	AAA ATPase TOB3	TOB3					
ATAD3C	FLJ37183	FLJ34599	"ATPase family, AAA domain containing 3A"					
ATAD5	C17ORF41	FRAG1	C17orf41	FLJ12735	Chromosome fragility associated gene 1			
ATCAY	CLAC	BNIPH	KIAA1872	Ataxia cerebellar Cayman type caytaxin				
ATE1	FLJ20003	MGC26724	EC 2.3.2.8	Arginyltransferase 1 isoform 2	Arginyltransferase 1 isoform 1	R transferase 1	Arginyl tRNA protein transferase	Arginine tRNA protein transferase 1
ATF1	cAMP dependent transcription factor 1	ATF1/EWS fusion gene	ATF1/FUS fusion gene	TREB36 protein	Cyclic AMP dependent transcription factor ATF-1			
ATF2	CREBP1	cAMP response element binding protein 2	CREB2	Cyclic AMP dependent transcription factor ATF 2	HB16			
ATF3	Activating transcription factor 3 long isoform	Cyclic AMP dependent transcription factor ATF 3	ATF3deltaZip2	ATF3deltaZip3	ATF3deltaZip2c	Activating transcription factor 3 isoform 3		
ATF4	Cyclic AMP dependent transcription factor ATF4	Cyclic AMP response element binding protein 2	Tax responsive enhancer element B67	DNA binding protein TAXREB67	TAXREB67	CREB2	TXREB	cAMP response element-binding protein 2
ATF5	ATFx	Cyclic AMP dependent transcription factor ATF5	Transcription factor ATFx							
ATF6	Cyclic AMP dependent transcription factor ATF 6 alpha	Activating transcription factor 6 alpha	ATF6 alpha							
ATF6B	Cyclic AMP dependent transcription factor ATF 6 beta	Activating transcription factor 6 beta	ATF6 beta	cAMP response element binding protein related protein	Creb rp	G13	G13 protein			
ATF7	ATFA	Cyclic AMP dependent transcription factor ATF 7	Transcription factor ATF A							
ATF7IP	FLJ10688	p621	MCAF	FLJ10139	MBD1 containing chromatin associated factor					
ATF7IP2	FLJ12668									
ATG10	pp12616	FLJ13954	DKFZP586I0418							
ATG12	APG12 like	Apg12								
ATG16L1	APG16 autophagy 16-like isoform 3	APG16 autophagy 16-like	WDR30	FLJ00045	FLJ10035	FLJ10828	FLJ22677	APG16L beta	APG16 autophagy 16-like isoform 2	APG16 autophagy 16-like isoform 1
ATG16L2	WDR80	FLJ00012								
ATG2A										
ATG2B	FLJ10242	Chromosome 14 open reading frame 103								
ATG3	2610016C12Rik	PC3-96	FLJ22125	MGC15201	DKFZp564M1178	Apg3p	APG3	Autophagy Apg3p/Aut1p		
ATG4A	Autophagy related cysteine endopeptidase 2	AUTL2	MGC43691	dJ889M15.3	AUT-like 2 cysteine endopeptidase	Autophagy-related cysteine endopeptidase 2 isoform a	Autophagy-related cysteine endopeptidase 2 isoform b			
ATG4B	AUTL1	MGC1353	Autophagin 1	APG4 autophagy 4 homolog B isoform b	EC 3.4.22.-	APG4 autophagy 4 homolog B isoform a	Autophagy-related cysteine endopeptidase 1	AUT-like 1 cysteine endopeptidase	KIAA0943	
ATG4C	AUT-like 3 cysteine endopeptidase	Autophagin-3	Autophagy-related cysteine endopeptidase	Autophagy-related cysteine endopeptidase 3	"AUT-like 1, cysteine endopeptidase"	AUTL1	AUTL3	APG4-C	FLJ14867	AUT like 1
ATG4D	AUTL4	Cysteine protease involved in autophagy	AUT like 4	Cysteine endopeptidase	APG4 autophagy 4 homolog D	MGC15906										
ATG5	APG5-like	Apoptosis-specific protein	hAPG5	APG5	ASP											
ATG7	GSA7	Ubiquitin activating enzyme E1 like protein														
ATG9A	APG9L1	MGD3208	APG9 autophagy 9-like 1	Autophagy 9-like 1 protein												
ATG9B	SONE	NOS3AS	APG9L2	Autophagy 9-like 2 protein	Endothelial nitric oxide synthase antisense	Nitric oxide synthase antisense										
ATHL1	FLJ22635	MGC129858	MGC129859	"ATH1, acid trehalase-like 1"												
ATIC	5 aminoimidazole 4 carboxamide ribonucleotide formyltranferase/IMP cyclohydrolase	AICARFT	IMPCHASE	Bifunctional purine biosynthesis protein PURH	PURH											
ATL1	GTP-binding protein 3	Guanine nucleotide-binding protein 3	Brain-specific GTP-binding protein	GBP3	Atlastin isoform a	Atlastin isoform b										
ATL2	FLJ23293	Aip 2														
ATL3																
ATM	AT	AT1	Ataxia telangiectasia mutated protein	ATA	ATC	ATD	ATE	AT protein	Human phosphatidylinositol 3 kinase homolog	Serine protein kinase ATM	AT complementation group A	AT complementation group C	AT complementation group D	AT complementation group E	Ataxia telangiectasia mutated protein isoform 2	Ataxia telangiectasia mutated protein isoform 1
ATMIN																
ATN1	Dentatorubral pallidoluysian atrophy protein	D12S755E	DRPLA	B37	NOD											
ATOH1	ATH1	HATH1														
ATOH7	Math5															
ATOH8	HATH6	FLJ14708	Basic helix-loop-helix transcription factor 6													
ATOX1	HAH1	Copper transport protein ATOX1	Metal transport protein ATX1								
ATP10A	ATPase class V type 10C	ATPVC	Phospholipid transporting ATPase VA	Aminophospholipid translocase VA	KIAA0566	ATP10C					
ATP10B	ATPVB	KIAA0715	Potential phospholipid transporting ATPase VB	EC 3.6.3.1							
ATP10D	ATPVD	KIAA1487	Putative type IV aminophospholipid transporting ATPase	Potential phospholipidtransporting ATPase VD	EC 3.6.3.1						
ATP11A	OTTHUMP00000040662	Probable phospholipid-transporting ATPase IH	"ATPase, Class VI, type 11A isoform b"	"ATPase, Class VI, type 11A isoform a"	ATPIH	ATPIS	ATPase IS	Phospholipid translocating ATPase	Potential phospholipid transporting ATPase IH	EC 3.6.3.1	KIAA1021
ATP11B	ATPIF	ATPIR	KIAA0956	MGC46576	DKFZP434J238	DKFZP434N1615	ATPase class I type 11B	EC 3.6.3.1	Potential phospholipid-transporting ATPase IF	ATPase IR	
ATP11C	ATPIG	ATPIQ	ATPase IQ	phospholipid-transporting ATPase IG	Hypothetical protein FLJ34233	"ATPase, Class VI, type 11C isoform a"	"ATPase, Class VI, type 11C isoform b"				
ATP12A	"ATPase, Na+/K+ transporting, alpha polypeptide like 1"	"Sodium/potassium ATPase, alpha polypeptide like"	Potassium transporting ATPase alpha chain 2	Non-gastric H+/K+ ATPase alpha subunit							
ATP13A1	CGI-152	FLJ31858	KIAA1825	Cation-transporting ATPase	Probable cation-transporting ATPase 13A						
ATP13A2											
ATP13A3	ATPase family homolog up-regulated in senescence cells	Probable cation-transporting ATPase 3	EC 3.6.3.-								
ATP13A4											
ATP13A5	FLJ16025										
ATP1A1	"Alpha 1 Na,K-ATPase"	ATPase Na+/K+ transporting alpha 1 polypeptide	Sodium potassium ATPase alpha 1 polypeptide	"Na,K-ATPase alpha A catatlytic polypeptide"	Sodium/potassium transporting ATPase alpha 1 chain	Sodium pump 1	Na+/K+ ATPase 1	Na+/K+ -ATPase alpha 1 subunit isoform b proprotein	Na+/K+ -ATPase alpha 1 subunit isoform a proprotein		
ATP1A2	ATPase Na+/K+ transporting alpha 2 polypeptide	Sodium potassium ATPase alpha 2 polypeptide	"Na,K-ATPase alpha A(+) catalytic polypeptide"	"Na,K-ATPase alpha B polypeptide"	Sodium/potassium transporting ATPase alpha2 chain	Sodium pump 2	Na+/K+ ATPase 2	KIAA0778	Migraine hemiplegic 2	MHP2	FHM2
ATP1A3	"Sodium Potassium ATPase, alpha 3 polypeptide"	"ATPase, Na+/K+ transporting, alpha 3 polypeptide"	Sodium/potassium transporting ATPase alpha 3 chain	Sodium pump 3	Na+/K+ ATPase 3						
ATP1A4	"ATPase, Na+/K+ Transporting, alpha-4 polypeptide"	"Sodium-Potassium-ATPase, alpha-4 polypeptide"	"Na,K-ATPase, Alpha-D"	"ATPase, Na+/K+ Transporting, alpha polypeptide-like 2"	ATP1AL2	EC 3.6.3.9	Sodium pump 4	Na+/K+ ATPase 4	Na+/K+ -ATPase alpha 4 subunit isoform 2	Na+/K+ -ATPase alpha 4 subunit isoform 1											
ATP1B1	ATP1B	Sodium/potassium transporting ATPase beta 1 chain	"Na,K-ATPase beta 1 polypeptide"	ATPase Na+/K+ transporting beta 1 polypeptide	Na+/K+ -ATPase beta 1 subunit isoform b	Na+/K+ -ATPase beta 1 subunit isoform a															
ATP1B2	ATPase Na+/K+ transporting beta 2 polypeptide	"Na,K-ATPase beta 2 polypeptide"	Adhestion molecule on glia	Sodium/potassium transporting ATPase beta 2 chain	Sodium/potassium dependent ATPase beta 2 subunit	AMOG															
ATP1B3	ATPase Na+/K+ transporting beta 3 polypeptide	"Na, K-ATPase beta 3 polypeptide"	Sodium/potassium transporting ATPase beta 3 chain	Sodium/potassium dependent ATPase beta 3 subunit	ATPB 3																
ATP1B4	X/potassium transporting ATPase beta m chain	"X,K-ATPase beta-m subunit"																			
ATP2A1	SERCA1	ATPase Ca(2+) transporting fast twitch 1	Calcium pump 1	SR Ca(2+) ATPase 1	Endoplasmic reticulum class 1/2 Ca(2+) ATPase	"Calcium transporting ATPase sarcoplasmic reticulum, type fast twitch skeletal muscle isoform"	Sarcoplasmic reticulum Ca(2+) ATPase 1	"ATPase, Ca++ transporting, fast twitch 1 isoform b"	"ATPase, Ca++ transporting, fast twitch 1 isoform a"												
ATP2A2	SERCA2	"ATPase, Ca(2+) transporting, slow twitch"	ATP2B	Sarcoplasmic reticulum Ca(2+) ATPase 2	Calcium pump 2	SR Ca(2+) ATPase 2	"Calcium transporting ATPase sarcoplasmic reticulum type, slow twitch skeletal muscle isoform"	Endoplasmic reticulum class 1/2 Ca(2+) ATPase	"ATPase, Ca++ transporting, cardiac muscle, slow twitch 2 isoform 2"	"ATPase, Ca++ transporting, cardiac muscle, slow twitch 2 isoform 1"											
ATP2A3	Sarco/endoplasmic reticulum Ca2+ -ATPase isoform c	Sarcoplasmic reticulum Ca(2+) ATPase 3	SERCA3	Calcium pump 3	SR Ca(2+) ATPase 3	EC 3.6.3.8	Sarco/endoplasmic reticulum Ca2+ -ATPase isoform a	Sarco/endoplasmic reticulum Ca2+ -ATPase isoform f	Sarco/endoplasmic reticulum Ca2+ -ATPase isoform d	"Adenosine triphosphatase, calcium"	Calcium-translocating P-type ATPase	Sarco/endoplasmic reticulum Ca2+ -ATPase	Sarco/endoplasmic reticulum Ca2+ -ATPase isoform b	Sarco/endoplasmic reticulum Ca2+ -ATPase isoform e							
ATP2B1	ATPase Ca(2+) transporting plasma membrane 1	PMCA1	Plasma membrane calcium transporting ATPase 1b	Plasma membrane calcium ATPase 1 isoform 1b	Plasma membrane calcium ATPase 1 isoform 1a																
ATP2B2	ATPase Ca(2+) transporting plasma membrane 2	PMCA2	PMCA2b	Plasma membrane calcium transporting ATPase 2	Plasma membrane calcium ATPase 2 isoform 2	Plasma membrane calcium ATPase 2 isoform 1															
ATP2B3	"ATPase, Ca(2+)-transporting, plasma membrane, 3"	PMCA3	Plasma membrane calcium transporting ATPase 3	Plasma membrane calcium pump isoform 3	Plasma membrane calcium ATPase 3 isoform 3a	Plasma membrane calcium ATPase 3 isoform 3b															
ATP2B4	ATPase Ca(2+) transporting plasma membrane 4	Plasma membrane calcium-transporting ATPase 4	PMCA4	Plasma membrane calcium ATPase 4 isoform 4a	Plasma membrane calcium ATPase 4 isoform 4b																
ATP2C1	ATP-dependent Ca(2+) pump	"ATPase, Ca(2+)-sequestering"	Secretory pathway Ca2+/Mn2+ ATPase	EC 3.6.3.8	PMR1L	Calcium-transporting ATPase 2C1 isoform 1c	Calcium-transporting ATPase 2C1 isoform 1d	Calcium-transporting ATPase 2C1 isoform 1b	Calcium-transporting ATPase 2C1 isoform 1a	ATP2C1b	ATPase 2C1	ATP dependent Ca2+ pump PMR1	HUSSY 28	"ATPase Ca(2+) transporting type 2C, member 1"	HHD	BCPM	PMR1	SPCA1	KIAA1347	Calcium-transporting ATPase 2C1	ATP2C1a
ATP2C2	KIAA0703	SPCA2	ATP2C2																		
ATP4A	"ATPase, H+/K+ exchanging, alpha polypeptide"	"ATPase, H+,K+ exchanging, alpha"	"Gastric hydrogen-potassium ATPase, alpha"	ATP6A	Potassium transporting ATPase alpha chain 1																
ATP4B	"Gastric hydrogen-potassium ATPase, beta"	Potassium transporting ATPase beta chain	Proton pump beta chain	"ATPase, H+,K+ exchanging, beta"																	
ATP5A1	ATP5A	"ATP synthase alpha chain, mitochondrial"	ATPM	"Mitochondrial ATP synthetase, Olligomycin-resistant"	OMR	hATP1	EC 3.6.3.14	"ATP synthase, H+ transporting, mitochondrial F1 complex, alpha subunit, isoform 2, non-cardiac muscle-like 2"	ATP5AL2				
ATP5B	"ATP synthase, H+ transporting, mitochondrial F1 complex, beta subunit"	"Mitochondrial ATP synthase, beta subunit"	ATPMB	ATPSB									
ATP5C1	ATP synthase H+transporting mitochondrial F1 complex gamma subunit 1	ATP5C	Mitochondrial ATP synthase gamma subunit 1	ATP synthase gamma chain mitochondrial	EC 3.6.3.14	ATP synthase H+ transporting mitochondrial F1 complex gamma subunit isoform H (heart) precursor	"ATP synthase, H+ transporting, mitochondrial F1 complex, gamma subunit isoform L (liver) precursor"						
ATP5D	Mitochondrial ATP synthase complex delta-subunit precusor	"Mitochondrial ATP synthase, delta subunit"	"ATP synthase delta chain, mitochondrial"										
ATP5E	ATP synthase epsilon chain mitochondrial	F0F1 ATPase	H+ transporting two sector ATPase	Mitochondrial ATP synthase epsilon chain	Mitochondrial ATPase	ATPE	EC 3.6.3.14						
ATP5F1	"ATP synthase B chain, mitochondrial"	EC 3.6.3.14											
ATP5G1	EC 3.6.3.14	"Mitochondrial ATP synthase, subunit C (subunit 9), isoform 1"	"ATP synthase, H+ transporting, mitochondrial F0 complex, subunit c (subunit 9), isoform 1"	"Mitochondrial ATP synthase, subunit C, isoform 1"	"Mitochondrial ATP synthase, subunit 9, isoform 1"	ATP synthase proteolipid P1	ATPase protein 9	ATPase subunit C					
ATP5G2	"Mitochondrial ATP synthase, subunit C, isoform 2"	ATP synthase proteolipid P2	"Mitochondrial ATP synthase, subunit C (subunit 9), isoform 2"	"ATP synthase, H+ transporting, mitochondrial F0 complex, subunit C, isoform 2a"	"ATP synthase, H+ transporting, mitochondrial F0 complex, subunit C, isoform 2b"								
ATP5G3	"ATP synthase lipid-binding protein, mitochondrial"	ATP synthase proteolipid P3	ATPase protein 9	ATPase subunit C	MGC125738								
ATP5H	"ATP synthase, H+ transporting, mitochondrial F0 complex, subunit d isoform b"	"ATP synthase, H+ transporting, mitochondrial F0 complex, subunit d isoform a"	EC 3.6.1.14	EC 3.6.1.34	ATP synthase H+ transporting mitochondrial F1F0 subunit d	ATP synthase D chain mitochondrial	EC 3.6.3.14	My032 protein	ATPQ	ATP5JD			
ATP5I	"ATP synthase, H+ transporting, mitochondrial F0 complex, subunit E"	"F1F0-ATP synthase, e subunit gene"	ATP5K	"ATP synthase e chain, mitochondrial"	MGC12532	EC 3.6.3.14							
ATP5J	"ATP synthase, H+ transporting, mitochondrial F0 complex, subunit F6"	"Mitochondrial ATP synthase, subunit F6"	"Mitochondrial ATP synthase, coupling factor 6"	ATP5	"ATP synthase coupling factor 6, mitochondrial"	ATPM	"ATP synthase, H+ transporting, mitochondrial F0 complex, subunit F6 isoform b"	ATP5A	Mitochondrial ATPase coupling factor 6	ATPase subunit F6	"ATP synthase, H+ transporting, mitochondrial F0 complex, subunit F6 isoform a"	F6	CF6
ATP5J2	"ATP synthase f chain, mitochondrial"	F1Fo-ATP synthase complex Fo membrane domain f subunit	F1Fo-ATPase synthase f subunit	"ATP synthase, H+ transporting, mitochondrial F0 complex, subunit F2 isoform 2d"	"ATP synthase, H+ transporting, mitochondrial F0 complex, subunit f"	EC 3.6.1.14	ATP5JL	"ATP synthase, H+ transporting, mitochondrial F0 complex, subunit f isoform 2b"	"ATP synthase, H+ transporting, mitochondrial F0 complex, subunit f isoform 2c"	"ATP synthase, H+ transporting, mitochondrial F0 complex, subunit f isoform 2a"			
ATP5L	"ATP synthase g chain, mitochondrial"	ATPase subunit G	ATP5JG										
ATP5O	"ATP synthase, H+ transporting, mitochondrial F1 complex, O subunit"	"Mitochondrial ATP synthase, O subunit"	Oligimycin sensitivity conferring protein	OSCP	"ATP synthase oligomycin sensitivity conferral protein, mitochondrial"	ATPO							
ATP5S	"ATP synthase, H+ transporting, mitochondrial F0 complex, subunit s isoform a"	"ATP synthase, H+ transporting, mitochondrial F0 complex, subunit s isoform c"	"ATP synthase, H+ transporting, mitochondrial F0 complex, subunit s isoform b"	ATPW	HSUATP synthase coupling factor B like 1	ATP synthase coupling factor B mitochondrial	Mitochondrial ATP synthase regulatory component factor B	"ATP synthase, H+ transporting, mitochondrial F0 complex, subunit s (factor B)"	HSU79253	ATP synthase coupling factor B-like 1			
ATP5SL	Hypothetical protein LOC55101	FLJ10241																
ATP6AP1	"ATPase, H+ transporting, lysosomal, subunit 1"	ATP6S1	Vacuolar ATPase subunit 1	VATPS1	Vacuolar ATP synthase subunit S1	V-ATPase S1 subunit	V-ATPase S1 accessory protein	V-ATPase Ac45 subunit										
ATP6AP1L	MGC138396																	
ATP6AP2	ATPase membrane sector associated protein M8 9	"ATPase, H+ transporting, lysosomal accessory protein 2"	Vacuolar ATP synthase membrane sector associated protein M8 9	V ATPase M8.9 subunit	APT6M8 9	ATP6IP2												
ATP6V0A1	ATP6N1	Vacuolar proton pump subunit 1A	VPP1	ATP6N1A	Stv1	Vph1	Vacuolar Proton Pump Subunit 1	Vacuolar type H(+) ATPase 115 Kda	H(+) transporting two sector ATPase 116 Kda accessory protein A1	Clathrin-Coated Vesicle/Synaptic Vesicle Proton Pump 116 Kda Subunit	Atpase H+ Transporting Lysosomal Non Catalytic Accessory Protein 1	Vacuolar Adenosine Triphosphatase Subunit Ac116	DKFZp781J1951	ATPase H+ transporting lysosomal V0 subunit a isoform 1				
ATP6V0A2	a2	TJ6	J6B7	Stv1	TJ6M	TJ6s	Vph1	ATP6a2	ATP6N1D	V-ATPase 116-kDa isoform a2	Vacuolar proton translocating ATPase 116 kDa subunit a isoform 2							
ATP6V0A4	ATPase H+ transporting lysosomal noncatalytic accessory protein 1B	ATP6N1B	Vacuolar protein pump subunit 2	ATP6N2	VPP2	Vacuolar proton pump 116 kDa accessory subunit	H(+) transporting two sector ATPase noncatalytic accessory protein 1B	MGC130016	MGC130017	RDRTA2	RTADR	RTA1C	Vph1	Stv1	a4	"ATPase, H+ transporting, lysosomal vacuolar proton pump non-catalytic accessory protein 2 38kD"	Vacuolar proton translocating ATPase 116 kDa subunit a kidney isoform	V-ATPase 116-kDa isoform a4
ATP6V0B	"ATPase H+ transporting lysosomal, subunit F"	Vacuolar proton pump 21 KD subunit	Vacuolar ATP synthase 21 kDa proteolipid subunit	HATPL	"ATPase, H+ transporting, lysosomal 21kDa, V0 subunit b isoform 1"	"ATPase, H+ transporting, lysosomal 21kDa, V0 subunit b isoform 2"												
ATP6V0C	ATPase H+ transporting lysosomal 16 KD V0 subunit C	ATPase H+ transporting lysosomal	ATP6L	Vacuolar ATP synthase 16 kDa proteolipid subunit	ATP6C	ATPL												
ATP6V0D1	"ATPase H+ transporting lysosomal 38 KD V0 subunit D, isoform 1"	"Vacuolar proton pump V0 subunit D, isoform 1"	V ATpase subunit D	Vacuolar ATP synthase subunit D	V ATPase D subunit	Vacuolar proton pump D subunit	V ATPase AC39 subunit	V ATPase 40 kDa accessory protein	ATP6DV	VATX	VPATPD	ATP6D						
ATP6V0D2	Hypothetical protein FLJ38708	Vacuolar H+ ATPase d2 subunit	"ATPase H+ transporting, lysosomal 38kDa, V0 subunit d isoform 2"	VMA6	ATP6D2													
ATP6V0E1	"ATPase H+ transporting lysosomal 9-KD V0, subunit E"	ATPase H+ transporting lysosomal subunit H	ATP6H	Vacuolar ATP synthase subunit H	V-ATPase H subunit	Vacuolar proton pump H subunit	V-ATPase M9.2 subunit	V-ATPase 9.2 kDa membrane accessory protein										
ATP6V0E2	"ATPase, H+ transporting, V0 subunit"	vacuolar proton ATPase subunit																
ATP6V1A	"ATPase, H+ transporting, lysosomal alpha polypeptide, 70 KD, isoform 1"	V ATPase A subunit 1	"Vacuolar proton pump, alpha subunit 1"	VA68	"Vacuolar ATP synthase subunit B, brain isoform"	V ATPase B2 subunit	Vacuolar proton pump B isoform 2	Endomembrane proton pump 58kDa subunit	HO57	ATP6V1B2	ATP6B	HO68						
ATP6V1B1	ATPase H+ transporting lysosomal beta polypeptide 58KD	H(+) transporting two sector ATPase 58KD subunit	H+ ATPase beta 1 subunit	Vacuolar proton pump subunit 3	"Vacuolar ATP synthase subunit B, kidney isoform"	V-ATPase B1 subunit	"Vacuolar proton pump B, isoform 1"	Endomembrane proton pump 58 kDa subunit	VATB	VPP3	ATP6B1	"ATPase H+ transporting lysosomal 56/58 KD V1 subunit B, isoform 1"						
ATP6V1B2	"ATPase, H+ Transporting, lysosomal 56/58 KD, V1 subunit B, isoform 2"	"Vacuolar ATP synthase subunit B, brain isoform"	V ATPase B2 subunit	Vacuolar proton pump B isoform 2	Endomembrane proton pump 58 kDa subunit	HO57	ATP6B2											
ATP6V1C1	ATP6C	ATP6D	FLJ20057	VATC	Vma5	"ATPase, H+ transporting, lysosomal (vacuolar proton pump) 42kD"	"ATPase, H+ transporting, lysosomal 42kDa, V1 subunit C, isoform 1 isoform A"	"ATPase, H+ transporting, lysosomal 42kDa, V1 subunit C, isoform 1 isoform B"	"ATPase, H+ transporting, lysosomal, 42kD"	"ATPase, H+ transporting, lysosomal, subunit C"	"H(+)-transporting two-sector ATPase, subunit C"	H+ -ATPase C subunit	 H+ transporting	"H+-transporting ATPase chain C, vacuolar"	 V-ATPase C subunit	Lysosomal (vacuolar proton pump) 42kD	Subunit C of vacuolar proton-ATPase V1 domain	Vacuolar proton pump C subunit	"Vacuolar proton pump, 42-kD subunit"	"Vacuolar proton-ATPase, subunit C, VI domain"	EC 3.6.3.14
ATP6V1C2	V ATPase C2 subunit	"ATPase H+ transporting, lysosomal 42kDa, V1 subunit C isoform 2"	VMA5	ATP6C2	Vacuolar H+ ATPase C2 isoform a	Vacuolar H+ ATPase C2 isoform b															
ATP6V1D	VATD	VMA8	ATP6M	VATPase D subunit	Vacuolar HATPase subunit D	Vacuolar proton pump D subunit	Vacuolar ATP synthase subunit D	Vacuolar proton ATPase subunit D	VATPase 28 kDa accessory protein	Vacuolar proton pump delta polypeptide	"ATPase, H+ transporting lysosomal, member M"	"H(+)-transporting two-sector ATPase, subunit M"	"ATPase, H+ transporting, lysosomal vacuolar proton pump"	"ATPase, H+ transporting, lysosomal, 28 kD accessory protein"	EC 3.6.3.14						
ATP6V1E1	ATPase H+ transporting lysosomal subunit E	ATP6E	Vacuolar proton pump 31-KD Subunit	Vacuolar proton pump E subunit	V-ATPase 31 kDa subunit	P31	V-ATPase E subunit	Vacuolar ATP synthase subunit E													
ATP6V1E2	V-ATPase E1 subunit	VMA4	ATP6E1	ATP6EL2	MGC9341	ATP6V1EL2	"ATPase, H+ transporting, lysosomal 31kDa, V1 subunit E isoform 2"	Vacuolar-type proton-translocating ATPase subunit E1	"ATPase, H+ transporting, lysosomal 31kD, V1 subunit E-like 2"	"ATPase, H+ transporting, lysosomal (vacuolar proton pump) 31kD-like 2"	FLJ25326										
ATP6V1F	VATF	V ATPase F subunit	Vacuolar proton pump F subunit	Vacuolar ATP synthase subunit F	Vacuolar ATPase 14 KD subunit	ATP6S14	"ATPase H+ transporting lysosomal 14 KD V1, subunit F"														
ATP6V1G1	ATP6G1	"ATPase, H+ transporting, lysosomal, 13KD, V1 subunit G, isoform 1"	Vacuolar ATP synthase subunit G 1	V ATPase G subunit 1	Vacuolar proton pump G subunit 1	V ATPase 13 kDa subunit 1	Vacuolar ATP synthase subunit M16	ATP6G	ATP6J												
ATP6V1G2	ATPase H+ transporting lysosomal V1 subunit G2 isoform b	ATP6G2	Vacuolar ATP synthase subunit G2	V ATPase G subunit 2	Vacuolar proton pump G subunit 2	V ATPase 13 kDa subunit 2	ATP6G	EC 3.6.3.14	NG38	"ATPase, H+ transporting, lysosomal, V1 subunit G2 isoform a"											
ATP6V1G3	Vma10	ATP6G3	V-ATPase G3 subunit	V-ATPase G subunit 3	V-ATPase 13 kDa subunit 3	"Vacuolar proton pump, subunit G3"	"ATPase, H+ transporting, lysosomal vacuolar proton pump subunit G3"	EC 3.6.3.14	MGC119810	MGC119813	"ATPase, H+ transporting, lysosomal, V1 subunit G3 isoform a"	"ATPase, H+ transporting, lysosomal, V1 subunit G3 isoform b"									
ATP6V1H	SFD	VMA13	CGI-11	MSTP042	SFDbeta	SFDalpha	V-ATPase H subunit	Vacuolar proton pump H subunit	Vacuolar ATP synthase subunit H	EC Number: 3.6.3.14	"ATPase, H+ transporting, lysosomal 50/57kD, V1 subunit H"	Nef binding protein 1	NBP1	V1H	"ATPase, H+ transporting, lysosomal 50/57kDa, V1 subunit H isoform 1"	"ATPase, H+ transporting, lysosomal 50/57kDa, V1 subunit H isoform 2"	EC 3.6.3.14	V-ATPase 50/57 kDa subunits			
ATP7A	ATPase Cu(2+) transporting alpha polypeptide	Copper transporting ATPase 1	Copper pump 1	MNK	MC1	EC 3.6.3.4															
ATP7B	WD protein	"ATPase, Cu++ transporting, beta polypeptide isoform b"	ATPase Cu(2+) transporting beta polypeptide	Copper transporting ATPase 2	Copper pump 2	Wilson disease associated protein	PWD	WC1	WND	EC 3.6.3.4	"ATPase, Cu++ transporting, beta polypeptide isoform a"										
ATP8A1	ATPIA	ATPP2	ATPASEII	Chromaffin granule ATPase II	Aminophospholipid translocase	ATPase class I type 8A member 1	Potential phospholipid-transporting ATPase IA	"ATPase, aminophospholipid transporter (APLT), class I, type 8A, member 1"													
ATP8A2	ATPase class I type 8A member 2	ATPIB	Potential phospholipid transporting ATPase IB	ML 1																	
ATP8B1	ATPase class 1 type 8B member 1	FIC1	Familial intrahepatic cholestasis gene 1	PFIC	Potential phospholipid transporting ATPase 1C																
ATP8B2	ATPase class I type 8B member 2	ATPID	KIAA1137	Phospholipid transporting ATPase ID	DKFZp434M0219	EC 3.6.3.1	Probable phospholipid-transporting ATPase ID	"ATPase, Class I, type 8B, member 2 isoform b"	"ATPase, Class I, type 8B, member 2 isoform a"												
ATP8B3	ATPase Class I type 8B member 3	ATPIK	Phospholipid transporting ATPase IK	Aminophospholipid translocase ATP8B3											
ATP8B4	ATPase Class I type 8B member 4	ATPIM	KIAA1939	Potential phospholipid-transporting ATPase IM	EC: 3.6.3.1										
ATP9A	ATPIIA	KIAA0611	Phospholipid-transporting ATPase IIA	ATPase IIA	EC 3.6.3.1										
ATP9B	ATPIIB	NEO1L	ATPASEP	FLJ46612	HUSSY20	DKFZp686H2093	EC 3.6.3.1	Potential phospholipid transporting ATPase IIB	"ATPase type IV, phospholipid transporting Ptype"	MGC61572					
ATPAF1	ATP11	ATP11p	Hypothetical protein FLJ22351	ATP synthase mitochondrial F1 complex assembly factor 1 isoform 2 precursor	ATP synthase mitochondrial F1 complex assembly factor 1 isoform 1	MGC88060									
ATPAF2	ATP12	ATP12p	MGC29736												
ATPBD4	MGC14798														
ATPGD1	LOC57571														
ATPIF1	IP	ATPase inhibitor protein	"ATPase inhibitor, mitochondrial [precursor]"	ATPI	ATPIP	MGC1167	MGC8898	ATP synthase inhibitor protein	ATPase inhibitory factor 1 isoform 1 precursor	ATPase inhibitory factor 1 isoform 2 precursor	ATPase inhibitory factor 1 isoform 3 precursor				
ATR	FRAP related protein 1	Ataxia telangiectasia and Rad3 related protein	SCKL	SCKL1	Protein kinase ATR	Rad3 related protein	FRP1								
ATRN	Attractin isoform 2	MGCA	DPPT-L	KIAA0548	MGC126754	Attractin-2	Mahogany protein	Attractin isoform 1							
ATRNL1	ALP	FLJ45344	KIAA0534												
ATRX	Transcriptional regulator ATRX	Helicase 2 X linked	XH2	X linked helicase II	X linked nuclear protein	Zinc finger helicase	XNP	SHS	ATR2	MRXS3	RAD54	RAD54L	Transcriptional regulator ATRX isoform 2	Transcriptional regulator ATRX isoform 3	Transcriptional regulator ATRX isoform 1
ATXN1	ATX1	SCA1	Spinocerebellar ataxia type 1 protein												
ATXN10	Spinocerebellar ataxia type 10 protein	Brain protein E46 homolog	SCA10												
ATXN1L	BOAT	DKFZp667N0214	DKFZp686D05115	DKFZp686O1195	FLJ21460	FLJ21686									
ATXN2	ATX2	SCA2												
ATXN2L	ATX2 domain protein	A2D	Ataxin 2-like	A2LG	A2LP	A2RP	Ataxin 2 related protein	Ataxin 2 related protein isoform C	Ataxin 2 related protein isoform A	Ataxin 2 related protein isoform B	Ataxin 2 related protein isoform E	Ataxin 2 related protein isoform D	Ataxin 2 related protein isoform F	
ATXN3	ATX3	MJD1	SCA3	Josephin	Spinocerebellar ataxia type 3 protein	Machado Joseph disease protein 1	AT3	JOS	MJD	Ataxin 3 isoform 1	Ataxin 3 isoform 2			
ATXN3L	FLJ59638	MGC168806	MGC168807	MJDL										
ATXN7	OPCA3	SCA7	Spinocerebellar ataxia 7 protein ADCAII											
ATXN7L1														
ATXN7L1	MGC33190													
ATXN7L2	FLJ00381 protein	MGC46534 protein	Ataxin 7 like 1											
ATXN7L3	DKFZp761G2113	Ataxin 7-like 3 isoform b	Ataxin 7-like 3 isoform a											
AUH	3-methylglutaconyl CoA hydratase	AU specific RNA binding enoyl-CoA hydratase	AU specific RNA binding protein	Ec 3.5.3.11										
AUP1														
AURKA	AIK	ARK1	AURA	BTAK	STK15	MGC34538	Aurora A	IPL1 related kinase	Aurora related kinase 1	Aurora/IPL1 like kinase	EC 2.7.1.37	Serine/threonine kinase 15	Breast-tumor-amplified kinase	STK6
AURKAIP1	AKIP	AIP	FLJ20608	Aurka interacting protein										
AURKB	Serine/threonine protein kinase 12	STK12	Aurora related kinase 2	ARK2	Aurora/IPL1 like kinase 2	AIK2	AIM1	Aurora B	AurB	Aurora and Ipl1 like midbody associated protein 1				
AURKC	Aurora/IPL1/EG2-2	AIE2	Aurora/Ipl1-related kinase 3	AIK3	STK13	Aurora kinase C isoform 3	Aurora-C	Aurora kinase C isoform 1	Aurora kinase C isoform 2	AurC	Aurora/IPL1/EG2 protein 2	Serine/threonine kinase 13	EC 2.7.1.37	
AUTS2	Autism susceptibility gene 2 protein	KIAA0442												
AVEN											
AVIL	P92	DOC6	Advil	FLJ12386							
AVL9											
AVP	VP	NPII	ARVP	AVRP	ADH	AVP-NPII	Vasopressin neurophysin II	Antidiuretic hormone	Arginine vasopressin neurophysin II	Vasopressin neurophysin II copeptin	
AVPI1	VIP32	VIT32	PP5395	RP11-548K23.7	Vasopressin induced transcript	"Vasopressin induced protein, 32kDa"					
AVPR1A	VIAR	Vascular/hepatic type arginine vasopressin receptor	Antidiuretic hormone receptor 1a	AVPR V1a	AVPR1	V1R	Vasopressin V1a receptor				
AVPR1B	V1BR	AVPR V1B	Vasopressin V3 receptor	AVPR V3	Antidiuretic hormone receptor 1b	AVPR3	VPR3	Vasopressin V1B receptor	Arginine vasopressin receptor 3	Antidiuretic hormone receptor 1B	Pituitary vasopressin receptor 3
AVPR2	Vasopressin receptor type 2	ADHR	Vasopressin V2 receptor	Renal-type arginine vasopressin receptor	Antidiuretic hormone receptor	AVPR V2					
AWAT1	AWAT1	Acyl CoA wax alcohol acyltransferase 1									
AWAT2											
AXIN1	Axis inhibitor 1	Axis inhibition protein 1	AXIN	LA16c-314G4.3	MGC52315	Axin 1 isoform a	Axin 1 isoform b				
AXIN2	Axis inhibition protein 2	Conductin	Axin like protein	Axil	Axis inhibitor 2	DKFZp781B0869	MGC126582				
AXL	Oncogene AXL	AXL transforming gene	Tyrosine protein kinase receptor UFO	UFO	AXL receptor tyrosine kinase isoform 2	AXL receptor tyrosine kinase isoform 1					
AZGP1	"Alpha 2 glycoprotein, zinc"	"Zinc alpha 2, glycoprotein"	"Zn alpha 2, glycoprotein"	"Zn alpha 2, GP"	ZAG	ZA2G					
AZI1	5-azacytidine induced 1 isoform b	5-azacytidine induced 1 isoform a	AZ1	Cep131	Centrosomal protein 131 kDa	Pre acrosome localization protein 1	KIAA1118				
AZI2	FLJ21939	NAK associated protein 1	5 azacytidine induced gene 2	NAP1	AZ2						
AZIN1	OAZI	Antizyme inhibitor	ODC1L	OAZIN																				
AZU1	Azurocidin	Cationic antimicrobial protein CAP37	Cationic antimicrobial protein 37	CAP37	Azurocidin 1	AZAMP	HBP	Heparin binding protein																
B2M																								
B3GALNT1	Globoside synthase	B3GALNT1	Gb4Cer	P	P1	"UDP-Gal:betaGlcNAc beta 1,3-galactosyltransferase 3"	Brainiac1	EC 2.4.1.79	"Beta-1,3-GalTase 3"	Galactosylgalactosylglucosylceramide beta-D-acetyl-galactosaminyltransferase	UDP-N-acetylgalactosamine:globotriaosylceramide	Beta-3-Gx-T3	Beta-3-galactosyltransferase 3	Beta-3-GALT3	"Beta-1,3-N-acetylgalactosaminyltransferase"	Beta-3-GalNAc-T1	GB4 synthase	P antigen synthase	Globotriaosylceramide 3-beta-N-acetylgalactosaminyltransferase	P blood group globoside	galT3	GLCT3	UDP-Gal	B3GALT3
B3GALNT2	"Beta 1,3-N-acetylgalactosaminyltransferase-II"	MGC39558	B3GalNAc-T2	Beta3GalNAc-T2																				
B3GALT1	Beta3Galt1																							
B3GALT2	Beta 3 Galt2	GALT2																						
B3GALT4	Beta3Galt4																							
B3GALT5	"UDP galactose:beta N acetylglucosamine beta 1,3 galactosyltransferase 5"	Beta3Gal T5	"Beta 1,3 GalTase 5"	"Beta 1,3 galactosyltransferase 5"	Beta 3 Gx T5	GLCT5	Beta3GalT5	B3T5	B3GalTx	B3GalT-V	"GlcNAc-beta-1,3-galactosyltransferase 5"	Bt toxin resistance gene bre-5	EC 2.4.1.-	b3Gal-T5										
B3GALT6	Beta3GalT6																							
B3GALTL	B3GTL																							
B3GAT1	Galactosylgalactosylxylosylprotein 3-beta-glucuronosyltransferase 1	Glucuronosyltransferase-P	GlcAT-P	GlcUAT-P	HNK-1	GlcAT-I	EC 2.4.1.135	CD57	LEU7	NK-1	GLCATP	"UDP-GlcUA glycoprotein beta-1,3-glucuronyltransferase"												
B3GAT2	GLCATS	UDP Glucuronyl transferase S	Glucuronosyltransferase S	GlcAT S	UDP glucuronosyltransferase-S	GlcAT D	Galactosylgalactosylxylosylprotein 3 beta glucuronosyltransferase 2	KIAA1963																
B3GAT3	Glucuronosyltransferase-I	GLCATI	Galactosylgalactosylxylosylprotein 3-beta-glucuronosyltransferase 3	"UDP-GlcUA:Gal beta-1,3-Gal-R glucuronyltransferase"	GlcUAT-I																			
B3GNT1	IGNT	"UDP-GlcNAc:betaGal beta-1,3-N-acetylglucosaminyltransferase 6"	B3GNT6																					
B3GNT2	B3GNT-2	"Beta-1,3-GalTase 7"	Beta3Gal-T7	b3Gal-T7	"UDP-galactose:beta-N-acetylglucosamine beta-1,3-galactosyltransferase 7"	"UDP-Gal:beta-GlcNAc beta-1,3-galactosyltransferase 7"	Beta-3-Gx-T7	B3GNT	B3GN-T2	B3GNT1														
B3GNT3	B3GN-T3	B3GNT-3	HP10328	B3GAL-T8	Beta3Gn-T3	Transmembrane protein 3	Putative type II membrane protein	"Beta-1,3-N-acetylglucosaminyltransferase bGnT-3"	TMEM3	"Beta-1,3-GalTase 8"	"UDP-galactose:beta-N-acetylglucosamine beta-1,3-galactosyltransferase 8"	"UDP-Gal:beta-GlcNAc beta-1,3-galactosyltransferase 8"	Beta-3-Gx-T8	"Core 1 extending beta-1,3-N-acetylglucosaminyltransferase"	Core1-beta3GlcNAcT	UNQ637/PRO1266	"Beta-1,3-galactosyltransferase 8"	EC 2.4.1.
B3GNT4	B3GN T4	beta3Gn T4																
B3GNT5	B3GN-T5	Beta3Gn-T5																
B3GNT6	B3Gn T6	IMAGE:4907098																
B3GNT7																		
B3GNT8	B3GNT8	BGALT15	Beta galactosyltransferase BGALT15	"Beta1,3-N-acetylglucosaminyltransferase 8"	"UDP-Gal:betaGal beta 1,3-galactosyltransferase polypeptide 7"	Beta3Gal-T7	b3Gal-T7	"UDP-Gal:beta-GlcNAc beta-1,3-galactosyltransferase 7"	Beta-3-Gx-T7	B3GALT7								
B3GNT9	LOC84752	"Beta-1,3-galactosyltransferase-related protei"																
B3GNTL1	MGC126256	B3GNT8	"UDP-GlcNAc:betaGal beta-1,3-N-acetylglucosaminyltransferase 8"	MGC126253	Beta3Gn-T-like protein 1	BGnT-like protein 1	"Beta1,3-N-acetylglucosaminyltransferase-like protein 1"	Beta3GnTL1	Beta3Gn-T8	BGnT-8								
B3GNTL1																		
B4GALNT1	GalNAcT	GM2/GD2 synthase	GALNACT	"Beta 1,4 GalNAc-T"	(N-acetylneuraminyl)-galactosylglucosyl-ceramide GM2/GD2 synthase	SIAT2												
B4GALNT2	"UDP-GalNAc:Neu5Acalpha2-3Galbeta-R beta1,4-N-acetylgalactosaminyltransferase"	"Betal, 4 GalNAcT/Sda-GalNAcT"	"Sda beta1,4GalNAc transferase"	Cad	Sda	B4GALT												
B4GALNT3	B4GalNac-T3	FLJ40362																
B4GALNT4	FLJ25045	NGalNAc-T1	N-acetyl-beta-glucosaminyl-glycoprotein 4-beta-N-acetylgalactosaminyltransferase 1	EC 2.4.1.244	"Beta-1,4-N-acetylgalactosaminyltransferase IV"	"Beta1,4-N-acetylgalactosaminyltransferase III"	Beta4GalNAcT4											
B4GALT1	UDP-GAL	beta-GlcNAc	"beta-1,4-galactosyltransferase,polypeptide 1"	GTB	Galactosyltransferase 1	GT1	Glycoprotein 4-beta-galactosyltransferase 2	GGTB2	Lactose synthetase	Lactose synthase A protein	EC 2.4.1.-							
B4GALT2	Beta 4 GalT2	Beta N acetylglucosaminyl glycolipid	B4Gal T2	"Beta 1,4 GalTase 2"	"UDP galactose:beta N acetylglucosamine beta 1,4 galactosyltransferase 2"	Lactose synthase A protein	N acetyllactosamine synthase	"Beta N acetylglucosaminylglycopeptide beta 1,4 galactosyltransferase"	"Beta N acetylglucosaminyl glycolipid beta 1,4 galactosyltransferase"	"UDP Gal:betaGlcNAc beta 1,4 galactosyltransferase 2"	"Beta N acetylglucosaminyl glycolipid beta 1,4 galactosyltransferase 2"							
B4GALT3	"UDP-Gal:betaGlcNAc beta 1,4- galactosyltransferase, polypeptide 3"	"Beta-1,4-GalTase 3"	Beta4Gal-T3	b4Gal-T3	"UDP-galactose:beta-N-acetylglucosamine beta-1,4-galactosyltransferase 3"	"UDP-Gal:beta-GlcNAc beta-1,4-galactosyltransferase 3"												
B4GALT4	"UDP Gal:betaGlcNAc beta 1,4 galactosyltransferase polypeptide 4"	"Beta 1,4 GalTase 4"	Beta4Gal T4	B4Gal T4	"UDP galactose:beta N acetylglucosamine beta 1,4 galactosyltransferase 4"	"UDP Gal:beta GlcNAc beta 1,4 galactosyltransferase 4"	EC 2.4.1.90	N acetyllactosamine synthase	"Beta N acetylglucosaminyl glycolipid beta 1,4 galactosyltransferase 4"	"UDP Gal:betaGlcNAc beta 1,4 galactosyltransferase 4"										
B4GALT5	"UDP Gal:beta GlcNAc beta 1,4 galactosyltransferase 5"	"Beta 1,4 GalT 2"	"Beta 1,4 GalTase 5"	Beta4Gal T5	b4Gal T5															
B4GALT6	"Beta 1,4 GalTase 6"	Beta4Gal T6	B4Gal T6	"UDP Gal:beta GlcNAc beta 1,4 galactosyltransferase 6"	"UDP galactose:beta N acetylglucosamine beta 1,4 galactosyltransferase 6"	"UDP Gal:betaGlcNAc beta 1,4 galactosyltransferase, polypeptide 6"	"UDP Gal:glucosylceramide beta 1,4 galactosyltransferase"	Beta4GalT6												
B4GALT7	"Xylosylprotein 4 beta galactosyltransferase, polypeptide 7"	"1,4 Galactosyltransferase 7"	XGPT1	XGALT1	Galactosyltransferase I	"Beta 1,4 GalTase 7"	Beta4Gal T7	b4Gal T7	"beta 1,4 galactosyltransferase"	XGPT										
B9D1	EPPB9	B9																		
B9D2																				
BAALC	FLJ12015	Brain and acute leukemia gene cytoplasmic	Brain and acute leukemia cytoplasmic isoform 1	Brain and acute leukemia cytoplasmic isoform 2																
BAAT	BAT	BACAT	Glycine N-choloyltransferase																	
BACE1	ASP2	HSPC104	KIAA1149	Memapsin 2	Beta secretase	App beta secretase	Aspartyl protease 2	Beta site App cleaving enzyme 1	Transmembrane aspartic proteinase Asp2	Membrane associated aspartic protease 2	Beta site amyloid precursor protein cleaving enzyme	EC 3.4.23.46	Beta site APP-cleaving enzyme 1 isoform A preproprotein	Beta site APP-cleaving enzyme 1 isoform C preproprotein	Beta site APP-cleaving enzyme 1 isoform B preproprotein	Beta site APP-cleaving enzyme 1 isoform D preproprotein				
BACE2	Beta site amyloid beta A4 precursor protein cleaving enzyme 2	Aspartyl protease 1	ASP1	Membrane associated aspartic protease 1	ASP21	Beta secretase 2	ALP56	Down syndrome region aspartic protease	DRAP	CEAP1	BAE2	AEPLC	CDA13	Memapsin-1	56 kDa aspartic-like protease	Transmembrane aspartic proteinase Asp1	EC 3.4.23.45	Beta-site APP-cleaving enzyme 2 isoform A preproprotein	Beta-site APP-cleaving enzyme 2 isoform C preproprotein	Beta-site APP-cleaving enzyme 2 isoform B preproprotein
BACH1	BTB and CNC homology 1	BTB and CNC homology 1 isoform a	BTB and CNC homology 1 isoform b	BTB and CNC homology 1 basic leucine zipper transcription factor 1	Basic leucine zipper transcription factor 1	HA2303														
BACH2	"BTB and CNC homology 1, basic leucine zipper transcription factor 2"	BTB and CNC homology 2	Basic leucine zipper transcription factor 2	Transcription regulator protein BACH2																
BAD	BCL2 binding protein	BCL2L8	BCL2 binding component 6	Bcl-XL/Bcl-2 associated death promoter	BBC6	BBC2	BCL-X/BCL-2 binding protein													
BAG1	BAG family molecular chaperone regulator 1	BCL2 associated athanogene 1	BCL-2 binding athanogene 1	Glucocorticoid receptor associated protein RAP46																
BAG2	BAG family molecular chaperone regulator 2																			
BAG3	BAG family molecular chaperone regulator 3	Docking protein CAIR-1	Bcl 2 binding protein	BCL2 binding athanogene 3	Bis	CAIR														
BAG4	Silencer of death domains	BAG family molecular chaperone regulator 4	BCL2 associated athanogene 4			
BAG5	BAG family molecular chaperone regulator 5	KIAA0873	BCL2-associated athanogene 5 isoform b	BCL2-associated athanogene 5 isoform a		
BAGE	B melanoma antigen 1	Antigen MZ2BA	BAGE1			
BAGE2						
BAGE3						
BAGE4						
BAGE5						
BAHCC1	FLJ23058 protein	KIAA1447				
BAHD1	KIAA0945					
BAI1						
BAI2						
BAI3						
BAIAP2	Insulin receptor substrate p53	IRSP53	BAP2	BAI1-associated protein 2 isoform 1	BAI1-associated protein 2 isoform 3	BAI1-associated protein 2 isoform 2
BAIAP2L1	IRTKS					
BAIAP2L2	FLJ22582	OTTHUMP00000028513	Brain-specific angiogenesis inhibitor 1-associated protein 2-like protein 2			
BAIAP3	BAI1 associated protein 3	BAI associated protein 3	Brain specific angiogenesis inhibitor (BAI1) associated protein 3			
BAK1	BAK	BCL2L7	Cell death inhibitor 1											
BAMBI	NMA													
BANF1	Barrier to autointegration factor 1	Barrier to autointegration factor	BAF	BCRP1	D14S1460	MGC111161	BCRG1							
BANF2	Chromosome 20 open reading frame 179	dJ803K15.1	Hypothetical BAF like protein C20orf179	MGC62093	MGC72082	Hypothetical protein LOC140836								
BANK1	BANK	FLJ20706	B-cell scaffold protein with ankyrin repeats 1 isoform 2											
BANP	BTG3 associated nuclear protein isoform a	BTG3 associated nuclear protein isoform b	SMAR1	SMARBP1	FLJ10177	FLJ20538	DKFZp761H172							
BAP1	HUCEP-13	KIAA0272	Hucep-6	BRCA1 associated protein-1	Cerebral protein-13	Cerebral protein-6	Ubiquitin carboxy-terminal hydrolase							
BARD1	BRCA1 associated ring domain protein 1													
BARHL1	BarH like 1 homeobox protein	FKSG31												
BARHL2	BarH like 2													
BARX1														
BARX2														
BASP1	CAP23	NAP22	MGC8555	Brain acid soluble protein 1	Neuronal tissue enriched acidic protein	Neuronal axonal membrane protein Nap22								
BAT1	D6S81E	DEAD-box protein	ATP-dependent RNA helicase p47	OTTHUMP00000035591	OTTHUMP00000035963	OTTHUMP00000035964	OTTHUMP00000035965	OTTHUMP00000035966	OTTHUMP00000035968	Nuclear RNA helicase (DEAD family)	Spliceosome RNA helicase BAT1	DEAD-box protein UAP56	56 kDa U2AF65 associated protein	UAP56
BAT2	D6S51E	Large proline rich protein BAT2	HLA-B associated transcript 2 isoform a	HLA-B associated transcript-2 isoform b										
BAT2L1	MGC10526	LQFBS-1	RP11-334J6.1	DKFZp781F05101	DKFZp781K12107	LOC84726								
BAT2L2	XTP2	BAT2 iso	KIAA1096	HBxAg transactivated protein 2	RP4-598F2.1								
BAT3	D6S52E	Large proline rich protein BAT3	Scythe	HLA-B associated transcript-3 isoform b	G3	BAG6	HLA-B associated transcript-3 isoform a						
BAT4	D6S54E												
BAT5	NG26	D6S82E	BAT5 protein	NG26 protein	G5	PP199							
BATF	SFA 2	"Basic leucine zipper transcription factor, ATF-like"											
BATF2	MGC20410												
BATF3	JUNDM1	SNFT											
BAX	BCL2-associated X protein isoform sigma	BCL2-associated X protein isoform epsilon	BCL2-associated X protein isoform delta	Apoptosis regulator BAX	BCL2 associated X protein	BCL2-associated X protein isoform beta							
BAZ1A	ACF1	WALp1	hACF1	WCRF180	DKFZP586E0518	ATP dependent chromatin remodeling protein	ATP utilizing chromatin assembly and remodeling factor 1	Williams syndrome transcription factor related chromatin remodeling factor 180	hWALp1	CHRAC subunit ACF1	HSPC317	"bromodomain adjacent to zinc finger domain, 1A isoform a"	"bromodomain adjacent to zinc finger domain, 1A isoform b"
BAZ1B	hWALP2	WBRS9	WSTF	WBSCR9	WBSCR10	Williams syndrome transcription factor	Transcription factor WSTF	Williams Beuren syndrome chromosome region 9	Williams Beuren syndrome chromosome region 10				
BAZ2A	KIAA0314	TTF I interacting peptide 5	"Bromodomain adjacent to zinc finger domain, 2A"	hWALp3	TIP5								
BAZ2B	DKFZP434H071	WALp4	KIAA1476										
BBC3	JFY1	PUMA	PUMA/JFY1	Bcl-2 binding component 3	PUMA/JFY1 protein	p53 up-regulated modulator of apoptosis							
BBOX1	"Butyrobetaine-gamma, 2-oxoglutarate dioxygenase 1"	"Gamma-butyrobetaine, 2-oxoglutarate dioxygenase"	Gamma BBH	G-BBH	BBOX	BBH							
BBS1	Bardet-Biedl syndrome 1 protein												
BBS10	FLJ23560	C12orf58											
BBS12	FLJ35630	C4orf24	FLJ41559										
BBS2	Bardet Biedl syndrome 2 protein												
BBS4	Bardet biedl syndrome 4 gene												
BBS5	DKFZp762I194	Bardet Biedl syndrome 5 protein											
BBS7	BBS2L1	BBS2 like 1	FLJ10715	BBS7 gene	BBS2 like protein 1	Bardet-Biedl syndrome 7 protein isoform a	Bardet-Biedl syndrome 7 protein isoform b						
BBS9	B1	D1	C18	Parathyroid hormone responsive B1 isoform 2	Parathyroid hormone-responsive B1 isoform 1	MGC118917	Parathyroid hormone responsive B1	BBS9	BBS9 GENE	Parathyroid hormone responsive B1 isoform 4	Parathyroid hormone responsive B1 isoform 3	PTHB1	PTH responsive osteosarcoma B1 protein
BBX	MDS001	x 001 protein											
BCAM	Blood group lutheran system	BCAM	Lutheran blood group glycoprotein isoform 2 precursor	Lutheran blood group glycoprotein isoform 1 precursor	Lutheran blood group glycoprotein	F8/G253 antigen	Auberger b antigen	B-CAM cell surface glycoprotein	Antigen identified by monoclonal antibody F8	B-cell adhesion molecule	Glycoprotein 95kDa	MSK19	AU
BCAN	Chondroitin sulfate proteoglycan BEHAB	CSPG7	MGC13038	Chondroitin sulfate proteoglycan	Brevican isoform 2	Brevican isoform 1							
BCAP29	B-cell receptor-associated protein BAP29	B-cell receptor-associated protein BAP29 isoform a	B-cell receptor-associated protein BAP29 isoform c	B-cell receptor-associated protein BAP29 isoform d	B-cell receptor-associated protein BAP29 isoform b	BAP29	BCR associated protein Bap29						
BCAP31	p28 Bap31	DXS1357E	CDM protein	BCR-associated protein Bap31	6C6-AG tumor-associated antigen	B-cell receptor-associated protein 31							
BCAR1	Breast cancer antiestrogen resistance 1	p130CAS	CRKAS	CAS									
BCAR3	NSP2	SH2D3B	AND 34										
BCAS1	AIBC1	Novel amplified in breast cancer 1	Breast carcinoma amplified sequence 1										
BCAS2	Putative spliceosome associated protein	DAM1											
BCAS3	GAOB1	Maab1	Breast carcinoma amplified sequence 3										
BCAS4	Breast carcinoma amplified sequence 4	BHLHB4	FLJ20495	BCAS4/BCAS3 fusion	Class II bHLH protein BHLHB4	Breast carcinoma amplified sequence 4 isoform c	Breast carcinoma amplified sequence 4 isoform a	Breast carcinoma amplified sequence 4 isoform b												
BCAT1	MECA39	ECA39	Branched Chain Aminotransferase 1																	
BCAT2	BCT2	"Branched chain amino acid aminotransferase, mitochondrial"	BCATM	Placental protein 18	PP18a	ECA40														
BCCIP	TOK-1alpha	Cdk inhibitor p21 binding protein	BRCA2 and Cip1/p21 interacting protein	TOK-1	BCCIPbeta	TOK-1beta	BCCIPalpha	BRCA2 and CDKN1A-interacting protein isoform BCCIPalpha	BRCA2 and CDKN1A-interacting protein isoform BCCIPbeta	BRCA2 and CDKN1A-interacting protein isoform C										
BCDIN3D	LOC144233	BIN3 domain-containing protein 2																		
BCHE	Pseudocholinesterase E1	CHE1	Acylcholine acylhydrolase	Choline esterase II	EC 3.1.1.8															
BCKDHA	"BCKD, E1 alpha subunit"	BCKDE1A	BCKDH	BCKAD	"2 oxoisovalerate dehydrogenase alpha subunit, mitochondrial"	BCKDH E1 alpha	MSUD1													
BCKDHB	Alpha keto acid dehydrogenase complex	E1B	"2-oxoisovalerate dehydrogenase beta subunit, mitochondrial"	"Branched chain alpha keto acid dehydrogenase component, beta chain (E1)"	BCKDH E1-beta	3-methyl-2-oxobutanoate dehydrogenase E1 beta chain	Branched chain alpha ketoacid dehydrogenase E1 beta subunit	EC 1.2.4.4												
BCKDK	BCKD kinase	"3 methyl 2 oxobutanoate dehydrogenase lipoamide kinase, mitochondrial"	BCKDHKIN																	
BCL10	B-cell lymphoma 10	CIPER	CLAP	cCARMEN	Cellular E10	CARD like apoptotic protein	B-cell CLL/lymphoma 10	B cell lymphoma/leukemia 10	CARD-containing molecule enhancing NFkappaB											
BCL11A	B cell CLL/lymphoma 11A	CTIP1 protein	CTIP1	EVI9	B cell lymphoma/leukaemia 11A	FLJ10173	KIAA1809	BCL11A-XL	C2H2-type zinc finger protein	Ecotropic viral integration site 9	Ecotropic viral integration site 9 homolog	BCL11A-L	COUP-TF interacting protein 1	BCL11AXL	Evi9a	BCL11A-S	B-cell CLL/lymphoma 11A isoform 1	B-cell CLL/lymphoma 11A isoform 2	B-cell CLL/lymphoma 11A isoform 5	B-cell CLL/lymphoma 11A isoform 3
BCL11B	B cell CLL/lymphoma 11B	CTIP2	Radiation induced tumor suppressor gene 1	Radiation induced tumor suppressor gene 1 protein	hRit1	COUP TF interacting protein 2	B cell CLL/lymphoma 11B isoform 1	B cell CLL/lymphoma 11B isoform 2	B cell lymphoma/leukaemia 11B	RIT1										
BCL2	B-cell lymphoma protein 2 beta isoform	B-cell lymphoma protein 2 alpha isoform	B-cell lymphoma protein 2 alpha	Apoptosis regulator Bcl-2																
BCL2A1	BCL2 related gene BFL1	BFL1	Hematopoietic BCL2 related protein A1	HBPA1	BCL2L5	BFL1 protein	Hemopoietic-specific early response protein	GRS protein												
BCL2L1	BCL2 like 1 isoform 2	BCL2 related gene	Apoptosis regulator Bcl-X	BCLX	BCL2L	Bcl-X	Bcl-xL	Bcl-xS	BCL-XL/S	DKFZp781P2092	Bcl-2-like 1 protein	BCL2-like 1 isoform 1								
BCL2L10	BCL-B	Diva	Boo																	
BCL2L11	BIM	BCL2 like 11	BAM	BOD	BimEL	BimL	Bcl-2 interacting mediator of cell death	Bcl-2 interacting protein Bim	Bcl-2-related ovarian death agonist	Bcl-2-like protein 11	BCL2-like 11 isoform 1	BCL2-like 11 isoform 6	BCL2-like 11 isoform 9
BCL2L12	BCL2-like 12 isoform 1	BCL2 like 12 protein	BPR	BCL2 like 12 proline rich	BCL2-like 12 isoform 3								
BCL2L13	MIL1	Bcl-rambo	BCL2-like 13 (apoptosis facilitator)										
BCL2L14	BCL2-like 14 isoform 1	BCL2-like 14 isoform 3	BCL2-like 14 isoform 2	BCLG	Apoptosis regulator BCL-G	BCL2-like 14							
BCL2L15	FLJ22588	OTTHUMP00000013724	Chromosome 1 open reading frame 178	Bfk	Pro-apoptotic Bcl-2 protein isoform a								
BCL2L2	BCL2 like 2 protein	Apoptosis regulator BclW											
BCL3	B cell leukemia/lymphoma 3	BCL4	B cell lymphoma 3 encoded protein	Chronic lymphatic leukemia protein	BCL 3 protein								
BCL6	Zinc finger protein 51	ZNF51	LAZ 3 protein	BCL 6	LAZ3	Lymphoma associted zinc finger gene on chromosome 3	Cys-his2 zinc finger transcription factor BCL5						
BCL6B	BCL6 associated zinc finger protein	BAZF	"B-cell CLL/lymphoma 6, member B (zinc finger protein)"	ZNF62	ZBTB28	Zinc finger protein 62							
BCL7A	B cell CLL/lymphoma 7	BCL7	B cell CLL/lymphoma 7A isoform a	B cell CLL/lymphoma 7A isoform b									
BCL7B	B-cell CLL/lymphoma 7B isoform 1	B-cell CLL/lymphoma 7B isoform 2											
BCL7C													
BCL9	B cell lymphoma 9 protein	LGS											
BCL9L	BCL9-2	DLNB11	Nuclear co factor of beta catenin signalling										
BCLAF1	BTF	KIAA0164	BCL2-associated transcription factor 1 isoform 2	BCL2-associated transcription factor 1 isoform 3	BCL2-associated transcription factor 1 isoform 1								
BCMO1	BCO	BCDO	BCMO	BCDO1	FLJ10730	"Beta carotene 15, 15` dioxygenase 1"	"Beta carotene 15,15` monooxygenase 1"	EC 1.14.99.36					
BCO2	Beta carotene dioxygenase 2 isoform a	Beta carotene dioxygenase 2 isoform b	Putative b b carotene 9` 10` dioxygenase	Beta beta carotene 9` 10` dioxygenase	B DIOX II					
BCOR	FLJ20285 protein	KIAA1575 protein	MGC71031	BCL6 interacting corepressor isoform 2	BCL6 interacting corepressor isoform 1					
BCORL1										
BCORL2										
BCR	Breakpoint cluster region isoform 2	Breakpoint cluster region isoform 1	BCR1	Breakpoint cluster region protein	BCR kinase					
BCS1L	BCS1-like	BCS1	H-BCS1	GRACILE	Hs.6719	h-BCS	BCS1-like protein	Mitochondrial chaperone BCS1	Mitochondrial complex III assembly	FLNMS
BDH1	"D-beta-hydroxybutyrate dehydrogenase, mitochondrial"	(R)-3-hydroxybutyrate dehydrogenase	"3-hydroxybutyrate dehydrogenase, heart, mitochondrial"	MGC2723	BDH	MGC4347	MGC9788			
BDH2	UCPA-OR	Oxidoreductase UCPA	DHRS6							
BDKRB1	Bradykinin receptor B1	BKR1	B1 bradykinin receptor	BK 1 receptor	B1R	BRADYB1				
BDKRB2	Bradykinin receptor B2	BKR2	B2 bradykinin receptor	BK2 receptor	B2R					
BDNF	Brain-derived neurotrophic factor isoform a preprotein	Brain-derived neurotrophic factor isoform b	Brain-derived neurotrophic factor isoform c	Hypothetical protein MGC34632	Neurotrophin					
BDP1	B double prime 1 Subunit of RNA polymerase 3 transcription initiation factor 3B	TFNR								
BEAN										
BECN1	Protein GT197	GT197	Coiled coil myosin like BCL2 interacting protein							
BEGAIN	KIAA1446									
BEND2										
BEND3	RP11-59I9.2	Hypothetical protein LOC57673	Uncharacterized protein KIAA1553			
BEND4						
BEND5	FLJ11588	LOC79656				
BEND6	Hypothetical protein FLJ30162					
BEND7	FLJ40283	Chromosome 10 open reading frame 30				
BEST1	Macular dystrophy vitelliform	Vitelliform macular dystrophy protein	BMD	Macular degeneration polymorphic vitelline	TU15B	
BEST2	Bestrophin 2	FLJ20132				
BEST3	Bestrophin 3	MGC40411				
BEST4	Bestrophin 4					
BET1	Golgi vesicular membrane trafficking protein p18					
BET1L	GS15	BET1L1	HSPC197	Golgi SNARE 15 kDa protein	Vesicle transport protein GOS15	GOS-15
BET3L	bA259P20.2	FLJ11180	TRAPPC3-like protein	Trafficking protein particle complex subunit 3-like protein	BET3-like protein	
BEX1	Hypothalamus protein HBEX2	HBEX2	HGR74-h	Brain expressed protein BEX1		
BEX2	X linked protein DJ79P11.1					
BEX4	FLJ10097					
BEX5	GHc-351F8.1	MGC104434	BEX5	MGC126446		
BFAR	BAR	RNF47	Apoptosis regulator					
BFSP1	Beaded filament structural protein 1	Cytoskeletal protein 115-KD	CP115	Lens fiber cell beaded filament structural protein CP 115	Lens intermediate filament like heavy	LIFL H		
BFSP2	Phakinin	Lens fiber cell beaded filament protein CP 49	"Cytoskeletal protein, 49-KD"	CP49	"Cytoskeletal protein, 47-KD"	CP47	Lens intermediate filament like-light	LIFL-L
BGLAP	Bone gamma carboxyglutamaic acid protein	BGP	Gamma carboxyglutamicacid protein					
BGN	Proteoglycan-I	PG-I	DS-PG-1	PG-S1	Bone/cartilage proteoglycan-I	Dermatan sulphate proteoglycan I		
BHLHA15	Class II bHLH protein MIST1	"Muscle, intestine and stomach expression 1"	Basic helx loop helix protein MIST1					
BHLHB9	KIAA1701	P60TRP	P60-like protein					
BHLHE22	Beta3	CAGL85	TNRC20	Trinucleotide repeat containing 20	Class II bHLH protein BHLHB5	Basic helix-loop-helix protein 5		
BHLHE23	Beta4	bA305P22.3	Class II bHLH protein BHLHB4					
BHLHE40	Class B basic helix loop helix protein 2	Differentially expressed in chondrocytes protein 1	Enhancer of split and hairy related protein 2	SHARP 2	Split and hairy related protein 2	STRA13	Stimulated with retinoic acid 13	Stra14
BHLHE41	SHARP1	bHLH protein DEC2	Differentially expressed in chondrocytes 2	Class B basic helix-loop-helix protein 3	HDEC2	Enhancer of split and hairy related protein 1		
BHMT	Betaine Homocysteine S Methyltransferase							
BHMT2	FLJ20001							
BICC1	Protein bicaudal C homolog 1	Bic-C						
BICD1	Bicaudal D1	Cytoskeleton like bicaudal D protein homolog 1	Bicaudal D homolog 1 isoform 2	Bicaudal D homolog 1 isoform 1				
BICD2	Bicaudal D homolog 2	bA526D8.1	Coiled-coil protein BICD2	KIAA0699	bicaudal D homolog 2 isoform 1	bicaudal D homolog 2 isoform 2		
BID	BH3 interacting domain death agonist isoform 1	BH3 interacting domain death agonist isoform 3	BH3 interacting domain death agonist isoform 2												
BIK	NBK	BP4	BIP1	Apoptosis inducing NBK											
BIN1	Box dependant MYC interacting 1	Amphiphysin like protein	AMPHL	Myc box dependent interacting protein 1	Bridging integrator 1	AMPH2	Bridging integrator 1 isoform 10	Bridging integrator 1 isoform 2	Bridging integrator 1 isoform 3	Bridging integrator 1 isoform 5	Bridging integrator 1 isoform 8	Bridging integrator 1 isoform 9	Bridging integrator 1 isoform 4	Bridging integrator 1 isoform 6	Bridging integrator 1 isoform 7
BIN2	Bridging integrator 2														
BIN3	Bridging integrator 3														
BIRC2	HIAP2	cIAP1	API1	Baculoviral IAP repeat containing protein 2	MIHB	NFR2-TRAF signalling complex protein	Inhibitor of apoptosis protein 1								
BIRC3	Apoptosis inhibitor 2	cIAP2	TNFR2-TRAF signaling complex protein 1	API2	HIAP1	CIAP2	MIHC	IAP homolog C	Inhibitor of apoptosis protein 1	Mammalian IAP homolog C	AIP1	HAIP1	MALT2	RNF49	
BIRC5	Apoptosis inhibitor 4	Baculoviral IAP repeat containing protein 5	Apoptosis inhibitor survivin	API4	IAP4	EPR-1	Baculoviral IAP repeat containing protein 5 isoform 2	Baculoviral IAP repeat-containing protein 5 isoform 3	Baculoviral IAP repeat-containing protein 5 isoform 1						
BIRC6	Ubiquitin conjugating BIR domain enzyme apollon														
BIRC7	Kidney inhibitor of apoptosis protein	Melanoma inhibitor of apoptosis protein	"Inhibitor of apoptosis protein, melanoma"	MLIAP	Livin inhibitor of apoptosis	"Inhibitor of apoptosis protein, kidney"	KIAP	Livin	RNF50	Livin inhibitor of apoptosis isoform alpha	Livin inhibitor of apoptosis isoform beta				
BIRC8	ILP 2	Inhibitor of apoptosis like protein 2	IAP like protein 2	Testis specific inhibitor of apoptosis											
BIVM	Basic immunoglobulin like variable motif containing														
BLCAP	BC10	Bladder cancer 10 kDa protein													
BLID	BRCC2														
BLK	B lymphoid tyrosine kinase	p55-BLK	BLK nonreceptor tyrosine kinase	MGC10442											
BLM	RECQL3	"DNA helicase, RecQ like, type 2"	Bloom`s syndrome protein	RECQ2	BS	RECQL2									
BLMH	BMH	BH	BLM hydrolase						
BLNK	SLP65	BASH	B cell linker protein SH2 domain containing leukocyte protein	SH2 domain containing leukocyte protein 65KD	B cell adaptor containing src homology 2 domain				
BLOC1S1	RT14 protein	RT14							
BLOC1S2	RP11-316M21.4	Centrosomal 10 kDa protein	"Biogenesis of lysosome-related organelles complex-1, subunit 2 isoform 2"	"Biogenesis of lysosome-related organelles complex-1, subunit 2"					
BLOC1S3	"Biogenesis of lysosome related organelles complex 1, subunit 3"								
BLOS2	MGC10120								
BLVRA	BLVR	BVRA	Biliverdin-IX alpha-reductase	EC 1.3.1.24					
BLVRB	NADPH flavin reductase	FLR	BVRB	Biliverdin reductase B	FR	NADPH dependent diaphorase	Biliverdin 9 beta reductase	Green heme binding protein	GHBP
BLZF1	Basic leucine zipper nuclear factor 1 (JEM-1)	JEM1	JEM-1	JEM-1s	MGC22497	Golgin 45	JEM-1short protein	Cytoplasmic protein	p45 basic leucine-zipper nuclear factor
BMF	FLJ00065	Bcl2 modifying factor isoform bmf-1	Bcl2 modifying factor isoform bmf-2	Bcl2 modifying factor isoform bmf-3					
BMI1	oncogene BMI-1	RNF51	PCGF4						
BMP1	TLD	Procollagen C-proteinase	PCP	Mammalian tolloid protein	mTld	"Bone morphogenetic protein 1 isoform 2, precursor"	"Bone morphogenetic protein 1 isoform 3, precursor"	"Bone morphogenetic protein 1 isoform 1, precursor"	PCOLC
BMP10	Bone morphogenetic protein 10 preproprotein								
BMP15	Growth differentiation factor 9B	GDF9B							
BMP2	BMP2A								
BMP2K	BIKE	HRIHFB2017	DKFZp434K0614	DKFZp434P0116	BMP-2 inducible kinase isoform b	BMP2 inducible kinase isoform a			
BMP3											
BMP4	BMP2B	BMP2B1	ZYME	Bone morphogenetic protein 2B							
BMP5											
BMP6	VG1 related sequence										
BMP7	Osteogenic protein 1	OP1									
BMP8A											
BMP8B	BMP8	Osteogenic protein 2	OP2								
BMPER	CV2	Crossveinless 2 protein	Bone morphogenetic protein binding endothelial cell precursor derived regulator								
BMPR1A	Activin A receptor	ACVRLK3	ALK3								
BMPR1B	Activin receptor like kinase 6	ALK6									
BMPR2	BRK 3	PPH1	T ALK	Bone morphogenetic protein receptor type II (serine/threonine kinase)	BMPR3	BMR2	EC 2.7.1.37	"Bone morphogenetic protein receptor, type II isoform 2"	"Bone morphogenetic protein receptor, type II isoform 1"		
BMS1	KIAA0187	Ribosome biogenesis protein BMS1									
BMX	Bone marrow kinase	"Bone marrow kinase, X-linked"	Protein tyrosine kinase BMX	Cytoplasmic tyrosine-protein kinase	BMX non-receptor tyrosine kinase	Epithelial and endothelial tyrosine kinase	ETK	NTK38	PSCTK2	PSCTK3	EC 2.7.1.112
BNC1	BNC	BSN1	HsT19447	Zinc finger protein basonuclin							
BNC2	BSN2	FLJ20043									
BNIP1	BCL2/adenovirus E1B 19kD interacting protein 1 isoform BNIP1	BCL2/adenovirus E1B 19kD interacting protein 1	Nip1	BCL2/adenovirus E1B 19kD interacting protein 1 isoform BNIP1-b	BCL2/adenovirus E1B 19kD interacting protein 1 isoform BNIP1-a	BCL2/adenovirus E1B 19kD interacting protein 1 isoform BNIP1c					
BNIP2	BCL2 adenovirus E1B 19-KD protein interacting protein 2												
BNIP3	NIP3	Bcl2/adenovirus E1B 19kD interacting protein 3											
BNIP3L	BNIP3a	BNIP3alpha	Adenovirus E1B19k binding protein B5	BCL2/adenovirus E1B 19kD interacting protein 3 like	NIP3L	NIP3 ike protein X							
BNIPL	Bcl 2/adenovirus E1B 19 kDa interacting protein 2 like protein	BNIP 2 similar	BCL2/adenovirus E1B 19kD interacting protein like	PP753	BNIP S	BNIPL1	BNIPL 1	BNIPL2	BNIPL 2	BNIPl 1	BNIP Salpha	BCL2/adenovirus E1B 19kD interacting protein like isoform 1	BCL2/adenovirus E1B 19kD interacting protein like isoform 2
BOC	Brother of CDO	BOC											
BOD1	LOC91272												
BOD1L	KIAA1327	FLJ33215	LOC259282										
BOK	BCL2 related ovarian killer	BCL2L9											
BOLA1													
BOLA2	BolA-like 2 (E. coli)	My016	BolA-like protein 2 isoform a	BolA-like protein 2 isoform b									
BOLA2B	BolA-like protein 2B	BolA-like 2B	BolA-like protein 2 member B										
BOLA3	BolA-like 3 isoform 2	BolA-like 3 isoform 1	Similar to RIKEN 1810056O20										
BOLL	BOULE	Boule-like protein	Boule isoform 2	Boule isoform 1									
BOP1	KIAA0124	Q14137	Ribosome biogenesis protein BOP1										
BPESC1	BPES candidate 1	Putative BPES syndrome breakpoint region protein	Blepharophimosis epicanthus inversus and ptosis candidate 1										
BPGM	"2,3-DPG mutase"	DPGM	DPGAM	Bisphosphoglyceromutase	"2,3-bisphosphoglycerate phosphatase"	"2,3-BPG phosphatase"	EC 5.4.2.4	EC 5.4.2.1	EC 3.1.3.13	BPG-dependent PGAM			
BPHL	Biphenyl hydrolase related protein	Bph-rp	Breast epithelial mucin associated antigen	MCNAA	Mucin associated antigen	Valacyclovirase								
BPI	CAP 57	Bactericidal permeability increasing protein												
BPIL1	RYSR	LPLUNC2	C20orf184	Bactericidal/permeability increasing protein like 1	Long palate lung and nasal epithelium carcinoma associated protein 2									
BPIL2	dJ149A16.7	Bactericidal/permeability increasing protein like 2												
BPIL3	Bactericidal/permeability increasing protein like 3	LPLUNC6												
BPNT1	"3`(2`), 5` bisphosphate nucleotidase 1"	Bisphosphate 3`nucleotidase	BPntase											
BPTF	FAC1	BPTF	NURF301	Fetal Alz-50-reactive clone 1	"Nucleosome remodeling factor, large subunit"	Bromodomain and PHD domain transcription factor	Fetal Alzheimer antigen isoform 2	Fetal Alzheimer antigen isoform 1						
BPY2	Testis specific basic protein Y 2	"Variably charged, Y chromosome 2"	Basic protein on Y chromosome 2											
BPY2B	BPY2	VCY2	VCY2B	Variable charge Y chromosome 2										
BPY2C	BPY2	VCY2	VCY2C	"Variable charge, Y-linked, 2"	Basic protein on Y chromosome 2	"Testis-specific basic protein on Y, 2"								
BRAF	Oncogene BRAF	BRAF1	RAFB1	Rmil	B-Raf proto-oncogene serine/threonine-protein kinase	MGC126806	MGC138284	EC 2.7.11.1	p94					
BRAP	BRCA1 associated protein 2	IMP	RNF52											
BRCA1	Breast cancer 1 early onset isoform BRCA1 delta2-10	Breast cancer 1 early onset isoform BRCA1-delta9-11	Breast cancer 1 early onset isoform BRCA1-delta14-17	Breast cancer 1 early onset isoform BRCA1 delta14-18	Breast cancer 1 early onset isoform BRCA1-delta9-10	Breast cancer 1 early onset isoform BRCA1-delta11	Breast cancer 1 early onset isoform BRCA1-delta11b	"Breast cancer 1, early onset isoform 1"	"Breast cancer 1, early onset"	"BRCA1/BRCA2-containing complex, subunit 1"	Breast and ovarian cancer susceptibility protein 1	Breast cancer 1 early onset isoform BRCA1-delta9-10-11b	Ring finger protein 53	IRIS
BRCA2	Breast cancer type 2 susceptibility protein	"Breast cancer 2, early onset"	FAD	FACD	FAD1	FANCB	FANCD	FANCD1						
BRCC3	BRCA1/BRCA2-containing complex subunit 36 isoform 1	BRCA1/BRCA2-containing complex subunit 36 isoform 2	C6.1A	BRCC36	CXorf53									
BRD1	BRL	BR140 like gene	BR140 like protein	BRPF2										
BRD2	FSRG1	Bromodomain containing protein 2	NAT	RNF3	KIAA9001 protein							
BRD3	RING3 like gene	Bromodomain containing protein 3										
BRD4	Bromodomain containing protein 4	Mitotic chromosome associated protein	MCAP	CAP	HUNK1	BRD4/NUT fusion gene	bromodomain-containing protein 4 isoform long	bromodomain-containing protein 4 isoform short				
BRD7	Bromodomain protein CELTIX1	BP75	NAG4	CELTIX1	Bromodomain protein							
BRD8	Skeletal muscle abundant protein	SMAP	p120	Thyroid hormone receptor coactivating protein	Thyroid hormone receptor interacting protein p120	TrCP120	SMAP2	Skeletal muscle abundant protein 2	Thyroid hormone receptor coactivating protein 120kDa	Bromodomain containing 8 isoform 2	Bromodomain containing 8 isoform 1	Bromodomain containing 8 isoform 3
BRD9	Rhabdomyosarcoma antigen MU-RMS-40.8	Bromodomain containing 9 isoform 1	Bromodomain containing 9 isoform 2	PRO9856	LAVS3040	DKFZp686L0539	Sarcoma antigen NY-SAR-29					
BRDT	BRD6	Testis-specific bromodomain protein										
BRE	BRCC4	BRCC45	Hypothetical protein FLJ20090	Brain and reproductive organ-expressed (TNFRSF1A modulator) isoform 1	Brain and reproductive organ-expressed (TNFRSF1A modulator) isoform 2	Brain and reproductive organ-expressed (TNFRSF1A modulator) isoform 3						
BREA2												
BRF1	Transcription factor 3B 90kDa subunit	TATA box binding protein associated factor RNA polymerase 3 subunit 2	TBP associated factor RNA polymerase 3	General transcription factor 3B 90 kDa subunit	TATA box binding protein associated factor 3C	"GTF3B, 90 kDa subunit"	BRF	TAF3C	Transcription initiation factor IIIB isoform 3	Transcription initiation factor IIIB isoform 2	Transcription initiation factor IIIB isoform 1	
BRF2	BRF2 subunit of RNA polymerase 3 transcription initiation factor	BRFU	TF3B50	Butyrate response factor 2	TIS11D protein	EGF response factor 2	ERF2	ZFP36L2	TIS11D			
BRI3	I3 protein	pRGR2										
BRI3BP	KG19											
BRIP1	BRCA1 associated C terminal helicase 1	BACH1										
BRIX1	FLJ11100											
BRMS1	DKFZp564A063	Breast cancer metastasis suppressor 1 isoform 1	Breast cancer metastasis suppressor 1 isoform 2	Breast cancer metastasis suppressor 1 isoform 3								
BRMS1L	FLJ39177	MGC11296	BRMS1 like protein p40	BRMS1-homologue protein p40												
BRP44	DKFZP564B167															
BRP44L	HSPC040 protein	CGI-129	dJ68L15.3	PNAS 115												
BRPF1	Bromodomain and PHD finger containing protein	Peregrin	Bromodomain containing protein 140kD	BR140	Bromodomain and PHD finger-containing protein 1 isoform 1	Bromodomain and PHD finger-containing protein 1 isoform 2										
BRPF3	KIAA1286															
BRS3	Bombesin receptor subtype 3															
BRSK1	Hypothetical protein KIAA1811	SAD1 kinase	Protein kinase SAD1A	Probable serine/threonine-protein kinase KIAA1811												
BRSK2	SAD1	PEN11B	C11orf7	Chromosome 11 open reading frame 7	EC 2.7.1.37	HUSSY 12	Homolog of SAD-1	BR serine/threonine kinase 2								
BRUNOL4	RNA binding protein BRUNOL 5	CUG-BP and ETR-3 like factor 4	CELF4													
BRUNOL5	CELF5	RNA binding protein BRUNOL 5	CUG-BP and ETR-3 like factor 5													
BRUNOL6	CELF6	RNA-binding protein BRUNOL-6	CUG-BP and ETR-3 like factor 6													
BRWD1	WD repeat protein 9	N143	FLJ11315	C21orf107	Transcriptional unit N143	Chromosome 21 open reading frame 107	cAMP response element binding and beta tranducin family like	Bromodomain and WD repeat domain containing 1 isoform A	Bromodomain and WD repeat domain containing 1 isoform B	Bromodomain and WD repeat domain containing 1 isoform C						
BRWD3																
BSCL2	Berardinelli Seip congenital lipodystrophy gene 2	GNG3LG														
BSDC1	FLJ10276	RP4-811H24.7	DKFZp686B09139													
BSG	Basigin	TCSF	Emmprin	M6 leukocyte activation antigen	OK blood group antigen	Tumor cell derived collagenase stimulatory factor	5F7	OK	Leukocyte activation antigen M6	Collagenase stimulatory factor	Extracellular matrix metalloproteinase inducer	CD147 antigen	Basigin isoform 1	Basigin isoform 2	Basigin isoform 4	Basigin isoform 3
BSN	ZNF231	Neuronal double zinc finger protein				
BSND						
BSPH1	BSP1	ELSPBP2	bovine seminal plasma protein-like 1	binder of sperm 1	epididymal sperm binding protein 2	bovine seminal plasma protein homolog 1
BSPRY	FLJ20150	Zetin 1				
BST1	CD157 antigen	Cyclic ADP ribose hydrolase 2	cADPr hydrolase 2	ADP ribosyl cyclase 2	EC 3.2.2.5	
BST2						
BSX						
BTAF1	TAFII170	MOT1	"BTAF1 RNA polymerase 2, B TF2D transcription factor associated 170KD"	TAF172	"TATA box binding protein associated factor, RNA polymerase 2 170KD"	
BTBD1	BTB (POZ) domain containing 1 isoform 1	BTB (POZ) domain containing 1 isoform 2	Hepatitis C virus NS5A transactivated protein 8	NS5ATP8	C15orf1	
BTBD10	GMRP-1	MGC13007	BTB domain containing protein 10			
BTBD11	FLJ33957	FLJ42845	BTB (POZ) domain containing 11 isoform 3	BTB (POZ) domain containing 11 isoform 2	BTB (POZ) domain containing 11 isoform 1	
BTBD12	KIAA1987	BTB/POZ domain containing protein 12	KIAA1784			
BTBD16	FLJ25359	Chromosome 10 open reading frame 87				
BTBD17	LOC388419					
BTBD18	LOC643376					
BTBD2	BTB/POZ domain containing protein 2	FLJ20386				
BTBD3	MGC130039	dJ742J24.1	BTB/POZ domain containing protein 3 isoform a	MGC130038	BTB/POZ domain containing protein 3	KIAA0952	BTB/POZ domain containing protein 3 isoform b				
BTBD6	BTB/POZ domain containing protein 6	Lens BTB domain protein	Lens BTB	BDPL	BTB domain protein BDPL	Glucocorticoid receptor AF-1 coactivator-1	LBDP				
BTBD7	FUP1	MGC48310	Function unknown protein 1	DKFZp686N0544	KIAA1525	BTB (POZ) domain containing 7 isoform 1	BTB (POZ) domain containing 7 isoform 2				
BTBD8	Double BTB/POZ domain containing protein										
BTBD9	BTB/POZ domain containing protein 9	KIAA1880	BTB (POZ) domain containing 9 isoform b	BTB (POZ) domain containing 9 isoform a	dJ322I12.1	MGC120520	MGC120519	MGC120517	FLJ32945	OTTHUMP00000016336	OTTHUMP00000016338
BTC											
BTD											
BTF3	NACB	Beta NAC	RNA polymerase B transcription factor 3	Basic transcription factor 3 isoform B	Basic transcription factor 3 isoform A						
BTF3L2	HUMBTFC	Lambda h23									
BTF3L3											
BTF3L4	MGC23908										
BTG1	B-cell translocation gene 1 anti-proliferative										
BTG2	Pheochromocytoma cell 3	NGF inducible anti proliferative protein PC3	B cell translocation gene 2	TIS21	PC3						
BTG3	B cell translocation gene 3	Ana	Tob5	Tofa	Tob55	MGC8928	B cell translocation gene 3 abundant in neuroepithelium area	Tob5 protein	Abundant in neuroepithelium area protein		
BTG4	PC3B	MGC33003									
BTK	Bruton agammaglobulinemia tyrosine kinase	Agammaglobulinemia tyrosine kinase	Tyrosine-protein kinase BTK	ATK	B-cell progenitor kinase	BPK					
BTLA	B and T lymphocyte attenuator	B and T lymphocyte associated isoform 2	B and T lymphocyte associated isoform 1											
BTN1A1	BT	BTN	Butyrophilin subfamily 1 member A1											
BTN2A1	"Butyrophilin, subfamily 2, member A1 isoform 1 precursor"	"Butyrophilin, subfamily 2, member A1 isoform 2 precursor"	BTF1	BT2.1	DJ3E1.1	BK14H9.1	Butyrophilin BTF1 precursor							
BTN2A2	"Butyrophilin, subfamily 2, member A2 isoform b"	"Butyrophilin, subfamily 2, member A2 isoform a"	BTF2	BT2.2	Butyrophilin 2									
BTN2A3														
BTN3A1	BTF5	BT3.1	Butyrophilin	"butyrophilin, subfamily 3, member A1"										
BTN3A2	BT3.3	Butyrophilin protein	BTF4	BT3.2										
BTN3A3	"Butyrophilin, subfamily 3, member A3 isoform b"	"Butyrophilin, subfamily 3, member A3 isoform a"	BTF3	Butyrophilin 3										
BTNL2	Butyrophilin like 2 (MHC class II associated)	BTL II	HSBLMHC1	"Butyrophilin like protein, major histocaompatibility complex class II associated"										
BTNL3	BTNLR	Butyrophilin like receptor	Butyrophilin like protein 3	Butyrophilin like 3 isoform a	Butyrophilin like 3 isoform b									
BTNL8	FLJ21458	Butyrophilin-like 8 long form	Butyrophilin-like 8 short form											
BTNL9	FLJ32535	Butyrophilin 3	PRO4346	VDLS1900										
BTRC	Beta TRCP	BTRCP	F box and WD40 domain protein 1A	FBXW1A	FBW1A	F box and WD repeats protein beta-TrCP	E3RSIkappaB	PIkappaBalpha E3 receptor subunit	Beta transducin repeat containing protein isoform 1	Beta transducin repeat containing protein isoform 2	FWD1	MGC4643	bTrCP1	Beta TrCP1
BUB1	Mitotic checkpoint serine/threonine protein kinase BUB1	BUB1A	BUB1L	Budding uninhibited by benzimidazoles 1 homolog										
BUB1B	MAD3/BUB1 related protein kinase	Mitotic checkpoint gene BUB1b	Mitotic checkpoint serine/threonine protein kinase BUB1 beta	BubR1	MAD3L	Bub1A	SSK1							
BUB3	Mitotic checkpoint componentBUB3	BUB3 budding uninhibited by benzimidazoles 3 isoform a	BUB3 budding uninhibited by benzimidazoles 3 isoform b	BUB3L	BUB3 budding uninhibited by benzimidazoles 3	Budding uninhibited by benomyl	hBUB3							
BUD13					
BUD31	EDG2				
BVES	HBVES	Popeye protein 1	POP1	POPDC1	Popeye domain containing 1
BYSL	Bystin-like				
BZRAP1	PRAX-1	KIAA0612	PBR-IP	RIM binding protein 1	RIM-BP1
BZW1	orf	BZAP45	KIAA0005		
BZW2	MST017	HSPC028	MSTP017		
C10orf10	FIG	DEPP	Fasting induced gene	Chromosome 10 open reading frame 10	
C10orf104	Chromosome 10 open reading frame 104	bA570G20.3			
C10orf107	MGC44593	Chromosome 10 open reading frame 107			
C10orf108	Chromosome 10 open reading frame 108	Hypothetical protein LOC414235	FLJ38681		
C10orf11	CDA017	Chromosome 10 open reading frame 11			
C10orf110	Chromosome 10 open reading frame 110	HT009-like protein	Uncharacterized hypothalamus protein HT009		
C10orf111	MGC35468	bA455B2.4			
C10orf113	bA165O3.1				
C10orf114	BA418C1.3				
C10orf116	Chromosome 10 open reading frame 116	Adipose specific 2	APM2		
C10orf118	FLJ10188	FLJ35301	DKFZp686K1351	Chromosome 10 open reading frame 118	
C10orf119	Chromosome 10 open reading frame 119	FLJ13081			
C10orf12	FLJ13022	DKFZP564P1916	Chromosome 10 open reading frame 12		
C10orf120	BA318C4.1				
C10orf122	bA383C5.1	FLJ27500	MGC157877	MGC157878	putative uncharacterized protein C10orf122
C10orf125	FLJ26016 protein	Chromosome 10 open reading frame 125			
C10orf129	BA310E22.3	Novel AMP binding enzyme	OTTHUMP00000059410		
C10orf137	EDRF1	Erythroid differentiation related factor 1	Chromosome 10 open reading frame 137		
C10orf140	DLN-1	DKFZp761J229			
C10orf18	FLJ20360	bA318E3.2	DKFZp781E1986	LOC54906	
C10orf2	Chromosome 10 open reading frame 2	T7 gene 4 like protein with intramitochondrial nucleoid localization	Twinkle		
C10orf25	FLJ30567	Hypothetical protein LOC220979			
C10orf26	FLJ20154	FLJ20367	Chromosome 10 open reading frame 26	LOC54838 isoform 1	LOC54838 isoform 2
C10orf27	Chromosome 10 open reading frame 27	Hypothetical protein FLJ32820			
C10orf28	PSORT	GIDRP86	Chromosome 10 open reading frame 28	Putative mitochondrial space protein 32.1	
C10orf31	Hypothetical protein LOC414196	FLJ40494												
C10orf32	Chromosome 10 open reading frame 32	AS3MT	CYT19	FLJ40752	MGC27171									
C10orf35														
C10orf4	"Rare folic acid-type fragile site, FRA(10)(q23.3), candidate gene 1"	Chromosome 10 open reading frame 4	FRA10AC1 protein isoform FRA10AC1-3.1	FRA10AC1 protein isoform FRA10AC1-1	FRA10AC1 protein isoform FRA10AC1-3.3	FRA10AC1 protein isoform FRA10AC1-3.2	FRA10AC1 protein isoform FRA10AC1-2	FRA10AC1	F26C11.1 like	Fragile site folic acid type rare FRA(10)(q23.3) candidate gene 1	FRA10A candidate gene 1	Fragile site folic acid type rare FRA(10)(q23.3)	FRA10A	Fragile site 10q23.3
C10orf46	FLJ40409	MGC33215	Cullin	OTTHUMP00000046870										
C10orf47	Chromosome 10 open reading frame 47	MGC35403												
C10orf53	Chromosome 10 open reading frame 53	Em:AC069546.1												
C10orf54	GI24	PP2135 protein	Hypothetical protein LOC64115	GVPT730	FLJ00041 protein									
C10orf55														
C10orf57	Chromosome 10 open reading frame 57													
C10orf58	MGC4248	Chromosome 10 open reading frame 58												
C10orf62	bA548K23.1	Chromosome 10 open reading frame 62												
C10orf64	Chromosome 10 open reading frame 64													
C10orf67	MGC46732 protein	Chromosome 10 open reading frame 67												
C10orf68	Chromosome 10 open reading frame 68	FLJ13031												
C10orf71	FLJ45913	Chromosome 10 open reading frame 71												
C10orf72	LOC196740 isoform 1	LOC196740 isoform 2	Chromosome 10 open reading frame 72	FLJ31737		
C10orf76	FLJ13114	Chromosome 10 open reading frame 76				
C10orf78	bA373N18.1	FLJ41960	RP11-373N18.1	Hypothetical protein LOC119392	Hypothetical protein LOC119392 isoform a	Hypothetical protein LOC119392 isoform b
C10orf79	Chromosome 10 open reading frame 79	FLJ22944	FLJ36006			
C10orf81	FLJ23537	bA211N11.2	Chromosome 10 open reading frame 81			
C10orf82	MGC33547	Chromosome 10 open reading frame 82				
C10orf84	FLJ13188	Chromosome 10 open reading frame 84	bA319I23.1			
C10orf85	Hypothetical protein LOC404216	FLJ37402				
C10orf88	Chromosome 10 open reading frame 88	FLJ13490 protein	Em:AC073585.5			
C10orf90	FLJ32938	bA422P15.2	RP11-422P15.2			
C10orf91	Chromosome 10 open reading frame 91	bA432J24.4	RP11-432J24.4			
C10orf92	bA288G11.4	DKFZp434A1721	Chromosome 10 open reading frame 92			
C10orf93	bB137A17.3	Chromosome 10 open reading frame 93				
C10orf95	Chromosome 10 open reading frame 95	FLJ14280				
C10orf96	MGC35062	Hypothetical protein LOC374355				
C10orf99	Chromosome 10 open reading frame 99	UNQ1833	FLJ21763	RLLV1833		
C11orf1	FLJ23499							
C11orf10								
C11orf16								
C11orf17	Koyt binding protein 1	Koyt binding protein 2	Koyt binding protein 3	BCA3	AKIP1	Protein kinase A interacting protein 1	PKA interacting protein 1	Breast cancer associated gene 3
C11orf2	ANG2							
C11orf20	LOC25858							
C11orf21	SMS3 protein	SMS3	Chromosome 11 open reading frame 21					
C11orf24	DM4E3	Chromosome 11 open reading frame 24						
C11orf30	Novel gene expressed in prostate	NGEP	GL002	Chromosome 11 open reading frame 30				
C11orf31	SELH	Chromosome 11 open reading frame 31						
C11orf35	MGC35138	LOC256329						
C11orf36	HSD-40	FLJ36102	MGC132631	MGC132633				
C11orf37								
C11orf39	FLJ45436							
C11orf40								
C11orf41	MGC34830	FLJ36988	G2	LOC25758	Membrane protein C11orf41			
C11orf42	MGC34805	LOC160298					
C11orf43							
C11orf44	LOC283171	FLJ39058					
C11orf45	Hypothetical protein MGC35558						
C11orf46	FLJ38968	DJ299F11.1	LOC120534				
C11orf47	FLJ35709	MGC133191	LOC283294				
C11orf48	MGC2477	LOC79081					
C11orf49	MGC4707	LOC79096	FLJ22210	LOC79096 isoform 2	LOC79096 isoform 3	LOC79096 isoform 1	LOC79096 isoform 4
C11orf51							
C11orf52	FLJ25219	MGC131888	MGC14839	LOC91894			
C11orf53	Similar to RIKEN cDNA 1810046K07 gene						
C11orf54							
C11orf55							
C11orf57	FLJ10726	LOC55216	LOC55216 isoform a	LOC55216 isoform b			
C11orf58	Small acidic protein	IMAGE145052					
C11orf59	FLJ20625	UPF0404 protein C11orf59					
C11orf60	C11orf2	FLJ21827	LOC56912		
C11orf61	FLJ23342	LOC79684			
C11orf63	LOC79864	LOC79864 isoform 2	FLJ23554	Hypothetical protein LOC79864 isoform 1	Hypothetical protein LOC79864 isoform 2
C11orf64	MGC39681				
C11orf65	MGC33948	LOC160140			
C11orf66	FLJ32771				
C11orf67	MGC3367	FLJ21035			
C11orf68	P5326 protein				
C11orf69	MGC34830	LOC120196			
C11orf70	MGC13040	LOC85016			
C11orf71	FLJ20010	LOC54494			
C11orf72	FLJ90834	MGC129824	MGC129825		
C11orf73	HSPC138	HSPC179	L7RN6	"Lethal, Chr 7, Rinchik 6"	
C11orf74	LOC119710	FLJ38678	HEPIS		
C11orf75	FN5				
C11orf76	Putative uncharacterized protein C11orf76				
C11orf80	LOC79703	FLJ22531			
C11orf82	FLJ13936	FLJ38838	FLJ25416	LOC220042	
C11orf83	MGC87549				
C11orf84	LOC144097	DKFZp762N0114			
C11orf85	MGC126364				
C11orf87	Similar to expressed sequence AI593442				
C11orf88	LOC399949				
C11orf9	KIAA0954	MGC10781	BC269730_4		
C11orf90	hypothetical protein LOC387804	Uncharacterized protein ENSP00000381277			
C11orf92					
C11orf94					
C12orf10	MYG1 protein	MST024	MSTP024	Chromosome 12 open reading frame 10	MYG
C12orf11	FLJ10637	FLJ10630	LOC55726	Sarcoma antigen NY-SAR-95	
C12orf12	MGC26598	LOC196477			
C12orf23	MGC17943	FLJ11721	FLJ13959	LOC90488	UPF0444 protein C12orf23
C12orf24	Protein predicted by clone 23733				
C12orf26	FLJ22789	LOC84190				
C12orf28	FLJ25056	MGC126869	LOC196446			
C12orf29	DKFZp434N2030	LOC91298	FLJ38158	MGC102978	DKFZp313K0436	DKFZp686L04169
C12orf32	HKMT1188	MGC13204				
C12orf34	FLJ14721	LOC84915				
C12orf35	FLJ10652	FLJ20696	LOC55196			
C12orf36	FLJ33810	MGC120140	LOC283422			
C12orf37	FLJ25378					
C12orf39	MGC10946	LOC80763				
C12orf4						
C12orf40	FLJ40126	LOC283461				
C12orf41	FLJ20436	FLJ12670				
C12orf42	FLJ25323	MGC43592	MGC57409	LOC374470		
C12orf43	FLJ12448	LOC64897				
C12orf44	FLJ11773	LOC60673				
C12orf45	MGC40397	LOC121053				
C12orf47	FLJ39616	stSG4463		
C12orf48	LOC55010	FLJ20641	UPF0419 protein C12orf48	
C12orf49	FLJ21415	UPF0454 protein C12orf49	LOC79794	
C12orf5	Chromosome 12 open reading frame 5			
C12orf50	FLJ35821	LOC160419		
C12orf51	FLJ34154	MGC126531	LOC283450	
C12orf52				
C12orf53	DKFZp547D2210	LOC196500		
C12orf54	HSD29	HSD30	MGC35033	LOC121273
C12orf56	hypothetical protein LOC115749	Uncharacterized protein C12orf56		
C12orf57	GRCC10	C10 protein		
C12orf59	FLJ31166	MGC111385	LOC120939	
C12orf60	MGC47869	LOC144608		
C12orf61	FLJ25590	LOC283416		
C12orf62	LOC84987	MGC14288		
C12orf63	FLJ44112	LOC374467		
C12orf64	FLJ90579	MGC119410	LOC283310
C12orf65	FLJ38663	LOC91574	
C12orf66	FLJ32549	LOC144577	
C12orf68	LOC387856		
C12orf69	Hypothetical gene supported by AK092637		
C12orf70	hypothetical protein LOC341346	Putative uncharacterized protein C12orf70	
C12orf71	LOC728858		
C12orf72	LOC254013		
C12orf73	DKFZp547P055	FLJ13975	
C12orf74	MGC125584		
C12orf75			
C12orf76	FLJ40142		
C12orf77	Putative uncharacterized protein ENSP00000403451	"HCG1773883, isoform CRA_a"	
C13orf1	Chromosome 13 open reading frame 1		
C13orf15	RGC32		
C13orf16	MGC35169	bA474D23.1	LOC121793
C13orf18	FLJ21562	Chromosome 13 open reading frame 18						
C13orf23	Chromosome 13 open reading frame 23	FLJ12661	FLJ23780	bA50D16.2	Hypothetical protein LOC80209	RP11-50D16.2		
C13orf25								
C13orf26	OTTHUMP00000018207	MGC40178	LOC122046					
C13orf27	LOC93081	OTTHUMP00000040735	OTTHUMP00000018669					
C13orf28	FLJ27356	LOC122258	OTTHUMP00000018722					
C13orf29	LOC283487							
C13orf30	FLJ40919	MGC138442						
C13orf31	FLJ38725	DKFZp686D11119	LOC144811	UPF0124 protein C13orf31				
C13orf33	MGC126675	FLJ14834	MGC126673	LOC84935	OTTHUMP00000018205	OTTHUMP00000018206	hAWMS3	Activated in W/Wv mouse stomach 3 homolog
C13orf34	RP11-342J4.2	BORA	FLJ22624	LOC79866	Aurora borealis	HsBora		
C13orf35	FLJ26443							
C13orf36	LOC400120	MGC33996						
C13orf37	FLJ21869	LOC440145	MGC150539	RP11-11C5.2				
C13orf38	FLJ13506	FLJ29024	FLJ57222					
C13orf39								
C14orf1	Chromosome 14 open reading frame 1	HSPC288	Protein AD 011	ERG28		
C14orf101	FLJ20392	Chromosome 14 open reading frame 101				
C14orf102	FLJ10008	FLJ14051	Chromosome 14 open reading frame 102	Hypothetical protein LOC55051	Hypothetical protein LOC55051 isoform 1	Hypothetical protein LOC55051 isoform 2
C14orf104	FLJ10563 protein	Chromosome 14 open reading frame 104				
C14orf105	FLJ10650 protein	Chromosome 14 open reading frame 105				
C14orf106	FLJ11186 protein	KIAA1903 protein	HSA242977	Chromosome 14 open reading frame 106		
C14orf109	DKFZP564F1123	LOC26175	LOC26175 isoform 2	LOC26175 isoform 1		
C14orf113	FLJ20034	Chromosome 14 open reading frame 113				
C14orf115	Chromosome 14 open reading frame 115	FLJ10811				
C14orf118	Chromosome 14 open reading frame 118	FLJ10033	FLJ20689	Hypothetical protein LOC55668 isoform 1	Hypothetical protein LOC55668 isoform 2	
C14orf119	Chromosome 14 open reading frame 119	FLJ20671	My028 protein			
C14orf126	Chromosome 14 open reading frame 126	MGC9912				
C14orf129	UPF0279 protein C14orf129	HSPC210	Chromosome 14 open reading frame 129			
C14orf132	DKFZp761F2014					
C14orf133	Chromosome 14 open reading frame 133	FLJ12707				
C14orf135	Chromosome 14 open reading frame 135	FLJ12799	DKFZp761K1524	F protein binding protein 2	FBP2	
C14orf138	FLJ13920	Chromosome 14 open reading frame 138	Hypothetical protein LOC79609 isoform b	Hypothetical protein LOC79609 isoform a	
C14orf139	FLJ21276	Chromosome 14 open reading frame 139			
C14orf142	PNAS-127				
C14orf143	Chromosome 14 open reading frame 143	CG11165-like			
C14orf145	Hypothetical protein FLJ32194	Chromosome 14 open reading frame 145			
C14orf147	Chromosome 14 open reading frame 147 protein	MGC24447			
C14orf148	FLJ32809	LOC122945	Pyrroline-5-carboxylate reductase-like protein C14orf148		
C14orf149	FLJ25436	Proline racemase	LOC112849		
C14orf151					
C14orf153	MGC2562	Chromosome 14 open reading frame 153			
C14orf156	DC50	PD04872	DC23	Chromosome 14 open reading frame 156	
C14orf159	Chromosome 14 open reading frame 160	FLJ39975	FLJ12618	FLJ20950	C14orf160
C14orf162	PLPL	Myelin proteolipid protein like protein	Chromosome 14 open reading frame 162		
C14orf165	CNSLT1I7G				
C14orf166	CLE	CGI-99	Chromosome 14 open reading frame 166		
C14orf166B	Chromosome 14 open reading frame 166B	LOC145497			
C14orf169	Chromosome 14 open reading frame 169	FLJ21802	NO66		
C14orf174	Chromosome 14 open reading frame 174 protein	FAM15A	FLJ35963	"Family with sequence similarity 15, member A"	
C14orf177	FLJ25773	LOC283598			
C14orf178	MGC129942	FLJ25976	LOC283579	C14orf178	
C14orf179	FLJ32173	MGC16028	LOC112752		
C14orf180	LOC400258	FLJ38594			
C14orf181					
C14orf182	MGC149108				
C14orf183					
C14orf184	PP8961	FLJ33842			
C14orf2	Chromosome 14 open reading frame 2	6.8 kDa mitochondrial proteolipid	MP68	PRO1574	PLPM
C14orf21	KIAA2021				
C14orf28	DRIP1	c14_5270			
C14orf37	Human full length cDNA clone CS0DC025YL05 of neuroblastoma	Chromosome 14 open reading frame 37			
C14orf39	Chromosome 14 open reading frame 39				
C14orf4	KIAA1865	Chromosome 14 open reading frame 4			
C14orf43	LSR68	c14_5541	C14orf117				
C14orf45	FLJ23189	DKFZp434O1830					
C14orf48	MGC33356	c14_5713					
C14orf49	FLJ25605	c14_5734					
C14orf50	Chromosome 14 open reading frame 50						
C14orf68	Hepatocellular carcinoma downregulated mitochondrial carrier protein	HDMCP	HMFN1655				
C14orf70							
C14orf73	Hypothetical protein LOC91828	SEC6-like protein C14orf73					
C14orf79							
C14orf80	MGC16771						
C14orf93	FLJ12154						
C15orf17	FLJ00005						
C15orf2	Chromosome 15 open reading frame 2						
C15orf21	D-PCa-2 protein isoform a	D-PCa-2 protein isoform b	D-PCa-2 protein isoform c	D-PCa-2 protein	Dresden prostate cancer 2	Dresden prostate carcinoma 2	FLJ39426
C15orf23	FLJ14502	HSD11	TRAF4 associated factor 1				
C15orf24	ORF1-FL1	HT022	AAAL905	Hypothetical protein ORF3	Chromosome 15 hypothetical ATG/GTP binding protein		
C15orf26	FLJ38615	Uncharacterized protein C15orf26	LOC161502	
C15orf27	FLJ30304	FLJ38190	LOC123591	
C15orf28	FLJ11722	HsT18971		
C15orf29	LOC79768	FLJ22557	MGC117356	
C15orf32	MGC129836	MGC129837	FLJ32831	LOC145858
C15orf33	MGC57432	FLJ32800	LOC196951	
C15orf34	FLJ13315	Hypothetical protein LOC80072		
C15orf37	LOC283687	FLJ33788		
C15orf38	MGC61550	LOC348110	Uncharacterized protein C15orf38	
C15orf39	FLJ46337	MGC117209	DKFZP434H132	LOC56905
C15orf40	MGC29937	LOC123207	UPF0235 protein C15orf40	
C15orf41	HH114	MGC11326	FLJ22851	LOC84529
C15orf42	MGC45866	Leucine rich repeat kinase 1	FLJ41618	
C15orf43	MGC33951	LOC145645		
C15orf44	DKFZP564O1664	LOC81556		
C15orf45	FLJ32455	Hypothetical protein LOC641318		
C15orf48	chromosome 15 open reading frame 48	FOAP-11	FLJ22645	MGC32925	NMES1	Normal mucosa of esophagus specific gene 1 protein
C15orf5						
C15orf51						
C15orf52	FLJ43339	DKFZp686N1468	LOC388115			
C15orf53						
C15orf54						
C15orf55	NUT	Nuclear protein in testis	DKFZp434O192			
C15orf56	FLJ38596					
C15orf57	MGC20481	FLJ25915	Coiled-coil domain containing 32 isoform a	Coiled-coil domain containing 32 isoform b		
C15orf58	LOC390637					
C15orf59	MGC131524	LOC388135	Hypothetical protein LOC388135			
C15orf60	FLJ27520	FLJ36860	FLJ44083			
C15orf61	FLJ59587					
C15orf62						
C15orf63	HYPK	HSPC136				
C16orf11	LOC146325					
C16orf13	MGC13114	JFP2	LOC84326	LOC84326 isoform a	LOC84326 isoform b	Hypothetical protein LOC84326 isoform c	Hypothetical protein LOC84326 isoform d	Hypothetical protein LOC84326 isoform g
C16orf28	FLJ23360	LOC65259						
C16orf3	Chromosome 16 open reading frame 3							
C16orf35	CGTHBA	-14 gene protein	Chromosome 16 open reading frame 35	Conserved gene telomeric to alpha globin cluster isoform 2	Conserved gene telomeric to alpha globin cluster isoform 1			
C16orf38	LOC390667							
C16orf42	MGC24381	LOC115939	UPF0293 protein C16orf42					
C16orf45	Chromosome 16 open reading frame 45	LKAP	FLJ32618					
C16orf46	FLJ32702							
C16orf47	FLJ26184							
C16orf48	DAKV6410	DKFZP434A1319	LOC84080					
C16orf5								
C16orf52	LOC146174							
C16orf53	PA1	MGC4606	PTIP-associated 1 protein					
C16orf54	FLJ35681	MGC129957	MGC129958	LOC283897	Transmembrane protein C16orf54			
C16orf55	FLJ31606	LOC124045						
C16orf57	FLJ13154	LOC79650	UPF0406 protein C16orf57					
C16orf58	FLJ13868	LOC64755			
C16orf59	FLJ13909	LOC80178			
C16orf61	DC13	2310061C15Rik	UPF0287 protein DC13		
C16orf62	MGC16824	FLJ21040	DKFZp434B0212		
C16orf63	DKFZp686N1651	FLJ31153	LOC123811	LisH domain-containing protein C16orf63	PHSECRG2
C16orf65	MGC50721	LOC255762	PDZ domain-containing protein C16orf65		
C16orf68	MGC2654	FLJ12433	LOC79091	LP8272	
C16orf7	ATPBL	Chromosome 16 open reading frame 7	C16orf7 protein		
C16orf70	Lin10	FLJ12076	LIN10		
C16orf71	FLJ43261	DKFZp686H2240			
C16orf72					
C16orf73	MGC35212	gs129	LOC254528		
C16orf74					
C16orf75	MGC24665	LOC116028			
C16orf78	MGC33367	LOC123970			
C16orf79	MGC21830	LOC283870			
C16orf80	Chromosome 16 open reading frame 80	EVORF	GTL3	Gene trap locus 3			
C16orf82							
C16orf86	Hypothetical gene supported by BC032064	 BC041612					
C16orf87	MGC62018						
C16orf88	LOC400506	101F10.1					
C16orf89	LOC146556	LOC146556 isoform 1	LOC146556 isoform 2				
C16orf90							
C16orf91	gs103	MGC104723					
C16orf93	MGC104706						
C17orf100	hypothetical protein LOC388327	hCG1985469					
C17orf101	Hypothetical protein LOC79701	Hypothetical protein LOC79701 isoform 1	Hypothetical protein LOC79701 isoform 2				
C17orf102	LOC400591						
C17orf103	MGC33894 protein						
C17orf104	MGC43301	LOC284071					
C17orf106	DKFZp686C0493	DKFZp686G1463	FLJ39785	MGC54300	TEN1	"telomeric pathways in association with Stn1, number 1"	Uncharacterized protein FLJ39785
C17orf108	HSD24						
C17orf28	Down regulated in multiple cancers 1	DMC1	Chromosome 17 open reading frame 28				
C17orf37	C35	XTP4	ORB3	MGC14832			
C17orf39	MGC3048	Chromosome 17 open reading frame 39					
C17orf42	FLJ22729	MGC24674	LOC79736				
C17orf44	MGC104931	FLJ34790					
C17orf45	MGC40157	FLJ25777	LOC125144				
C17orf46	FLJ25414	LOC124783					
C17orf47	FLJ40121	LOC284083					
C17orf48	x 006 protein						
C17orf49	MGC49942	LOC124944					
C17orf50							
C17orf51	FLJ12977	FLJ31874	FLJ33618	FLJ38937	FLJ41148	hypothetical protein LOC339263	uncharacterized protein C17orf51
C17orf53	FLJ11594	MGC3130	LOC78995				
C17orf54	FLJ40319	MGC120127	LOC283982				
C17orf55	MGC120556	MGC120553	FLJ39421	LOC284185			
C17orf56	LOC146705	FLJ31528					
C17orf57	FLJ40342	LOC124989	EF-hand domain-containing protein C17orf57		
C17orf58	LOC284018 isoform a	LOC284018 isoform b	LOC284018	MGC138278	
C17orf59	PRO2472	FLJ20014	LOC54785	Uncharacterized protein C17orf59	
C17orf60	MGC163278	Hypothetical protein LOC284021			
C17orf61	MGC40107	LOC254863			
C17orf62	LOC79415	MGC4368	Hypothetical protein LOC79415 isoform a	FLJ00406	FLJ90469
C17orf63	FLJ10700	LOC55731			
C17orf64	LOC124773				
C17orf65	MGC119234	DKFZp762C2414	LOC339201		
C17orf66	FLJ32830	LOC256957			
C17orf67	LOC339210				
C17orf68	FLJ22170	MGC133331	HBV DNAPTP1-transactivated protein B	LOC80169	
C17orf69	FLJ25168				
C17orf70	FLJ22175	FLJ30151	Fanconi anemia core complex 100 kDa subunit	FAAP100	
C17orf71	FLJ10587	LOC55181			
C17orf73					
C17orf74	LOC201243								
C17orf75									
C17orf76	FLJ35696	LOC388341	Leucine-rich repeat-containing protein C17orf76						
C17orf77	FLJ31882	LOC146723							
C17orf78	MGC34759	FLJ39647	LOC284099						
C17orf79	TTP1	FLJ21119	HSA272196	LOC55352					
C17orf80	HLC-8	FLJ20721							
C17orf81	Dermal papilla derived protein 6	MST071	MSTP071	HSPC002	S-phase 2 protein	S-phase 2 protein isoform 4	S-phase 2 protein isoform 3	S-phase 2 protein isoform 1	S-phase 2 protein isoform 2
C17orf82	LOC388407								
C17orf85	HSA277841								
C17orf87	FLJ32580	DTFT5783							
C17orf89									
C17orf90	MGC104712								
C17orf95									
C17orf97	LOC400566								
C17orf98									
C18orf1	Hypothetical protein LOC753 isoform gamma 1	Hypothetical protein LOC753 isoform gamma 2	Hypothetical protein LOC753 isoform beta 1	Hypothetical protein LOC753 isoform alpha 1	Hypothetical protein LOC753 isoform alpha 2	Hypothetical protein LOC753 isoform beta 2	Hypothetical protein LOC753
C18orf10	L17	HsT3006	HMFN0601	DKFZP586M1523			
C18orf15	HsT3231	FLJ31338	Chromosome 18 open reading frame 15				
C18orf16	Hypothetical protein FLJ30507	Chromosome 18 open reading frame 16					
C18orf18	Chromosome 18 open reading frame 18	HsT959	MGC17515				
C18orf19	HsT2329	MGC24180	LOC125228				
C18orf2	Chromosome 18 open reading frame 2						
C18orf20	HsT1235	MGC39571					
C18orf21	XTP13	HsT3108	PNAS124	PNAS131			
C18orf22	HsT169	FLJ21172	"Ribosome-binding factor A, mitochondrial"	LOC79863			
C18orf23	FLJ34218						
C18orf25	MGC12909	Chromosome 18 open reading frame 25	MGC87799	ARKL1	ARKadia-like 1	Chromosome 18 open reading frame 25 isoform a	Chromosome 18 open reading frame 25 isoform b
C18orf26	LOC284254	FLJ39106					
C18orf30	Chromosome 18 open reading frame 30						
C18orf32	LOC497661						
C18orf34	Chromosome 18 open reading frame 34						
C18orf45	FLJ44259	MGC11386	Chromosome 18 open reading frame 45					
C18orf54	MGC33382	LOC162681						
C18orf55								
C18orf56	Chromosome 18 open reading frame 56	Hypothetical protein LOC494514						
C18orf58	FLJ34907							
C18orf62	MGC126049							
C18orf8	HsT2591	MIC1	Colon cancer associated protein Mic1					
C19orf10	Chromosome 19 open reading frame 10	Stroma derived growth factor 20	SF20	IL25	IL27w			
C19orf12	MGC10922	DKFZP762D096	Hypothetical protein LOC83636 isoform 1	Hypothetical protein LOC83636	Hypothetical protein LOC83636 isoform 2			
C19orf18	Chromosome 19 open reading frame 18	MGC41906						
C19orf2	RMP	URI	NNX3	FLJ10575	RPB5 mediating protein	Unconventional prefoldin RPB5 interactor	RPB5-mediating protein isoform b	RPB5-mediating protein isoform a
C19orf20	GTRGEO22							
C19orf21	Chromosome 19 open reading frame 21							
C19orf22	Chromosome 19 open reading frame 22	MGC16353						
C19orf23	MGC39338							
C19orf24	FLJ20640	Chromosome 19 open reading frame 24						
C19orf25	Chromosome 19 open reading frame 25	FLJ36666						
C19orf26	Chromosome 19 open reading frame 26	MGC40084						
C19orf28	PP3501	MGC20700	LOC126321 isoform b	LOC126321 isoform a	LOC126321 isoform c			
C19orf29	NY-REN-24	NY REN 24 antigen	Uncharacterized protein C19orf29	Renal carcinoma antigen NY-REN-24				
C19orf29OS								
C19orf30	Chromosome 19 open reading frame 30	PGSF1	PGSF1a	PGSF1b	Pituitary gland specific factor 1a			
C19orf31	Chromosome 19 open reading frame 31	FLJ40719	Hypothetical protein LOC404664					
C19orf33	IMUP	H2RSP	IMUP1	IMUP2	HAI2 related small protein	Immortalization upregulated protein	Hepatocyte growth factor activator inhibitor type 2 related small pprotein	Chromosome 19 open reading frame 33
C19orf34	Chromosome 19 open reading frame 34	MGC39696						
C19orf35	FLJ45778 protein	Chromosome 19 open reading frame 35						
C19orf36	IMAGE:4215339	Hypothetical protein LOC113177	Hypothetical protein LOC113177 isoform 1					
C19orf39	FLJ35119	MGC78620	MGC149562	LOC126074				
C19orf40	FAAP24	FLJ46828	MGC32020	LOC91442	"Fanconi anemia-associated protein, 24 kDa"			
C19orf41	PLAL6978	PRO21961	LOC126123	MGC33947	SCRL			
C19orf42	MGC2747	LOC79086						
C19orf43	MGC2803	My029 protein						
C19orf44	FLJ21742	FLJ22492	LOC84167				
C19orf45	FLJ35784	LOC374877					
C19orf46	FLJ36445	LOC163183					
C19orf47	FLJ36888	DKFZp686P05129	LOC126526				
C19orf48	MGC13170						
C19orf49							
C19orf50	MST096	MGC2749	MSTP096	FLJ25480	LOC79036		
C19orf51	LOC352909 isoform 1	FLJ36139	FLJ40069	LOC352909			
C19orf52	LOC90580						
C19orf53	C19orf53	HSPC023	Chromosome 19 open reading frame 53	LOC28974			
C19orf54	FLJ41131	MGC103014	LOC284325				
C19orf55	BC017947						
C19orf56	PTD008	UPF0139 protein	CGI140	My006 protein			
C19orf57	MGC11271	MGC149720	LOC79173	Pre-T/NK cell associated protein (3B3)			
C19orf59	MCEMP1	MGC132456	Chromosome 19 open reading frame 59				
C19orf6	ASBABP1	MGC4022	R32184_3	Aspecific BCL2 ARE binding protein 1	Chromosome 19 open reading frame 6	Membralin isoform 1	Membralin isoform 2
C19orf60	FLJ30108	FLJ20850	FLJ34606	FLJ37391			
C19orf61	FLJ12886	F17127_1	DKFZp564H1322	LOC56006			
C19orf62	LOC29086						
C19orf63	Hematopoietic signal peptide containing membrane domain containing 1	Hematopoietic signal peptide containing secreted 1	INM02	MGC33203	LOC284361	Hematopoietic signal peptide-containing isoform 1	Hematopoietic signal peptide-containing isoform 2
C19orf66	FLJ40743	LOC55337					
C19orf68	MGC50339						
C19orf70	QIL1						
C19orf71	hypothetical protein LOC100128569	Uncharacterized protein ENSP00000327950					
C19orf73	LOC55150	FLJ10490					
C19orf75	MGC161637	MGC161635	LOC284369				
C19orf76	HCG1998069	Putative uncharacterized protein ENSP00000393631	Hypothetical protein LOC199800				
C19orf77	HSPC323	transmembrane protein HSPC323					
C1D	C1D	C1D DNA binding protein	Small unique nuclear receptor corepressor	SUNCOR	MGC12261	MGC14659	
C1GALT1	T-synthase	Core 1 beta3-Gal-T	"Core 1 UDP-galactose:N-acetylgalactosamine-alpha-R beta 1,3-galactosyltransferase"	b3Gal-T			
C1GALT1C1	"Core 1 UDP galactose:N acetylgalactosamine alpha R beta 1,3 galactosyltransferase 2"	Core 1 beta3 galactosyltransferase specific molecular chaperone	C1GALT2	C1Gal-T2	COSMC		
C1orf100	RP11-518L10.1	LOC200159					
C1orf101	RP11-523K4.1	MGC33370	LOC257044				
C1orf103	RIF1	FLJ11269	RP11-96K19.1	Receptor-interacting factor 1 isoform 2	Receptor-interacting factor 1 isoform 1		
C1orf104	FLJ35976	RP11-21N7.3	LOC284618				
C1orf105							
C1orf106	FLJ10901	MGC125608	LOC55765				
C1orf107	FLJ12704	DEF	FLJ41680	DJ434O14.5	MGC29875	DKFZp686E19106	Digestive-organ expansion factor homolog
C1orf109	FLJ20508	LOC54955					
C1orf110	FLJ41579	MGC48998	RP11-331H2.2	LOC339512	Coiled-coil domain-containing protein C1orf110		
C1orf111	RP11 565P22.3	HSD20	LOC284680				
C1orf112	FLJ10706	FLJ13470	MGC130018	MGC130019	RP1-97P20.1	LOC55732	
C1orf113	FLJ22938	LOC79729					
C1orf114	FLJ25846	RP1-206D15.2	LOC57821				
C1orf115	RP11-322F10.4	FLJ14146	LOC79762				
C1orf116	MGC2742	MGC4309	Specifically androgen-regulated protein isoform 2	Specifically androgen-regulated protein isoform 1			
C1orf118	FLJ90637						
C1orf120	RP1-223H12.3						
C1orf122	FLJ45459	ALAESM	LOC127687				
C1orf123	FLJ20580	RP5-1024G6.3	LOC54987				
C1orf124	RP5-876B10.3	DDDL1880	Hypothetical protein LOC83932 isoform a	Hypothetical protein LOC83932 isoform b	Hypothetical protein DKFZP547N043	dJ876B10.3	PRO4323 protein
C1orf125	DKFZp686H1423	RP11-215I23.2	LOC126859 isoform 1	LOC126859 isoform 2	LOC126859	FLJ25438	FLJ32940
C1orf126	FLJ23703	RP1-21O18.2					
C1orf127	FLJ37118	FLJ37833	LOC148345				
C1orf128	Thioredoxin family Trp26	RP5-886K2.4	OTTHUMP00000044843				
C1orf129	FLJ23550	Uncharacterized protein C1orf129					
C1orf130	FLJ42528						
C1orf131	DKFZp547B1713	LOC128061					
C1orf135	FLJ14264	MGC2603					
C1orf136	FLJ41105	FLJ13381	FLJ21640	FLJ25311			
C1orf137							
C1orf138	FLJ45786						
C1orf14	GE36	Chromosome 1 open reading frame 14					
C1orf140	LOC400804						
C1orf141	LOC400757	MGC48454				
C1orf144	Putative MAPK activating protein PM20 PM21	MGC70432	DKFZp566C0424			
C1orf145	FLJ31994	Hypothetical protein LOC574407				
C1orf146	RP11-163M2.4	Hypothetical protein LOC388649				
C1orf147	FLJ32597	Hypothetical protein LOC574431				
C1orf150	RP11-978I15.8					
C1orf151	FLJ36999	Chromosome 1 open reading frame 151 protein	Similar to protein of fungal metazoan origin like			
C1orf156	AsTP2	MGC9084	RP1-117P20.4	arsenic-transactivated protein 2	Uncharacterized protein C1orf156	
C1orf157	FLJ40343	MGC120329	MGC120330	MGC120332		
C1orf158	MGC35194	DKFZp686C0236	RP11-474O21.4			
C1orf159	FLJ20584	FLJ21143	FLJ36119	RP11-465B22.4	LOC54991	OTTHUMP00000044090
C1orf161	LOC126868	FLJ38716	RP5-1185H19.1			
C1orf162	MGC24133	LOC128346				
C1orf163	FLJ12439	LOC65260				
C1orf168	FLJ43208	RP4-758N20.2	LOC199920			
C1orf170	MGC13275	RP11-54O7.8				
C1orf172	FLJ34633	RP11-344H11.3	LOC126695			
C1orf173	MGC90412	DKFZp547I048	RP11-653A5.1	DKFZp761G1720	DKFZp781L0319	LOC127254
C1orf174	RP13-531C17.2	LOC339448				
C1orf175						
C1orf177	FLJ40201	LOC163747				
C1orf180	FLJ35487	LOC439927				
C1orf182	SSTK-interacting protein					
C1orf183	FLJ31105	OTTHUMP00000059083	Hypothetical protein LOC55924	Novel human gene mapping to chomosome 1	LOC55924 isoform 1	LOC55924 isoform 2
C1orf186	LOC440712					
C1orf187	Hypothetical gene supported by AK075558	 BC021286	UNQ3119			
C1orf188						
C1orf189	LOC388701					
C1orf190	LOC541468					
C1orf191	Chromosome 1 open reading frame 191	MST128	MSTP128	Hypothetical protein LOC619518		
C1orf192	RP11-122G18.4	LOC257177				
C1orf194	Hypothetical protein LOC127003	Uncharacterized protein C1orf194				
C1orf198	MGC10710	DKFZp667D152	FLJ38847	FLJ16283	FLJ14525	LOC84886
C1orf200	LOC644997					
C1orf201	FLJ33340	LOC90529				
C1orf21	PIG13					
C1orf210	MGC52423	LOC149466				
C1orf211	MGC40168					
C1orf212	LOC113444	MGC138436	FLJ90372			
C1orf213	LOC148898	LOC148898 isoform 2	FLJ90508	Uncharacterized protein C1orf213	LOC148898 protein isoform 1	
C1orf215	MGC138870	MGC138869	FLJ32206			
C1orf216	FLJ38984	LOC127703				
C1orf217	MGC5457					
C1orf218	FLJ20054	DKFZp547O0715	LOC54530			
C1orf222	MGC133181					
C1orf226	FLJ13137	FLJ43132	Hypothetical protein LOC400793			
C1orf227	LOC149643					
C1orf228	MGC33556	p40	LOC339541			
C1orf229	LOC388759											
C1orf230	FLJ36032	NCRNA00166	RIIa domain-containing protein C1orf230	RIIa domain-containing protein ENSP00000357824								
C1orf25	MST070	MSTP070	MGC57134	bG120K12.3								
C1orf26	Chromosome 1 open reading frame 26	FLJ20121	Hypothetical protein FLJ20121									
C1orf27	Odr 4	FLJ20505										
C1orf31	Similar to RIKEN cDNA 1810063B05	Chromosome 1 open reading frame 31										
C1orf35	Multiple myeloma transforming 2	MGC4174	MMTAG2	Chromosome 1 open reading frame 35								
C1orf38	Chromosome 1 open reading frame 38	ICB1										
C1orf43	NICE3	S863-3	HSPC012	DKFZp586G1722	NS5ATP4	MGC111001	LOC25912	HCV NS5A-transactivated protein 4	Hepatitis C virus NS5A-transactivated protein 4	Hypothetical protein LOC25912 isoform 3	Hypothetical protein LOC25912 isoform 1	Hypothetical protein LOC25912 isoform 2
C1orf49	DKFZP564J047	FLJ40199	MGC26863	RP5-990P15.1	LOC84066							
C1orf5												
C1orf50	MGC955	LOC79078	Uncharacterized protein C1orf50									
C1orf51	AL138795.5	FLJ25889	LOC148523									
C1orf52	RP11-234D19.1	Novel protein (gm117)	Chromosome 1 open reading frame 52	Gm117								
C1orf53	Hypothetical protein LOC388722											
C1orf54	FLJ23221	LOC79630										
C1orf55	FLJ35382	DJ671D7.1	RP4-671D7.1	LOC163859			
C1orf56	RP11-316M1.9	FLJ20519	LOC54964				
C1orf57	RP4-659I19.2						
C1orf58	FLJ32421	Brox	MGC142195	MGC142197	RP11-452F19.1	LOC148362	Bro1-domain-containing protein
C1orf59	FLJ30525	MGC111091	RP11-256E16.2	LOC113802			
C1orf61	Transcriptional activator of the c-fos promoter						
C1orf63	DJ465N24.2.1	RP3-465N24.4	NPD014	Hypothetical protein LOC57035	Hypothetical protein LOC57035 isoform 2		
C1orf64	MGC24047	RP11-5P18.4u	LOC149563				
C1orf65	FLJ35728						
C1orf66							
C1orf67	MGC27277	MGC51214	MGC149665	MGC149666	LOC200095	Coiled-coil domain-containing protein C1orf67	
C1orf68	LEP7	XP32	hypothetical protein LOC100129271	OTTHUMP00000014332	skin-specific protein 32	skin-specific protein (xp32)	
C1orf69	LOC200205	FLJ12734	FLJ13849				
C1orf70	transmembrane protein C1orf70						
C1orf74	FLJ25078	LOC148304					
C1orf77							
C1orf79	RP4-669K10.5							
C1orf83	FLJ32112	FLJ39169	RP4-758J24.3	LOC127428				
C1orf84	LOC149469	FLJ34502	RP11-506B15.1	RP11-506B15.1 protein	RP11-506B15.1 protein isoform 1	RP11-506B15.1 protein isoform 3	RP11-506B15.1 protein isoform 2	
C1orf85	MGC31963	RP11-443G18.2						
C1orf86	FLJ31031	FP7162	MGC120153	RP11-181G12.3	LOC199990			
C1orf87	FLJ44073	MGC34837						
C1orf88	LOC128344	RP5-1125M8.4	FLJ23853	MGC126550				
C1orf89	RPRP4-733M16.4	MGC10731	LOC79363	Miro domain-containing protein C1orf89				
C1orf9	CH1	Membrane protein CH1	Chromosome 1 open reading frame 9 protein isoform 2	Chromosome 1 open reading frame 9 protein isoform 1				
C1orf91	AASL548	PRO1105	FLJ90779	RP4-622L5	dJ622L5.7	RP4-622L5.3	LOC56063	Uncharacterized protein C1orf91
C1orf92	FLJ32884	MGC45468	RP11-356J7.1	LOC149499				
C1orf93	MGC26818	DKFZp547M123	RP3-395M20.10	LOC127281				
C1orf94	MGC15882	LOC84970						
C1orf95	DKFZp761P211	RP11-9C4.1	LOC375057	Spec3-like	Uncharacterized membrane protein C1orf95			
C1orf96								
C1orf97	MGC14801	RP11-318L16.3	FLJ27347	FLJ27348	LOC84791	C1orf97		
C1orf99	RP11-393M18.3										
C1QA	"Complement component 1, q subcomponent, alpha polypeptide"	Serum C1q									
C1QB	"Complement component 1, q subcomponent, beta polypeptide"	"Complement C1q subcomponent, B chain [Precursor]"									
C1QBP	Hyaluronan binding protein 1	Complement component 1 q subcomponent binding protein	C1q globular domain binding protein	Splicing factor sf2 associated protein	HABP1	Glycoprotein gC1qBP	GC1q-R protein	SF2p32			
C1QC	"Complement component 1, q subcomponent, gamma polypeptide"	C1QC									
C1QL1	CRF	C1QRF	Complement component 1 q subcomponent like 1								
C1QL2	C1q domain containing protein	Complement component 1 q subcomponent-like 2									
C1QL3	C1ql	K100	Gliacolin								
C1QL4	MGC131708	Complement C1q-like protein 4									
C1QTNF1	GIP	CTRP1	ZSIG37	FLJ90694	C1q and tumor necrosis factor related protein 1	Complement C1q tumor necrosis factor-related protein 1	C1q and tumor necrosis factor related protein 1 isoform 1				
C1QTNF2	CTRP2	zacrp2	Complement c1q tumor necrosis factor related protein 2								
C1QTNF3	Cors	Corcs	CTRP3	FLJ37576	2310005P21Rik	C1q and tumor necrosis factor related protein 3	Collagenous repeat-containing sequence of 26 kDa	Complement c1q tumor necrosis factor related protein 3	C1q and tumor necrosis factor related protein 3 isoform b	Secretory protein CORS26	C1q and tumor necrosis factor related protein 3 isoform a
C1QTNF4	ZACRP4	C1q and tumor necrosis factor related protein 4	Complement c1q tumor necrosis factor related protein 4								
C1QTNF5	C1q and tumor necrosis factor related protein 5	CTRP5	Complement C1q tumor necrosis factor related protein 5								
C1QTNF6	ZACRP6	Complement c1q tumor necrosis factor related protein 6	CTRP6	OTTHUMP00000028739							
C1QTNF7	CTRP7	ZACRP7	Complement c1q tumor necrosis factor related protein 7								
C1QTNF8	UNQ5829							
C1QTNF9	MGC48915	Complement C1q tumor necrosis factor-related protein 9						
C1R	C1r	Complement component C1r						
C1RL	"Complement component 1, r subcomponent like"	C1RL1	C1r LP	LOC51279				
C1S	C1 esterase	Complement C1s subcomponent						
C2	C3/C5 convertase							
C20orf103	dJ1118M15.2	Chromosome 20 open reading frame 103						
C20orf106	Chromosome 20 open reading frame 106	dJ1153D9.3	OTTHUMP00000039066					
C20orf107	MGC104273	dJ1153D9.4	LOC388799	OTTHUMP00000039067				
C20orf108	dJ1167H4.1	Chromosome 20 open reading frame 108						
C20orf11	FLJ20602	bA305P22.1	TWA1	Chromosome 20 open reading frame 11				
C20orf111	dJ1183I21.1	HSPC207	Chromosome 20 open reading frame 111					
C20orf112	DKFZP566G1424	Chromosome 20 open reading frame 112						
C20orf114	dJ1187J4.1	MGC14597	bA49G10.6	LPLUNC1	"Long palate, lung and nasal epithelium carcinoma associated protein 1"	Von Ebner minor salivary gland protein	VEMSGP	Chromosome 20 open reading frame 114
C20orf117	FLJ44670	KIAA0889	dJ132F21.1	OTTHUMP00000066054	OTTHUMP00000066055	Hypothetical protein LOC140710		
C20orf118	dJ132F21.2	Hypothetical protein LOC140711	OTTHUMP00000039035					
C20orf12	FLJ10600	dJ568F9.2	FLJ30892	bA189K21.8	Chromosome 20 open reading frame 12			
C20orf127								
C20orf132	dJ621N11.4	Hypothetical protein C20orf132	Chromosome 20 open reading frame 132	FLJ36113	Hypothetical protein LOC140699	Hypothetical protein LOC140699 isoform 1	Hypothetical protein LOC140699 isoform 3	Hypothetical protein LOC140699 isoform 2
C20orf134	dJ63M2.2							
C20orf135	MGC42974	dJ591C20.1	Hypothetical protein C20orf135	Chromosome 20 open reading frame 135				
C20orf141	MGC26144	dJ860F19.4	Chromosome 20 open reading frame 141					
C20orf144	dJ63M2.6	Chromosome 20 open reading frame 144						
C20orf151	dJ908M14.3	Chromosome 20 open reading frame 151						
C20orf152	Chromosome 20 open reading frame 152							
C20orf158								
C20orf160	dJ310O13.5	Chromosome 20 open reading frame 160						
C20orf165	Chromosome 20 open reading frame 165	dJ337O18.8						
C20orf166	Chromosome 20 open reading frame 166	FLJ32423	dJ353C17.1					
C20orf173	Chromosome 20 open reading frame 173	FLJ25360	dJ477O4.4					
C20orf177	Chromosome 20 open reading frame 177	dJ551D2.5						
C20orf185	RYA3	LPLUNC3	dJ726C3.4	Antimicrobial peptide RYA3				
C20orf186	Antimicrobial peptide RY2G5	Long palate lung and nasal epithelium carcinoma associated protein 4	Likely ortholog of rat probable ligand binding protein RY2G5	RY2G5	LPLUNC4	DJ726C3.5
C20orf191	bB329D4.2	LOC149934				
C20orf194	DKFZp434N061	MGC117480	MGC141683	LOC25943		
C20orf195	MGC5356	LOC79025	Uncharacterized protein C20orf195			
C20orf196	FLJ25067	RP4-784N16.1	LOC149840			
C20orf197	FLJ33860	MGC120496	RP5-1017F8.1	LOC284756		
C20orf198	LOC128439					
C20orf20	Chromosome 20 open reading frame 20	MRGBP	FLJ10914	MRG-binding protein	MRG(MORF4-related gene)-binding protein	
C20orf201						
C20orf202	LOC400831	FLJ35205				
C20orf24	Chromosome 20 open reading frame 24	RIP5	PNAS-11	C20orf24 protein	RAB5-interacting protein isoform b	RAB5-interacting protein isoform a
C20orf26	dJ1178H5.4	DKFZP434K156	dJ1002M8.3	Chromosome 20 open reading frame 26		
C20orf27	Chromosome 20 open reading frame 27	FLJ20550				
C20orf29	Chromosome 20 open reading frame 29	FLJ11168				
C20orf3	BSCv protein	APMAP				
C20orf30	HSPC274	dJ1116H23.2.1	Hypothetical protein LOC29058	Hypothetical protein LOC29058 isoform 1	Hypothetical protein LOC29058 isoform 2	
C20orf4	Chromosome 20 open reading frame 4	CGI23	PRO0225				
C20orf43	Chromosome 20 open reading frame 43	HSPC164/HSPC169	AD007	CDA05			
C20orf46	Chromosome 20 open reading frame 46	FLJ11190					
C20orf51	Chromosome 20 open reading frame 51						
C20orf54	MGC10698	Chromosome 20 open reading frame 54					
C20orf62	dJ1013A22.3	Hypothetical protein LOC140834					
C20orf7	Chromosome 20 open reading frame 7	FLJ22324	Hypothetical protein LOC79133	bA526K24.2	LOC79133 isoform 1	LOC79133 isoform 2	
C20orf70	SPLUNC2	Parotid secretory protein	"Short palate, lung and nasal epithelium carcinoma associated 2"	Chromosome 20 open reading frame 70			
C20orf71	Chromosome 20 open reading frame 71	SPLUNC3	MGC44525	Hypothetical protein LOC128861	LOC128861 isoform 2	LOC128861 isoform 1	
C20orf72	Chromosome 20 open reading frame 72	FLJ14597					
C20orf79	Chromosome 20 open reading frame 79	HSD22					
C20orf85	bA196N14.1	Chromosome 20 open reading frame 85					
C20orf91	FLJ38374	bB329D4.1					
C20orf94	bA204H22.1	bA254M13.1	dJ1099D15.3	LOC128710	OTTHUMP00000030277	OTTHUMP00000030279	OTTHUMP00000043380
C20orf96	FLJ40075	dJ1103G7.2	Chromosome 20 open reading frame 96				
C21orf100	Chromosome 21 open reading frame 100						
C21orf109	Chromosome 21 open reading frame 109													
C21orf114	PRED75													
C21orf119	PRED84	MGC14136	Chromosome 21 open reading frame 119											
C21orf121	PRED87													
C21orf122	PRED90	MGC10960	Hypothetical protein C21orf122	Protein PRED90										
C21orf123	PRED80													
C21orf124														
C21orf125	PRED49	FLJ38036												
C21orf128	FLJ33471	Chromosome 21 open reading frame 128												
C21orf129	PRED76	FLJ32835	Chromosome 21 open reading frame 129											
C21orf2	Nuclear encoded mitochondrial protein	C21orf-HUMF09G8.5	Protein C21orf2	YF5	A2	cDNA A2-YF5	YF5/A2							
C21orf24	Chromosome 21 open reading frame 24													
C21orf29	TSPEAR	MGC11251	Chromosome 21 open reading frame 29											
C21orf30	Chromosome 21 open reading frame 30													
C21orf33	es1 protein isoform Ia precursor	es1 protein isoform Ib precursor	Keio novel protein I	"Human HES1 protein, homolog to ES1 protein"	ES1	KNPH	KNPI	GT335	KNP-I	D21S2048E	HES1	es1 protein	ES1 protein	KNP-Ia
C21orf34	Hypothetical protein LOC388815	Hypothetical protein LOC388815 isoform b	Hypothetical protein LOC388815 isoform a	C21orf35	Chromosome 21 open reading frame 35									
C21orf37	Chromosome 21 open reading frame 37							
C21orf42	Chromosome 21 open reading frame 42							
C21orf45	B28	FASP1	C21orf46	FAPP1 associated protein 1	chromosome 21 open reading frame 46	Chromosome 21 open reading frame 45		
C21orf49	Chromosome 21 open reading frame 49							
C21orf56	Chromosome 21 open reading frame 56	DKFZp434N0650						
C21orf57	Hypothetical protein LOC54059	Hypothetical protein LOC54059 isoform 1	Hypothetical protein LOC54059 isoform 2					
C21orf58	Chromosome 21 open reading frame 58							
C21orf59	FLJ37137	FLJ40247	Hypothetical protein LOC56683	Hypothetical protein LOC56683 isoform 2	Chromosome 21 open reading frame 59	C21orf48	FLJ20467	Chromosome 21 open reading frame 48
C21orf62	Chromosome 21 open reading frame 62	B37						
C21orf63	Chromosome 21 open reading frame 63	B18	SUE21	PRED34				
C21orf66	GCFC	BM-020	GC rich sequence DNA binding factor candidate	Chromosome 21 open reading frame 66				
C21orf67	Chromosome 21 open reading frame 67	PRED54						
C21orf69	Chromosome 21 open reading frame 69	PRED54						
C21orf7	Chromosome 21 open reading frame 7	TAK1L	TAK1-like					
C21orf70	Chromosome 21 open reading frame 70	PRED56						
C21orf74	Chromosome 21 open reading frame 74	PRED16						
C21orf77	Chromosome 21 open reading frame 77	FLJ10932				
C21orf81	Chromosome 21 open reading frame 81	Hypothetical C21orf81 protein				
C21orf82	Chromosome 21 open reading frame 82	Hypothetical protein C21orf82				
C21orf84	Chromosome 21 open reading frame 84	Hypothetical protein C21orf84				
C21orf86	Chromosome 21 open reading frame 86					
C21orf87	Chromosome 21 open reading frame 87	Hypothetical protein C21orf87				
C21orf88	Chromosome 21 open reading frame 88					
C21orf89	Chromosome 21 open reading frame 89	Hypothetical protein C21orf89				
C21orf9						
C21orf90	chromosome 21 open reading frame 90					
C21orf91	Chromosome 21 open reading frame 91	YG81	C21orf14	C21orf38	EURL	EURL protein homolog
C21orf93	Chromosome 21 open reading frame 93					
C21orf94	Chromosome 21 open reading frame 94					
C21orf99	Chromosome 21 open reading frame 99					
C22orf13	LLN4	MGC1842	CG13760 gene product	Chromosome 22 open reading frame 13		
C22orf15	N27C7-3	FLJ36561	LOC150248			
C22orf23	Chromosome 22 open reading frame 23	FLJ32787			
C22orf24	HSN44A4A	LOC25775			
C22orf25	DKFZp761P1121	LOC128989			
C22orf26	FLJ10945	LOC55267			
C22orf27	FLJ35801	Uncharacterized protein C22orf27			
C22orf28	HSPC117	DJ149A16.6	RP1-149A16.6	LOC51493	UPF0027
C22orf29	DKFZp686K20165	FLJ21125	LOC79680		
C22orf30	FLJ23059	MGC50372	RP4-694E4.2	DKFZp781P2328	LOC253143
C22orf31	BK747E2.1	HS747E2A	LOC25770		
C22orf32					
C22orf33	cE81G9.2	OTTHUMP00000028565	EAN57	MGC35206	LOC339669
C22orf36	MGC131773	LOC388886	Leucine-rich repeat-containing protein C22orf36		
C22orf39	MGC74441				
C22orf40	LOC150383 isoform 1	OTTHUMP00000028822	OTTHUMP00000042154		
C22orf42	dJ90G24.6	RP1-127L4.6			
C22orf43	MGC33025	MGC75009			
C22orf46					
C22orf9	Chromosome 22 open reading frame 9	KIAA0930	Hypothetical protein LOC23313	Hypothetical protein LOC23313 isoform a	Hypothetical protein LOC23313 isoform b
C2CD2	MGC71445	DKFZP586F0422	Chromosome 21 open reading frame 25	Hypothetical protein LOC25966 isoform 1	
C2CD2L	KIAA0285	DLNB23			
C2CD3					
C2CD4A	NLF1				
C2CD4B	NLF2				
C2CD4C	KIAA1957	NLF3	"Family with sequence similarity 148, member C"	FAM148C	Nuclear localized factor 3
C2CD4D	MGC189742	FAM148D	"family with sequence similarity 148, member D"	Putative uncharacterized protein LOC100191040	
C2orf15	MGC29762				
C2orf16	Chromosome 2 open reading frame 16				
C2orf18	FLJ20555	AWTK3047			
C2orf19	Hypothetical protein tmp_locus_30	tmp_locus_30			
C2orf24	CGI-57	Chromosome 2 open reading frame 24			
C2orf27A					
C2orf27B					
C2orf28	p18	40636	PRO240	HSPC013	Apoptosis related protein 3	Apoptosis related protein APR3	Chromosome 2 open reading frame 28	Apoptosis related protein 3 isoform b	Apoptosis related protein 3 isoform a
C2orf29	C40	Chromosome 2 open reading frame 29							
C2orf3	TCF9	Transcriptional repressor GCF	GC-rich sequence DNA binding factor	Transcription factor 9					
C2orf34	FLJ23451	LOC79823							
C2orf39	CG10958 like	FLJ32660							
C2orf40	ECRG4								
C2orf42	FLJ20558	DKFZp434A172	LOC54980						
C2orf43									
C2orf44	PP384	LOC80304	FLJ21945						
C2orf46	FLJ45673								
C2orf47	FLJ22555	DKFZp666A212	LOC79568						
C2orf48	FLJ25102	LOC348738							
C2orf49	MGC5509	FLJ45759	LOC79074	Ashwin					
C2orf50	FLJ25143	MGC149401	LOC130813						
C2orf51	FLJ25369	LOC200523							
C2orf52									
C2orf53								
C2orf54	MGC150431	FLJ22671	MGC150432	LOC79919	Hypothetical protein LOC79919 isoform 1	Hypothetical protein LOC79919 isoform 2	LOC79919 isoform 1	LOC79919 isoform 2
C2orf55	MGC42367	LOC343990						
C2orf56	PRO1853	Hypothetical protein LOC55471 isoform 2	Hypothetical protein LOC55471 isoform 1	LOC55471	Hypothetical protein LOC55471 isoform 3			
C2orf57	MGC35154	LOC165100						
C2orf60	FLJ37953	MGC70509	LOC129450					
C2orf61	FLJ40172	LOC285051						
C2orf62	Hypothetical gene supported by BC052750							
C2orf63	FLJ31438	LOC130162						
C2orf64	MGC52110	6330578E17Rik	LOC493753					
C2orf65	LOC130951	FLJ44410						
C2orf66	UNQ6411							
C2orf67	FLJ23861	LOC151050						
C2orf68	FLJ14112	LOC388969	FLJ35653	MGC131675				
C2orf69	LOC205327							
C2orf7	Protease associated domain containing glycoprotein 21 kDa	PAP21	MGC13004	UNQ833/PRO1760				
C2orf71	FLJ34931			
C2orf72	hypothetical protein LOC257407			
C2orf73	LOC129852			
C2orf74	hypothetical protein LOC339804			
C2orf76	MGC104437			
C2orf77				
C2orf78	FLJ43987	LOC388960		
C2orf79	LOC391356			
C2orf80	LOC389073			
C2orf82	UNQ830			
C2orf83	DKFZp547H025	LOC56918		
C2orf84	FLJ30851			
C2orf85	MGC142079	MGC142077	FLJ33590	LOC285093
C2orf86	DKFZp686C12204	Hypothetical protein LOC51057 isoform 1	Hypothetical protein LOC51057 isoform 2	
C2orf88	LOC84281			
C2orf90	LOC391343			
C3	C3b	C3a	ASP	Acylation stimulating protein					
C3AR1	C3AR	C3a anaphylatoxin chemotactic receptor							
C3orf1	Chromosome 3 open reading frame 1								
C3orf10	Chromosome 3 open reading frame 10	MDS027	hHBrk1	HSPC300	Brk1 like protein				
C3orf14	Chromosome 3 open reading frame 14	HT021							
C3orf15	AAT1alpha	AAT1	MYCBP binding protein	chromosome 3 open reading frame 15					
C3orf17	Chromosome 3 open reading frame 17	DKFZP434F2021 protein	LOC25871	DKFZP434F2021					
C3orf18	Chromosome 3 open reading frame 18	G20	g20 protein						
C3orf19	Chromosome 3 open reading frame 19								
C3orf20	DKFZP434N1817	Chromosome 3 open reading frame 20							
C3orf21	FLJ35155	LOC152002							
C3orf22	MGC34728	LOC152065							
C3orf23	MGC119530	MGC119531	MGC119532	MGC119533	DKFZp313N0621	LOC285343 isoform 2	LOC285343 isoform 1	FLJ41686	LOC285343
C3orf24	MGC40179	LOC115795							
C3orf25	LOC90288	EF-hand domain-containing protein C3orf25							
C3orf26	MGC4308	LOC84319							
C3orf27						
C3orf30	FLJ32859	LOC152405				
C3orf31	MGC16471	DKFZp434E0519	LOC132001	"MMP37-like protein, mitochondrial"		
C3orf32	Fls485					
C3orf33	FLJ31139	LOC285315				
C3orf34	MGC14126	LOC84984				
C3orf35	APRG1					
C3orf36	FLJ22173	MGC125760	MGC125761	LOC80111		
C3orf37	MGC111075	Hypothetical protein LOC56941				
C3orf38	MGC26717	LOC285237				
C3orf39	AGO61	FLJ14566	Glycosyltransferase			
C3orf41	DKFZP434B172	FLJ27464	MGC141710	LOC26172		
C3orf42						
C3orf43	DKFZp313B0440	FLJ41923	MGC141734	MGC141735	LOC255798	Uncharacterized protein C3orf43
C3orf45	FLJ38608	LOC132228				
C3orf47	MGC126788	FLJ34151				
C3orf48	FLJ25449	LOC151649			
C3orf51	Chromosome 1 open reading frame 1	Protein C1orf1	Po42		
C3orf52	TTMP	FLJ23186	Novel endoplasmic reticulum transmembrane protein	TPA-induced transmembrane protein	
C3orf53	FLJ33651				
C3orf54	LOC389119	MGC20416			
C3orf55					
C3orf56	FLJ40141	LOC285311	Uncharacterized protein C3orf56		
C3orf57					
C3orf58	MGC33365	LOC205428			
C3orf59	Similar to BcDNA:GH11415 gene product	LOC151963			
C3orf62	FLJ43654	MGC23381	MGC61663	MGC62079	LOC375341
C3orf63	se89-1	CTCL tumor antigen se89-1	KIAA1105	RAP140	
C3orf64	MGC34132				
C3orf65	FLJ32900				
C3orf67	FLJ42930	MGC48416	LOC200844		
C3orf70	LOC285382				
C3orf72	LOC401089										
C3orf75	FLJ20211	LOC54859									
C3orf77	FLJ36157	hypothetical protein LOC375337	Uncharacterized protein C3orf77								
C4A	Complement component 4S	C4S	Acidic C4	Rodgers form of C4	CO4	C4	C4B	C4A2	C4A3	C4A4	C4A6
C4B	CO4	Complement component 4F	C4F	Basic C4	Chido form of C4	C4B1	C4B3				
C4BPA	C4b binding protein alpha chain	C4bPA	C4b receptor	C4b binding protein	C4bP	"Complement component 4 binding protein, alpha like 1"	C4bPAL1	Proline rich protein	PRP		
C4BPB	"C4b binding protein, beta chain"	"Complement component 4 binding protein, beta chain isoform 1 precursor"	"Complement component 4 binding protein, beta chain isoform 2 precursor"								
C4orf11	Hypothetical protein LOC439934										
C4orf12											
C4orf14	chromosome 4 open reading frame 14	MGC3232									
C4orf17	DKFZP434G072	Chromosome 4 open reading frame 17									
C4orf19	FLJ11017	LOC55286									
C4orf21	FLJ11331	LOC55345									
C4orf22	MGC35043	LOC255119									
C4orf23	Putative methyltransferase UPF0383	FLJ35725	FLJ12891	LOC152992	LOC152992 isoform 2	LOC152992 isoform 1					
C4orf26	FLJ23657	LOC152816									
C4orf27	FLJ20534	LOC54969		
C4orf29	FLJ21106	MGC149227	MGC149228	LOC80167
C4orf3	LOC401152 protein			
C4orf31	FLJ23191	LOC79625		
C4orf32	LOC132720	FLJ39370		
C4orf33	LOC132321	FLJ33703		
C4orf34	LOC201895	FLJ13289		
C4orf35	Testis development protein NYD-SP26			
C4orf36	MGC26744	LOC132989		
C4orf37	MGC46496	LOC285555		
C4orf39	FLJ31659	LOC152756		
C4orf40	LOC401137			
C4orf41	Hypothetical protein LOC60684 isoform b	Hypothetical protein LOC60684 isoform a		
C4orf42	MGC21675	MGC149426	MGC149427	LOC92070
C4orf43	LOC55319			
C4orf44	Hypothetical protein LOC345222 isoform a	Hypothetical protein LOC345222	Hypothetical protein LOC345222 isoform b	
C4orf45	LOC152940					
C4orf46						
C4orf49	OSAP					
C4orf50						
C4orf51	LOC646603					
C4orf52	hypothetical protein LOC389203	C9JYT8_HUMAN				
C4orf6	Chromosome 4 open reading frame 6	aC1				
C4orf7	Follicular dendritic cell secreted peptide	FDC secreted protein	FDC SP	Chromosome 4 open reading frame 7		
C5						
C5AR1	C5a anaphylatoxin receptor	C5AR				
C5orf13	Chromosome 5 open reading frame 13	P311	PTZ17	Neuronal protein 3.1	D4S114	PRO1873
C5orf15	Chromosome 5 open reading frame 15	KCT2	HTGN29	Keratinocytes associated transmembrane protein 2		
C5orf20	DCNP1					
C5orf22	FLJ11193	FLJ23805	MGC33010	DKFZp667N066	LOC55322	
C5orf23	FLJ14054	LOC79614				
C5orf24	FLJ37562	LOC134553				
C5orf25	MGC90345	MGC40402	MGC33586	FLJ44216	LOC375484		
C5orf26							
C5orf27							
C5orf28	MGC90226	FLJ21657	MGC149524	LOC64417			
C5orf30	Hypothetical gene supported by AF038182	 BC009203					
C5orf32	ORF1-FL49						
C5orf33	FLJ30596	LOC133686	MGC43298	Hypothetical protein LOC133686 isoform 1			
C5orf34	MGC46448 protein	FLJ32363	LOC375444	"CDNA FLJ32363 fis, clone PUAEN1000081"			
C5orf35	MGC33648	LOC133383					
C5orf36	MGC34713	DKFZp686F0372	LOC285600				
C5orf37	Hypothetical protein LOC134359 isoform 1	FLJ35779	MGC120442	MGC120443	MGC120444	LOC134359	Hypothetical protein LOC134359 isoform 2
C5orf38							
C5orf39	Annexin II receptor	AX2R	AXIIR	LOC389289			
C5orf4	Chromosome 5 open reading frame 4	FLJ13758	Hypothetical protein LOC10826	Hypothetical protein LOC10826 isoform 2	Hypothetical protein LOC10826 isoform 1		
C5orf40							
C5orf41							
C5orf42	FLJ21126	DKFZp686K02105	LOC65250				
C5orf43	DKFZP686E2158	DKFZp686O1385					
C5orf44	FLJ26957	MGC48585	LOC80006	LOC80006 isoform 1	LOC80006 isoform 3	LOC80006 isoform 2	
C5orf45	MGC65027	MGC78537	DKFZp686L2452	Hypothetical protein LOC51149 isoform 2	Hypothetical protein LOC51149 isoform 4	Hypothetical protein LOC51149 isoform 3	Hypothetical protein LOC51149 isoform 1
C5orf46	Similar to AVLV472						
C5orf47	Hypothetical protein LOC133491	Uncharacterized protein C5orf47					
C5orf48							
C5orf49							
C5orf51							
C5orf52	hypothetical protein LOC100190949	Uncharacterized protein C5orf52					
C5orf53	LOC492311						
C5orf54	Transposon derived Buster3 transposase like						
C5orf55	LOC116349						
C5orf56	LOC441108						
C5orf62	Putative small membrane protein NID67	NGF induced differentiation clone 67 protein					
C6							
C6orf1	LBH	MGC57858 protein	Chromosome 6 open reading frame 1	Hypothetical protein LOC22149				
C6orf10	Testis specific basic protein	TSBP	Chromosome 6 open reading frame 10					
C6orf103								
C6orf105	MGC12335	dJ413H6.1	LOC84830	RP3-413H6.1	Uncharacterized protein C6orf105			
C6orf106	MGC4614	FLJ22195	dJ391O22.4	FLJ32402	RP3-391O22.4	Chromosome 6 open reading frame 106	Chromosome 6 open reading frame 106 isoform b	Chromosome 6 open reading frame 106 isoform a
C6orf108	RCL	dJ330M21.3	RP3-330M21.3	Putative c-Myc-responsive	Putative c-Myc-responsive isoform 1	Putative c-Myc-responsive isoform 2		
C6orf114	Chromosome 6 open reading frame 114	ADG 90	RP11-501I19.1					
C6orf115	HSPC280	PRO2013	Chromosome 6 open reading frame 115					
C6orf118	Chromosome 6 open reading frame 118	MGC23884	dJ416F21.2	bA85G2.1				
C6orf120	bA160E12.4	Hypothetical protein LOC387263						
C6orf122	FLJ31451	dJ266L20.5	Chromosome 6 open reading frame 122					
C6orf123	Chromosome 6 open reading frame 123	HGC6.2	dJ431P23.4	RP3-431P23.4				
C6orf125	Chromosome 6 open reading frame 125	MGC14833	bA6B20.2	Breast cancer associated protein SGA-81M				
C6orf126	UNQ3045	Hypothetical protein LOC389383						
C6orf127	Colipase B-like							
C6orf129	HSPC265	DJ153P14.2	Chromosome 6 open reading frame 129	Hypothetical protein OTTHUMP00000016329				
C6orf130	Chromosome 6 open reading frame 130	MGC19570	dJ34B21.3	Hypothetical 9.7 kDa protein dJ34B21.3				
C6orf134	Chromosome 6 open reading frame 134	FLJ13158	Hypothetical protein FLJ13158	Hypothetical protein LOC79969 isoform 1	Hypothetical protein LOC79969 isoform 2	Hypothetical protein LOC79969	Putative protein product of Nbla00487	Nbla00487
C6orf136	Chromosome 6 open reading frame 136	MGC15854						
C6orf138	Similar to dJ402H5.2 (novel protein similar to worm and fly proteins)							
C6orf141	Chromosome 6 open reading frame 141	MGC46457						
C6orf142	Chromosome 6 open reading frame 142	MGC18257						
C6orf145	Chromosome 6 open reading frame 145							
C6orf146	Chromosome 6 open reading frame 146	Hypothetical protein MGC43581						
C6orf15	Chromosome 6 open reading frame 15	STG						
C6orf150	Chromosome 6 open reading frame 150							
C6orf153	dJ20C7.4	Hypothetical protein LOC88745	OTTHUMP00000016415	OTTHUMP00000039812	Chromosome 6 open reading frame 153			
C6orf154	Chromosome 6 open reading frame 154	dJ337H4.2	OTTHUMP00000016460					
C6orf155	FLJ13189	dJ288M22.3	OTTHUMP00000039280	Chromosome 6 open reading frame 155				
C6orf162	dJ102H19.2	DKFZP586E1923	OTTHUMP00000016828	Chromosome 6 open reading frame 162				
C6orf163								
C6orf165	FLJ25974	dJ382I10.1	OTTHUMP000000	Chromosome 6 open reading frame 16540619	Hypothetical protein LOC154313	Hypothetical protein LOC154313 isoform 1	Hypothetical protein LOC154313 isoform 2	
C6orf167	FLJ46180	dJ39B17.2	OTTHUMP00000016886	Chromosome 6 open reading frame 167						
C6orf168	MGC2817	dJ273F20	OTTHUMP00000016889	Chromosome 6 open reading frame 168						
C6orf170	FLJ30899	FLJ34235	bA57L9.1	bA301B7.2	dJ310J6.1	OTTHUMP00000017108	OTTHUMP00000017110	OTTHUMP00000040350	Chromosome 6 open reading frame 171	Chromosome 6 open reading frame 170
C6orf173	CUG2	DKFZp686L1553								
C6orf174	dJ403A15.3									
C6orf182	MGC21731	bA487F23.2	Chromosome 6 open reading frame 182							
C6orf191	bA174C7.4	Chromosome 6 open reading frame 191								
C6orf192	dJ55C23.6	OTTHUMP00000017232	Chromosome 6 open reading frame 192							
C6orf195	FLJ31934 protein	RP11-145H9.2 protein								
C6orf201	Protein MGC87625	MGC87625	Chromosome 6 open reading frame 201							
C6orf203	PRED31	HSPC230 protein	RP11-59I9.1 protein							
C6orf204	NY-BR-15	bA57K17.2	Chromosome 6 open reading frame 204	Chromosome 6 open reading frame 204 isoform a	Chromosome 6 open reading frame 204 isoform b					
C6orf208	FLJ13162 protein	RP1-266L20.3 protein								
C6orf211	Chromosome 6 open reading frame 211	FLJ12910								
C6orf218	MGC40222	LOC221718								
C6orf221	ECAT1	Hypothetical protein LOC154288								
C6orf222	DKFZp779B1540	LOC389384		
C6orf223				
C6orf225	DKFZp586F0922			
C6orf226				
C6orf25	Chromosome 6 open reading frame 25	G6b-B protein	G6B protein immunoglobulin receptor	
C6orf26	NG23	LOC401251	Protein G7d	
C6orf27	NG37 protein	G7c protein		
C6orf35				
C6orf47	NG34	D6S53E	G4 protein	
C6orf48	G8 protein	Chromosome 6 open reading frame 48		
C6orf50	NAG19	Chromosome 6 open reading frame 50		
C6orf54	HGC6.1.1	HGC6.1.1 protein		
C6orf57				
C6orf59	FLJ23112 protein			
C6orf61	FLJ20170	dJ329L24.1		
C6orf62	XTP12	HBV X transactivated protein 12	FLJ12619 protein	DKFZP564G182 protein
C6orf64	FLJ11101 protein			
C6orf70	FLJ11152	dJ266L20.3	Hypothetical protein LOC55780	
C6orf72				
C6orf81	Hypothetical protein FLJ25390			
C6orf89	Hypothetical protein FLJ25357			
C6orf94	Chromosome 6 open reading frame 94	dJ468K18.5		
C6orf97	FLJ23305	Chromosome 6 open reading frame 97		
C6orf98	dJ45H2.2	LOC387079		
C7				
C7orf10	FLJ11808	Dermal papilla derived protein 13	DERP13	Chromosome 7 open reading frame 10
C7orf11	TTDN1			
C7orf13	MY040			
C7orf16	GSBS	Chromosome 7 open reading frame 16		
C7orf20	CGI-20 protein			
C7orf23	MGC4175 protein	MM-TRAG	MDR1 and mitochondrial taxol resistance associated gene	
C7orf25	MGC2821	FLJ21167	Chromosome 7 open reading frame 25	
C7orf26	Hypothetical protein MGC2718					
C7orf27	Hypothetical protein MGC22916					
C7orf28A	CGI-43 protein					
C7orf28B	Chromosome 7 open reading frame 28B	MGC19819	DKFZP586I1023	H_NH0577018.2	CGI-43 like protein	H_DJ1163J12.2
C7orf29	Chromosome 7 open reading frame 29					
C7orf30	Chromosome 7 open reading frame 30					
C7orf31	Chromosome 7 open reading frame 31					
C7orf33	Chromosome 7 open reading frame 33					
C7orf34	Ctm-1	Chromosome 7 open reading frame 34				
C7orf36	Chromosome 7 open reading frame 36 protein					
C7orf38	FLJ36794	DKFZp727G131	LOC221786			
C7orf41	FLJ25903	LOC222166	Ells1			
C7orf42	FLJ10099	FLJ13090	LOC55069	UPF0458 protein C7orf42		
C7orf43	FLJ10925	DKFZp761G0712	LOC55262			
C7orf44	FLJ10803	LOC55744				
C7orf45						
C7orf46	FLJ45875	MGC72075	DKFZp686F0810	LOC340277	Uncharacterized protein C7orf46
C7orf47	MGC22793	LOC221908			
C7orf49	FLJ22450	MGC5242	FLJ27285	LOC78996	
C7orf50	YCR016W	MGC11257	LOC84310		
C7orf51	FLJ37538				
C7orf52	DKFZp547K159	LOC375607			
C7orf53	MGC161427	MGC163440	MGC42850	FLJ39575	LOC286006
C7orf55	HSPC268	LOC154791			
C7orf57	Hypothetical protein LOC136288	Uncharacterized protein C7orf57			
C7orf58	FLJ26813	LOC79974			
C7orf59	LOC389541				
C7orf60	FLJ31818	LOC154743			
C7orf61	MGC43036				
C7orf62	LOC219557				
C7orf63	LOC79846				
C7orf64	HSPC304	DKFZp686D1651	LOC84060		
C7orf65	hypothetical protein LOC401335	FLJ44108 protein				
C7orf66						
C7orf68	HIG2	FLJ21076	MGC138388			
C7orf69	LOC80099					
C7orf70	MGC12966					
C8A						
C8B	C8 beta					
C8G	C8C					
C8orf15	Chromosome 8 open reading frame 15	Hypothetical protein LOC439940				
C8orf16						
C8orf17	Chromosome 8 open reading frame 17	MOST 1	MOLT 4 sequence tag 1	MOST 1 protein	D8S265	DKFZp761G151
C8orf22						
C8orf30A	LOC51236 protein					
C8orf31	FLJ37131	MGC90155	LOC286122			
C8orf33	FLJ20989	LOC65265				
C8orf34	VEST1					
C8orf37	LOC157657	FLJ30600		
C8orf38	MGC40214	LOC137682	Phytoene synthase	
C8orf39				
C8orf4	Chromosome 8 open reading frame 4	Thyroid cancer 1	TC1	hTC-1
C8orf40	LOC114926			
C8orf41	FLJ23263	LOC80185		
C8orf42	INM01	DKFZp686J15216	LOC157695	
C8orf44	FLJ11267	LOC56260		
C8orf45	FLJ25692	LOC157777		
C8orf46	MGC33510	LOC254778		
C8orf47	FLJ39553	LOC203111		
C8orf48				
C8orf49	FLJ30972	Hypothetical protein LOC606553		
C8orf51	MGC3113			
C8orf54	FLJ35721			
C8orf55	LOC51337			
C8orf58	Chromosome 8 open reading frame 58	FLJ34715	Hypothetical protein LOC541565		
C8orf59	hypothetical protein LOC401466				
C8orf61					
C8orf73					
C8orf74	Uncharacterized protein C8orf74	LOC203076			
C8orf76	MGC9784	FLJ14825	LOC84933		
C8orf78	MGC126555	MGC126551	FLJ32770		
C8orf79					
C8orf79	MGC43113	FLJ36980	KIAA1456	LOC57604	
C8orf80	FLJ26413	LOC389643			
C8orf82	MGC70857	LOC414919			
C8orf84	RPESP	FLJ40021			
C8orf85	LOC441376	AARD	Similar to alanine and arginine rich domain containing protein	Hypothetical protein LOC441376	
C8orf86	LOC389649				
C9					
C9orf100	FLJ14642	MGC44886	RP11-331F9.7	Hypothetical protein LOC84904	Hypothetical protein LOC84904 isoform 2
C9orf102	SR278	FLJ37706	RP11-346B7.2	Stretch responsive protein 278	Stretch responsive protein 278 isoform a	Stretch responsive protein 278 isoform b
C9orf102	RP11-346B7.2	MGC43364	Repair and recombination helicase RAD26L			
C9orf103	Chromosome 9 open reading frame 103	bA522I20.2	Gluconokinase like protein			
C9orf106						
C9orf11	Hypothetical protein LOC54586					
C9orf114	HSPC109	DKFZP566D143				
C9orf116	MGC29761	RP11-426A6.4	Chromosome 9 open reading frame 116			
C9orf117	RP11-56D16.5					
C9orf119	OTTHUMP00000022230	OTTHUMP00000022228	bA395P17.9	LOC375757	HBV DNAPTP1-transactivated protein A	
C9orf123	MGC4730	Hypothetical protein LOC90871	Similar to RIKEN cDNA 3110001D03 gene	OTTHUMP00000021055		
C9orf125	Chromosome 9 open reading frame 125	MGC12992				
C9orf128	C9orf128 protein					
C9orf129	bA165J3.3					
C9orf131	OTTHUMP00000021323 protein	MGC41945	Hypothetical protein LOC138724 isoform B	Hypothetical protein LOC138724 isoform C	Hypothetical protein LOC138724 isoform D	Hypothetical protein LOC138724 isoform A
C9orf135	LOC138255					
C9orf139						
C9orf140	Chromosome 9 open reading frame 140					
C9orf142	LOC286257	OTTHUMP00000022672				
C9orf150	Chromosome 9 open reading frame 150	BA3L8.2	FLJ38505	HYST0841	MGC46502	OTTHUMP00000021058
C9orf152	Chromosome 9 open reading frame 152					
C9orf153	BA507D14.1					
C9orf155	FLJ23608	bA379P1.3				
C9orf156	Chromosome 9 open reading frame 156	NAP1	HSPC219	RP11-23B15.3		
C9orf16	Chromosome 9 open reading frame 16	MGC4639	EST00098	FLJ12823		
C9orf163	FLJ36779	RP11-413M3.11	LOC158055			
C9orf164	FLJ39737	LOC349236				
C9orf167	FLJ20245	RP13-122B23.4	LOC54863			
C9orf169	Similar to RIKEN cDNA 2310002J15 gene					
C9orf170	FLJ45537					
C9orf171	FLJ46082					
C9orf172	LOC389813					
C9orf173	FLJ40246					
C9orf21														
C9orf23	Chromosome 9 open reading frame 23	MGC29635	bA296L22.5	Hypothetical protein LOC138716										
C9orf24	Chromosome 9 open reading frame 24	CBE1	MGC32921	MGC33614	NYD-SP22	bA573M23.4	C9orf24 protein	Ciliated bronchial epithelium 1	Testes development-related NYD-SP22 isoform 3	OTTHUMP00000000492	OTTHUMP00000000493	OTTHUMP00000000494	Testes development-related NYD-SP22 isoform 1	Testes development-related NYD-SP22 isoform 2
C9orf25	Chromosome 9 open reading frame 25	FLJ39031	bA573M23.5											
C9orf27	Chromosome 9 open reading frame 27	EST YD1	EST YD1 protein											
C9orf3	FLJ14675	Chromosome 9 open reading frame 3	Aminopeptidase O											
C9orf30	FLJ34973	MGC17337	LOC91283											
C9orf31	Chromosome 9 open reading frame 31													
C9orf33	HFSE1	HFSE1 protein												
C9orf37	Chromosome 9 open reading frame 37													
C9orf38	PRO0365	Chromosome 9 open reading frame 38												
C9orf4	CG6	CG-6	Hypothetical protein LOC23732											
C9orf40	Chromosome 9 open reading frame 40	FLJ10110												
C9orf41	FLJ25795													
C9orf43	Chromosome 9 open reading frame 43	MGC17358												
C9orf45	Chromosome 9 open reading frame 45	GL012	FLJ22161											
C9orf46	Chromosome 9 open reading frame 46	AD025	MDS030	FLJ14688	5033414D02Rik	Uncharacterized hematopoietic stem/progenitor cells protein MDS030	
C9orf47	Chromosome 9 open reading frame 47	C9orf108	FLJ37523	bA791O21.3			
C9orf5	CG-2	Chromosome 9 open reading frame 5					
C9orf50	FLJ35803	LOC375759					
C9orf53	Susceptibility protein NSG-x	Chromosome 9 open reading frame 53					
C9orf57	RP11-346E17.3	Hypothetical protein LOC138240	Uncharacterized protein C9orf57				
C9orf6	LOC54942	CG-8	FLJ20457	UPF0436 protein C9orf6			
C9orf64	Chromosome 9 open reading frame 64	MGC10999	RP11-575L7.5				
C9orf66	Chromosome 9 open reading frame 66	FLJ31158	RP11-59O6.1				
C9orf68	FLJ10058	Chromosome 9 open reading frame 68					
C9orf69	bA83N9.1						
C9orf7	D9S2135	Chromosome 9 open reading frame 7					
C9orf71	MGC34760	Hypothetical protein RP11-274B18.1	Hypothetical protein LOC169693	Chromosome 9 open reading frame 71			
C9orf72	MGC23980	Chromosome 9 open reading frame 72	RP11-27J8.2	OTTHUMP00000045179	Hypothetical protein LOC203228	Hypothetical protein LOC203228 isoform a	Hypothetical protein LOC203228 isoform b
C9orf75	Chromosome 9 open reading frame 75	FLJ90254	RP11-350O14.7				
C9orf78	Chromosome 9 open reading frame 78	HSPC220	bA409K20.3	Hepatocellular carcinoma-associated antigen 59	HCA59		
C9orf79	FLJ35866					
C9orf80	Chromosome 9 open reading frame 80	HSPC043 protein				
C9orf82	C9orf82 protein	FLJ13657 protein				
C9orf84	FLJ32779					
C9orf85	MGC61599 protein	Chromosome 9 open reading frame 85	MGC61599	RP11-346E17.2		
C9orf86	pp8875	FLJ10101	FLJ13045	bA216L13.9		
C9orf89	BinCARD	MGC11115	bA370F5.1	Bcl10 interacting protein with CARD	Chromosome 9 open reading frame 89	
C9orf9	Chromosome 9 open reading frame 9	Rsb66 homolog				
C9orf91	Chromosome 9 open reading frame 91	FLJ38045	DKFZp547P234			
C9orf93	FLJ39267	FLJ46740	Myosin tail domain containing protein	bA536D16.1	bA778P13.1	Chromosome 9 open reading frame 93
C9orf94	FLJ35283	LOC206938				
C9orf95	Chromosome 9 open reading frame 95	FLJ20559	BA235O14.2	RP11-235O14.2	NRK1	Nicotinamide riboside kinase 1
C9orf96	MGC43306	RP11-244N20.8	Chromosome 9 open reading frame 96			
C9orf98	DDX31	FLJ32704				
CA1	CA I	"Carbonic anhydrase I, erythrocyte, electrophoretic variants of"	Carbonic anhydrase A	EC 4.2.1.1		
CA10	Carbonic anhydrase related protein X	Cerebral protein 15	HUCEP15	CARP X	CA X	
CA11	Carbonic anhydrase related protein 11	Carbonic anhydrase related protein 2	CARP II	CARP XI	CARP2	CA XI		
CA12	Tumor antigen HOM-RCC-3.1.3	Carbonate dehydratase XII	CA XII	Carbonic anhydrase XII isoform 2	Carbonic anhydrase XII isoform 1			
CA13	FLJ37995	MGC59868	Carbonic anhydrase 13	CA-XIII	Carbonate dehydratase XIII			
CA14	Carbonate dehydratase XIV	CA XIV						
CA2	Carbonic anhydrase B	Carbonic anhydrase C	Carbonic dehydratase	Carbonate dehydratase II	EC 4.2.1.1	"Carbonic anhydrase II, erthrocyte, electrophoretic variants of, included"		
CA3	Carbonic anhydrase muscle specific	Carbonate dehydratase III	Carbonic anhydrase C	CA III	EC 4.2.1.1			
CA4	Carbonate dehydratase IV	CA IV	EC 4.2.1.1					
CA5A	Carbonate dehydratase VA	"Carbonic anhydrase, Mitochondrial"	CA V	CA VA	EC 4.2.1.1			
CA5B	Carbonate dehydratase VB	CA-VB	Carbonic dehydratase					
CA6	Secreted carbonic anhydrase	Salivary carbonic anhydrase	Carbonic anhydrase secreted	Carbonate dehydratase VI	Gustin	CA VI	EC 4.2.1.1	
CA7	Carbonic anhydrase VII isoform 1	Carbonic anhydrase VII isoform 2	Carbonate dehydratase VII	CA VII	EC 4.2.1.1			
CA8	Cabonic anhydrase-related polypeptide	Carbonic anhydrase-related protein	Carbonic anhydrase-like sequence	CA VIII	CA-RP VIII	CARP	CALS	EC 4.2.1.1
CA9	Renal cell carcinoma associated antigen G250	RCC associated antigen G25	Carbonate dehydratase IX	Membrane antigen MN	P54/58N	pMW1	CA IX	MN
CAB39	CGI-66	MO25						
CAB39L	MO2L	FLJ12577	bA103J18.3	Antigen MLAA-34	U937 associated antigen	Mo25 like protein	RP11-103J18.3	
CABC1	Chaperone ABC1 activity of bc1 complex like	Chaperone ABC1 like	Chaperone activity of bc1 complex like mitochondrial	Chaperone activity of bc1 complex like				
CABIN1	CABIN1	CAIN	KIAA0330	Calcineurin inhibitor	Calcineurin binding protein cabin 1												
CABLES1	T2563	Interactor with CDK3-1	IK3-1	p70													
CABLES2	ik3-2	C20orf150	dJ908M14.2	Interactor with CDK3-2													
CABP1	Calcium binding protein 5	CALBRAIN	HCALB_BR	Calcium binding protein 1 isoform 3	Calcium binding protein 1 isoform 1	Calcium binding protein 1 isoform 2											
CABP2	Calcium binding protein 2 isoform 1	Calcium binding protein 2 isoform 2															
CABP3	Calcium binding protein 3	Calcium-binding protein CaBP3															
CABP4																	
CABP5	Calcium binding protein 5	Calcium-binding protein CaBP5															
CABP7	MGC57793																
CABYR	Calcium-binding protein 86	Calcium-binding tyrosine phosphorylation-regulated protein isoform c	Calcium binding tyrosine phosphorylation regulated protein isoform b	Calcium binding tyrosine phosphorylation regulated protein isoform c	Calcium binding tyrosine phosphorylation regulated protein isoform d	Calcium binding tyrosine phosphorylation regulated protein isoform e	FSP2	CBP86	MGC9117	Fibrousheathin II	Calcium binding tyrosine phosphorylation regulated protein	Calcium binding tyrosine phosphorylation regulated protein isoform a					
CACHD1	KIAA1573	RP4-655E10.1	Von Willebrand factor type A and cache domain containing 1														
CACNA1A	EA2	Episodic ataxia type 2	CAV2.1	FHM	MHP	APCA	HPCA	MHP1	SCA6	CACNL1A4	CACH4	CACN3	Brain calcium channel 1	Voltage dependent P/Q type calcium channel alpha 1A subunit	Brain calcium channel I	"Calcium channel, alpha 1A subunit isoform 1"	"Calcium channel, alpha 1A subunit isoform 2"
CACNA1B	CACNL1A5	Voltage dependent N type calcium channel alpha 1B subunit	"Calcium channel L type alpha 1 polypeptide, isoform 5"	Brain calcium channel III	BIII	CACH5											
CACNA1C	CaV1.2	CACN2	CACH2	CCHL1A1	CACNL1A1	"DHPR, alpha 1 subunit"	Voltage gated calcium channel alpha subunit Cav1.2	"Calcium channel, cardiac dihydropyridine sensitive, alpha 1C subunit"									
CACNA1D	CCHL1A2	CACH3	CACN4	Cav1.3	CACNL1A2	Voltage gated calcium channel alpha subunit Cav1.3	Calcium channel L type alpha 1 polypeptide isoform 2	Calcium channel neuorendocrine/brain type alpha 1 subunit	Calcium channel voltage dependent L type alpha 1D subunit	Voltage dependent L type calcium channel alpha 1D subunit							
CACNA1E	BII	CACH6	Cav2.3	CACNL1A6	Brain calcium channel II	Voltage gated calcium channel alpha subunit Cav2.3	"Calcium channel, L type, alpha 1 polypeptide, isoform 6"	Voltage dependent R type calcium channel alpha 1E subunit									
CACNA1F	CSNB2	CSNBX2	CACNAF1	Cav1.4alpha1	Voltage gated calcium channel alpha subunit Cav1.4	Voltage dependent L type calcium channel alpha 1F subunit															
CACNA1G	NBR13	Cav3.1c	Voltage-dependent T-type calcium channel alpha-1G subunit	Voltage-dependent calcium channel alpha 1G subunit isoform 10	Voltage-dependent calcium channel alpha 1G subunit isoform 8	Voltage-dependent calcium channel alpha 1G subunit isoform 9	Voltage-dependent calcium channel alpha 1G subunit isoform 5	Voltage-dependent calcium channel alpha 1G subunit isoform 6	Voltage-dependent calcium channel alpha 1G subunit isoform 7	Voltage-dependent calcium channel alpha 1G subunit isoform 4	Ca(V)T.1	MGC117234	Voltage-gated calcium channel alpha subunit Cav3.1	Voltage-dependent calcium channel alpha 1G subunit isoform 1	Voltage-dependent calcium channel alpha 1G subunit isoform 2	Voltage-dependent calcium channel alpha 1G subunit isoform 3	Voltage-dependent calcium channel alpha 1G subunit isoform 11	Voltage-dependent calcium channel alpha 1G subunit isoform 12	Voltage-dependent calcium channel alpha 1G subunit isoform 13	Voltage-dependent calcium channel alpha 1G subunit isoform 15	Voltage-dependent calcium channel alpha 1G subunit isoform 14
CACNA1H	T type voltage gated calcium channel alpha1H subunit	CACNA1HB	Cav3.2	Low voltage activated calcium channel alpha1 3.2 subunit	Voltage-gated calcium channel alpha subunit CavT.2	"Calcium channel, voltage-dependent, T type, alpha 1Hb subunit"	"Calcium channel, voltage-dependent, alpha 1H subunit isoform b"	"Calcium channel, voltage-dependent, alpha 1H subunit isoform a"	Voltage-gated calcium channel alpha subunit Cav3.2												
CACNA1I	Voltage-dependent T-type calcium channel alpha-1I subunit	Voltage-gated calcium channel alpha subunit Cav3.3	KIAA1120	Cav3.3																	
CACNA1S	"Calcium channel, L type, alpha-1 polypeptide, isoform 3, skeletal muscle"	CACNL1A3	CCHL1A3	"calcium channel, skeletal muscle dihydropyridine-sensitive, alpha-1 subunit"	MHS5	HOKPP															
CACNA2D1	CCHL2A	CACNA2	CACNL2A	"Calcium channel, alpha 2/delta subunit"	"Dihydropyridine sensitive L type, calcium channel alpha 2/delta subunit"																
CACNA2D2	Alpha 2 delta calcium channel subunit	KIAA0558	LUAC11.1	gene 26	CACNA2D	"Calcium channel, voltage-dependent, alpha 2/delta subunit 2 isoform a"	"Calcium channel, voltage-dependent, alpha 2/delta subunit 2 isoform b"														
CACNA2D3	Calcium channel alpha 2 delta 3 subunit																				
CACNA2D4	Voltage-gated calcium channel alpha(2)delta-4 subunit isoform 3	Voltage-gated calcium channel alpha(2)delta-4 subunit isoform 1																			
CACNB1	"Calcium channel, voltage dependent, beta 1 subunit isoform 2"	"Calcium channel, voltage dependent, beta 1 subunit isoform 3"	Voltage dependent L type calcium channel beta 1 subunit	CAB1	CACNLB1	"Dihydropyridine sensitive L type, calcium channel beta 1 subunit"	"Calcium channel, L type, beta 1"	"Calcium channel, neuronal dihydropyridine sensitive, beta subunit"	CCHLB	CCHLB1	MGC41896	"Calcium channel, voltage-dependent, beta 1 subunit isoform 1"									
CACNB2	"Calcium channel, voltage-dependent, beta 2 subunit isoform 7"	"Calcium channel, voltage-dependent, beta 2 subunit isoform 6"	"Calcium channel, voltage-dependent, beta 2 subunit isoform 8"	"Calcium channel, voltage-dependent, beta 2 subunit isoform 3"	"Calcium channel, voltage-dependent, beta 2 subunit isoform 5"	"Calcium channel, voltage-dependent, beta 2 subunit isoform 2"	"Calcium channel, voltage-dependent, beta 2 subunit isoform 4"	CAB2	MYSB	CACNLB2	Calcium channel beta 2 subunit	Myasthenic syndrome antigen B	Lambert-eaton myasthenic syndrome antigen	Voltage dependent calcium channel beta 2 subunit	Dihydropyridine sensitive L type calcium channel beta 2 subunit	"Calcium channel, voltage-dependent, beta 2 subunit isoform 1"					
CACNB3	CAB3	CACNLB3	"Calcium channel, L type, beta 3 polypeptide"	Voltage dependent L type calcium channel beta 3 subunit																	
CACNB4	"Calcium channel, voltage-dependent, beta 4 subunit isoform c"	"Calcium channel, voltage-dependent, beta 4 subunit isoform b"	Dihydropyridine sensitive L-type calcium channel beta 4 subunit	Voltage dependent calcium channel beta 4 subunit	CAB4	CACNLB4	"Calcium channel, voltage-dependent, beta 4 subunit isoform a"														
CACNG1	L type calcium channel gamma polypeptide	"Calcium channel, L type, gamma polypeptide"	Voltage dependent calcium channel gamma 1 subunit	"Calcium channel, neuronal dihydropyridine sensitive, gamma subunit"	Neuronal dihydropyridine sensitive calcium channel gamma subunit	"Dihydropyridine sensitive L type, skeletal muscle calcium channel gamma subunit"															
CACNG2	Stargazin	Voltage dependent calcium channel gamma 2 subunit	Neuronal voltage gated calcium channel gamma 2 subunit	MGC138502	MGC138504																
CACNG3	Voltage dependent calcium channel gamma 3 subunit	Neuronal voltage gated calcium channel gamma 3 subunit																			
CACNG4	Voltage dependent calcium channel gamma 4 subunit	Neuronal voltage gated calcium channel gamma 4 subunit										
CACNG5	Voltage dependent calcium channel gamma 5 subunit	Neuronal voltage gated calcium channel gamma 5 subunit	Voltage-dependent calcium channel gamma-5 subunit isoform b	Voltage-dependent calcium channel gamma-5 subunit isoform a								
CACNG6	Voltage dependent calcium channel gamma 6 subunit	Neuronal voltage gated calcium channel gamma 6 subunit	Voltage-dependent calcium channel gamma-6 subunit isoform a	Voltage-dependent calcium channel gamma-6 subunit isoform b	Voltage-dependent calcium channel gamma-6 subunit isoform c							
CACNG7	Voltage dependent calcium channel gamma 7 subunit	Neuronal voltage gated calcium channel gamma 7 subunit										
CACNG8	Voltage dependent calcium channel gamma 8 subunit	Neuronal voltage gated calcium channel gamma 8 subunit										
CACYBP	SIP	Calcyclin binding protein	CacyBP	PNAS 107	S100A6BP	GIG5	RP1-102G20.6	Growth-inhibiting gene 5 protein	Siah-interacting protein	Calcyclin binding protein isoform 2	Calcyclin binding protein isoform 1	MGC87971
CAD	Carbomyl phosphate synthetase/aspartate transcarbamoylase/dihydroorotase	CAD trifuntional protein	CPSase/ATCase/DHOase									
CADM1	Tumor suppressor in lung cancer 1	TSLC1	BL2	ST17	Synaptic cell adhesion molecule	SYNCAM	"Immunoglobulin superfamily, member 4D isoform 2"	"Immunoglobulin superfamily, member 4D isoform 1"				
CADM2	NECL3	Nectin like protein 3										
CADM3	BIgR	NECL1	TSLL1	FLJ10698	TSLC1-like 1	Nectin-like protein 1	Brain immunoglobulin receptor					
CADM4	TSLL2	TSLC1 like 2										
CADPS	CAPS	Calcium dependent activator protein for secretion	KIAA1121	Ca2+ dependent secretion activator isoform 2	Ca2+ dependent secretion activator isoform 3	Ca2+ dependent secretion activator isoform 1						
CADPS2	Calcium dependent activator protein for secretion 2	KIAA1591	CAPS2	Calcium dependent activator protein for secretion 2 isoform a	FLJ40851	Calcium dependent activator protein for secretion 2 isoform b						
CAGE1	Cancer antigen 1 isoform 2	FLJ40441	bA69L16.7	Cancer/testis antigen gene 1	Cancer/testis antigen3							
CALB1	CALB	Calbindin D28K	CALBINDIN 28KD									
CALB2	Calbindin	Calbindin D29K	Calretinin	CAB29	Calbindin 2 isoform 20k	Calbindin 2 isoform 22k	Calbindin 2 full length protein isoform					
CALCA	KC	CGRP1	MGC126648	"Calcitonin/Calcitonin-related polypeptide, alpha calcitonin"	CALC1	CT calcitonin gene related peptide	CGRP	CT	Katacalcin		
CALCB	Calcitonin gene related peptide 2	CGRP2	CALC2	CGRP II	Beta type CGRP						
CALCOCO1	Calphoglin	Coiled-coil transcriptional coactivator	Sarcoma antigen NY-SAR-3I	Cocoa	Coiled-coil leucine zipper coactivator 1	Inorganic pyrophosphatase activator					
CALCOCO2	Nuclear domain 10 protein 52	Nuclear domain 10 protein									
CALCR	CTR	CTR1									
CALCRL	CRLR	CGRPR	Calcitonin receptor like gene	Calcitonin receptor like receptor	Calcitonin gene related peptide receptor	Calcitonin gene related peptide type 1 receptor					
CALD1	Caldesmon 1 isoform 3	Caldesmon 1 isoform 4	Caldesmon 1 isoform 2	Caldesmon 1 isoform 5	Caldesmon 1 isoform 1	CDM	CaD	NAG22	Caldesmon	H-CAD	L-CAD
CALHM1	MGC39617	MGC39514	Family with sequence similarity 26 member C								
CALHM2											
CALHM3	bA225H22.7										
CALM1	"Phosphorylase kinase, delta"	PHKD	CALML2	CAMI							
CALM2	PHKD2										
CALM3	PHKD3	"Phosphorylase kinase, delta"									
CALML3	Calmodulin like protein	CLP	Calmodulin-related protein NB 1								
CALML4	MGC4809	NY- BR- 20	Serologically defined breast cancer antigen NY-BR-20	Calmodulin-like 4 isoform 2							
CALML5	Calmodulin like protein 5	Calmodulin like 5	CLSP								
CALML6	EF-hand protein																
CALN1	Calcium-binding protein CABP8	CABP8															
CALR	Autoantigen Ro	RO	CRP55	Calregulin	HACBP	Sicca syndrome antigen A	ERp60	CRTC									
CALR3	CRT2	FLJ25355	MGC26577	Calreticulin 2													
CALU	Crocalbin																
CALY	D1 dopamine receptor interacting protein	D1 dopamine receptor interacting protein calcyon	Calcyon D1 dopamine receptor-interacting protein	RP11-122K13.5	Calcyon protein	D1 dopamine receptor-interacting protein calcyon											
CAMK1	Calcium/calmodulin dependent protein kinase 1																
CAMK1D	CKLIK	CaM-K1	Calcium/calmodulin-dependent protein kinase ID	CaM kinase ID	OTTHUMP00000045030	Calcium/calmodulin-dependent protein kinase ID isoform 1	Calcium/calmodulin-dependent protein kinase ID isoform 2	Calcium/calmodulin-dependent protein kinase type 1D	EC 2.7.1.123	CaM kinase I delta	CaMKI-delta						
CAMK1G	CLICKIII	VWS1	dJ272L16.1														
CAMK2A	Calcium/calmodulin dependent protein kinase type II alpha	CaM-kinase II alpha chain	CaM kinase II alpha subunit	KIAA0968 protein	Calcium/calmodulin-dependent protein kinase II alpha-B subunit	Calcium/calmodulin-dependent protein kinase IIA isoform 2	Calcium/calmodulin-dependent protein kinase IIA isoform 1										
CAMK2B	Calcium/calmodulin dependent protein kinase IIB isoform 8	Calcium/calmodulin-dependent protein kinase IIB isoform 2	Calcium/calmodulin dependent protein kinase IIB isoform 3	Calcium/calmodulin dependent protein kinase IIB isoform 4	Calcium/calmodulin dependent protein kinase IIB isoform 5	Calcium/calmodulin dependent protein kinase IIB isoform 6	Calcium/calmodulin dependent protein kinase IIB isoform 7	CAM2	CAMK2	MGC29528	EC: 2.7.1.123	CaMK II beta subunit	CaM kinase II beta chain	Proline rich calmodulin dependent protein kinase	Calcium/calmodulin dependent protein kinase II beta	Calcium/calmodulin dependent protein kinase type II beta chain	Calcium/calmodulin-dependent protein kinase IIB isoform 1
CAMK2D	MGC44911	CaM kinase II delta chain	CaM kinase II delta subunit	Calcium/calmodulin dependent protein kinase II-delta	CAMKD	EC 2.7.1.123	Calcium/calmodulin-dependent protein kinase II delta isoform 3	Calcium/calmodulin-dependent protein kinase II delta isoform 2									
CAMK2G	CAMKG	Calcium/Calmodulin dependent protein kinase 2 gamma	Cam-Kinase 2 Gamma Chain	CAMK	CAMK2	CaM kinase 2	EC 2.7.1.123	Calcium/Calmodulin dependent Protein Kinase Ii Gamma Isoform 2	Calcium/Calmodulin dependent Protein Kinase Ii Gamma Isoform 3	Calcium/Calmodulin dependent Protein Kinase Ii Gamma Isoform 5	Calcium/Calmodulin dependent Protein Kinase Ii Gamma Isoform 6	Calcium/Calmodulin dependent Protein Kinase Ii Gamma Isoform 4	Calcium/calmodulin-dependent Protein kinase II gamma isoform 1				
CAMK2N1	CaMKIINalpha	PRO1489	MGC22256	RP11-401M16.1	RP11-401M16.1-001	ICAP-1alpha											
CAMK2N2	Calcium/Calmodulin dependent protein kinase II inhibitory protein																
CAMK4	Brain Ca(2+)/calmodulin dependent protein kinase type IV	CaMK GR	CAM kinase GR	CAM kinase IV	Calcium/calmodulin dependent protein kinase type IV catalytic chain												
CAMKK1	CAMKKA	EC 2.7.1.37	MGC34095	CaMKK alpha	DKFZp761M0423	CaM kinase IV kinase	CaM kinase kinase alpha	Calcium/calmodulin dependent protein kinase kinase 1 alpha	Calcium/calmodulin-dependent protein kinase 1 alpha isoform a	Calcium/calmodulin-dependent protein kinase 1 alpha isoform b							
CAMKK2	EC 2.7.1.37	Calcium/calmodulin-dependent protein kinase kinase beta	CaM-kinase kinase beta	CaM-KK beta	CAMKKB	KIAA0787	MGC15254	Calcium/calmodulin-dependent protein kinase beta	CAMKK beta protein	Calcium/calmodulin-dependent protein kinase kinase 2 beta isoform 1	Calcium/calmodulin-dependent protein kinase kinase 2 beta isoform 2	Calcium/calmodulin-dependent protein kinase kinase 2 beta isoform 4	Calcium/calmodulin-dependent protein kinase kinase 2 beta isoform 5	Calcium/calmodulin-dependent protein kinase kinase 2 beta isoform 6	Calcium/calmodulin-dependent protein kinase kinase 2 beta isoform 3	CaMKKbeta 1	CaMKK beta2
CAMKV	VACAMKL	1G5	MGC8407	Vesicle-associated calmodulin-binding protein													
CAMLG	Calcium modulating ligand	Calcium signal modulating cyclophilin ligand	Cyclophilin B binding protein	CAML													
CAMP	"Cationic antimicrobial protein, 18 kD"	Cathelicidin antimicrobial peptide	CAP18	LL37													
CAMSAP1	PRO2405	FLJ31228	DKFZP434F195	DKFZp434G2311													
CAMSAP1L1	KIAA1078	MGC150680	MGC150681	RP11-93N17.1													
CAMTA1	KIAA0833																
CAMTA2	KIAA0909																
CAND1	TIP120A	TIP120	Cullin-associated nedd 8-dissociated protein 1	p120(CAND1)	KIAA0829	TIP120 protein											
CAND2	TBP-interacting protein	Cullin-associated NEDD8-dissociated protein 2	p120 CAND2	KIAA0667	TIP120B	Tp120b											
CANT1	SHAPY	ENTPD8	SCAN 1	Apyrase	Soluble calcium activated nucleotidase	Ectonucleoside triphosphate diphosphohydrolase 8	Calcium dependent endoplasmic reticulum nucleoside diphosphatase	EC 3.6.1.6									
CANX	P90	CNX	IP90	Major histocompatibility complex Class I antigen-binding protein p88	CLX	p88											
CAP1	"CAP, adenylate cyclase-associated protein 1"	CAP	CAP1-PEN														
CAP2	"CAP, adenylate cyclase associated protein, 2"	2810452G09Rik	OTTHUMP00000039303														
CAPG	"Capping protein, gelsolin-like"	Actin regulatory protein CAP-G	MCP														
CAPN1	"calpain, large polypeptide L1"	calcium activated neutral proteinase	CANP	muCL	CANPL1	muCANP																				
CAPN10	Calcium activated neutral protease	Calpain 10 isoform c	Calpain 10 isoform g	Calpain 10 isoform h	Calpain 10 isoform a																					
CAPN11	Calcium activated neutral proteinase 11	CANP11																								
CAPN12	MGC20576																									
CAPN13	FLJ23523																									
CAPN14	FLJ54788																									
CAPN2	"calpain, large polypeptide L2"	calcium-activated neutral proteinase	mCANP	CANPL2	CANPml																					
CAPN3	Calcium-activated neutral proteinase 3	NCL1	Calpain p94	Calpain L3	Calpain 3 isoform e	Calpain 3 isoform b	Calpain 3 isoform c	Calpain 3 isoform d	Calpain 3 isoform f	Calpain 3 isoform g	Calpain 3 isoform h	Calpain 3 isoform a	"Calpain, large polypeptide L3"	"Calpain p94, large [catalytic] subunit"	Muscle specific calcium activated neutral protease 3 large subunit	p94	CANP3	EC 3.4.22.17	LGMD2	nCL-1	CANPL3	LGMD2A	MGC4403	MGC10767	MGC11121	MGC14344
CAPN5	HTRA3	nCL 3																								
CAPN6	Calpain like protease	Calpamodulin	CalpM	Calpain like protease X linked	DJ914P14.1	CANPX	CAPNX																			
CAPN7	PALBH																									
CAPN8	nCL-2	calpain-8	new calpain 2	stomach-specific M-type calpain																						
CAPN9	GC36 protein	Novel calpain large subunit 4	GC36	nCL4	Calpain 9 isoform 1	Calpain 9 isoform 2																				
CAPNS1	"Calpain, small polypeptide"	"Calpain 4, small subunit (30K)"	Calcium activated neutral proteinase	"Calcium dependent protease, small subunit"	30K	CANP	CDPS	CANPS	CAPN4																	
CAPNS2	MGC12536	MGC14804	CSS2	Calcium dependent protease small subunit 2																						
CAPRIN1	p137GPI	GPI-anchored protein p137	"GPI-anchored membrane protein, 137-kd"	Activation/proliferation associated protein 1	GPIP137	Membrane component chromosome 11 surface marker 1 isoform 2	Membrane component chromosome 11 surface marker 1 isoform 1																			
CAPRIN2	EEG1	FLJ11391	FLJ22569	EEG-1	C1q domain containing 1 isoform 1	C1q domain containing 1 isoform 2	C1q domain containing 1 isoform 3	EEG-1L
CAPS	Thyroid protein p24							
CAPS2								
CAPSL	MGC26610							
CAPZA1	CAZ1	CAPPA1	CAPZ	"Cap protein, actin, alpha 1 subunit"	"Capping protein, actin filament, muscle Z-line, alpha 1"	"F-actin capping protein, alpha 1 subunit"	CAPZ alpha 1	EcapZ
CAPZA2	"Capping protein (actin filament) muscle Z-line, alpha 2"	CAPZ	CAPPA2	CapZ alpha-2				
CAPZA3	Gsg3	CAPPA3	CapZ alpha-3	F-actin capping protein alpha-3 subunit	"Capping protein (actin filament) muscle Z-line, alpha 3"	Germ cell-specific protein 3	CAPAA3	CP-alpha-3
CAPZB	CAPB	CAPZ	CAPPB					
CARD10	Caspase recruitment domain protein 10	CARD containing MAGUK protein 3	CARD MAGUK protein 3	Carma3	Bcl10 interacting MAGUK protein 1	Bcl10 binding protein and activator of NFKB	BIMP1	
CARD11	Caspase recruitment domain containing protein 11	CARD MAGUK protein 1	Carma1	CARD containing MAGUK protein 3 Bcl10 interacting MAGUK protein 3	BIMP3			
CARD14	Caspase recruitment domain containing protein 14	CARD MAGUK protein 2	Carma2	CARD containing MAGUK protein 2 Bcl10 interacting MAGUK protein 2	BIMP2	Caspase recruitment domain protein 14 isoform 2	Caspase recruitment domain protein 14 isoform 1	
CARD16	COPl	Pseudo ICE	COP					
CARD17	INCA							
CARD18	ICEBERG	UNQ5804/PRO19611						
CARD6	"Caspase recruitment domain family, member 6"	CINCIN1	CARD-containing inhibitor of Nod1 and Cardiak-induced NF-kB activation Caspase recruitment domain protein 6					
CARD8	DACAR	NDPP1	TUCAN	CARDINAL	KIAA0955	CARD inhibitor of NF kappaB-activating ligands	Apoptotic protein NDPP1	Tumor up regulated CARD containing antagonist of caspase nine
CARD9	Caspase recruitment domain containing protein 9								
CARHSP1	"Calcium regulated heat stable protein 1, 24kDa"	CSDC1	Calcium-regulated heat-stable protein 1	MGC111446	Calcium-regulated heat-stable protein (24kD)	CRHSP-24			
CARKD	FLJ10769	LP3298	FLJ34548	OTTHUMP00000018702	LOC55739				
CARM1	PRMT4								
CARS	Cysteinyl tRNA synthetase isoform a	Cysteinyl tRNA synthetase isoform c	Cysteinyl tRNA synthetase isoform d	Cysteinyl tRNA synthetase isoform b	Cysteine tRNA ligase	CysRS	Cysteine translase	EC 6.1.1.16	MGC 11246
CARS2	FLJ12118	DKFZp667A2315	DKFZp686G08243	Cysteinyl-tRNA synthetase 2	OTTHUMP00000018707	"Cysteine tRNA ligase 2, mitochondrial"	EC 6.1.1.16	Cysteine--tRNA ligase	CysRS
CARTPT	CART								
CASC1	LAS1	FLJ10921	Cancer susceptibility candidate 1 isoform c	Cancer susceptibility candidate 1 isoform b					
CASC2	C10orf5	Chromosome 10 open reading frame 5							
CASC3	BTZ	MLN51	Metastatic lymph node protein 51	MLN 51 protein	Barentsz protein	Btz			
CASC4	H63 breast cancer expressed gene isoform b	Gene associated with HER-2/neu overexpression	cancer susceptibility candidate 4 isoform a						
CASC5	Cancer susceptibility candidate 5 isoform 2	D40	AF15Q14 protein	KIAA1570	KNL-1AF15q14	cancer susceptibility candidate 5 isoform 1			
CASD1	CAS1	C7ORF12	FLJ21213	FLJ21879					
CASK	Calcium/calmodulin dependent serine protein kinase	LIN2	Lin 2 homolog	Peripheral plasma membrane protein CASK	EC 2.7.1.-				
CASKIN1	CASK interacting protein 1	KIAA1306							
CASKIN2	KIAA1139	FLJ21609							
CASP1	Caspase 1 isoform beta	Caspase 1 isoform delta	Caspase 1 isoform epsilon	Caspase 1 isoform gamma	Caspase 1 isoform alpha	IL1B convertase	Interleukin 1 beta convertase	Interleukin 1 B converting enzyme	ICE	P45	IL1BC	EC 3.4.22.36			
CASP10	FADD like ICE2	Apoptotic protease MCH4	ICE like apoptotic protease 4	Interleukin-1B-converting enzyme 2	Fas associated death domain protein	MCH4	ALPS2	FLICE2	Caspase 10 isoform a	Caspase 10 isoform b	Caspase 10 isoform d				
CASP14	Apoptosis related cysteine protease	MICE													
CASP2	ICH 1 protease	NEDD2 apoptosis regulatory gene	ICH1	NEDD2	ICH 1L	ICH 1L/1S	Caspase 2 isoform 3	Caspase 2 isoform 4	Caspase 2 isoform 1						
CASP3	Yama protein	PARP cleavage protease	Cysteine protease CPP32	SREBP cleavage activity 1	CPP32	CPP32B	SCA-1	Caspase 3	Apopain	Procaspase3	EC 3.4.22				
CASP4	apoptotic cysteine protease Mih1/TX	TX	ICH-2	Mih1/TX	ICEREL-II	ICE (rel) II	Caspase 4 isoform alpha precursor	Caspase 4 isoform delta	Caspase 4 isoform gamma						
CASP5	TY protease	ICH-3	ICEREL-III	ICE (rel) III											
CASP6	Apoptotic protease MCH2	MCH2	Caspase 6 isoform alpha preproprotein	Caspase 6 isoform beta											
CASP7	Caspase 7 isoform alpha	Caspase 7 isoform alpha precursor	Lice2 alpha/beta/gamma	Apoptotic protease MCH3	ICE like apoptotic protease 3	MCH3	CMH1	ICE-LAP3	"Caspase 7, apoptosis-related cysteine peptidase"	Caspase 7 isoform delta	Caspase 7 isoform beta				
CASP8	Caspase 8 isoform A	Mch5 isoform alpha	MACH alpha-1/2/3 protein	MACH beta-1/2/3/4 protein	FADD homologous ICE/CED-3-like protease	MACH	MCH5	FLICE	Caspase 8 isoform B	Caspase 8 isoform C	Caspase 8 isoform E	Caspase 8 isoform G precursor	Caspase 8 isoform C precursor		
CASP8AP2	RIP25	FLICE associated huge protein	FLASH												
CASP9	Caspase 9 isoform alpha preproprotein	Caspase 9 isoform beta preproprotein	ICE like apoptotic protease 6	Apoptotic protease activating factor 3	MCH6	APAF3	ICE-LAP6	CASPASE-9c	Caspase 9	OTTHUMP00000044594	Apoptotic protease MCH-6	ICE-like apoptotic protease 6	"Caspase 9, apoptosis-related cysteine protease"	EC 3.4.22.62	CASP-9
CASQ1	Calsequestrin 1 fast twitch skeletal muscle	CASQ	CALMITINE	Calmitin											
CASQ2	"Calsequestrin, fast twitch, cardiac muscle"	Cardiac calsequestrin 2													
CASR	Parathyroid Ca(2+) sensing receptor 1	Extracellular calcium sensing receptor	Parathyroid cell calcium sensing receptor	GPRC2A	PCAR1	HHC1	FHH	NSHPT	CaR						
CASS4	HEFL	HEF like protein	Chromosome 20 open reading frame 32												
CAST	Calpastatin isoform b	Calpastatin isoform c	Calpastatin isoform a	Calpain inhibitor	Sperm BS 17 component	BS-17	MGC9402	Heart type calpastatin							
CASZ1	Survival-related gene	"Castor homolog 1, zinc finger isoform a"	"Castor homolog 1, zinc finger isoform b"	SRG	Cst	ZNF693	FLJ12223	FLJ20321	DJ734G22.1	RP4-734G22.2					
CAT	EC 1.11.1.6														
CATSPER1	"Cation channel, sperm associated 1"	Sperm ion channel	Cation channel of sperm												
CATSPER2	Sperm-associated cation channel 2	Sperm ion channel	Sperm-associated cation channel 2 isoform 2	Sperm-associated cation channel 2 isoform 1	Sperm-associated cation channel 2 isoform 4	MGC33346									
CATSPER3	CACRC														
CATSPER4															
CATSPERB	FLJ14298	Chromosome 14 open reading frame 161													
CATSPERG	FLJ46353	DKFZP434A1022													
CAV1	"Caveolae protein, 22KD"	CAV													
CAV2	Caveolae protein 20 KD	Caveolin 2 isoform c	Caveolin 2 isoform a and b												
CAV3	M caveolin	VIP21	LGMD1C	VIP-21	MGC126100	MGC126101	MGC126129	Caveolin-3							
CBARA1	Atopy related autoantigen	Calcium binding atopy related autoantigen 1	CALC												
CBFA2T2	MTGR1	EHT	MTG8 like protein	MTG8 related protein 1	ETO homolog on chromosome 20	Myeloid translocation gene related protein 1	ZMYND3	p85	Protein CBFA2T2	"Core-binding factor, runt domain, alpha subunit 2"	" translocated to, 2 isoform MTGR1b"	"Core-binding factor, runt domain, alpha subunit 2"	" translocated to, 2 isoform MTGR1c"	"Core-binding factor, runt domain, alpha subunit 2"	" translocated to, 2 isoform MTGR1a"
CBFA2T3	MTG16	"Core-binding factor, runt domain, alpha subunit 2"	" translocated to, 3"	Myeloid translocation gene-related protein 2	MTG8-related gene 2	Myeloid translocation gene on 8q22-related gene 2	myeloid translocation gene-related protein 2 isoform MTG16a	myeloid translocation gene-related protein 2 isoform MTG16b							
CBFB	"Core-binding factor, beta subunit isoform 2"	"Core-binding factor, beta subunit isoform 1"	Polyomavirus enhancer binding protein 2 beta	PEBP2B	SL3-3 enhancer factor 1 beta subunit	SL3/AKV core binding factor beta subunit	CBF beta	PEBP2 beta	PEA2 beta						
CBL	Proto-oncogene c-CBL	Signal transduction protein CBL					
CBLB	Cas-Br-M ecotropic retroviral transforming sequence b						
CBLC	CAS-BR-M ectopic retroviral transforming sequence C	CBL3	CBL-SL	RNF57	Signal transduction protein CBL-C	SH3-binding protein CBL-C	
CBLL1	Cas-Br-Mecotropic retroviral transforming sequence-like 1	HAKAI	FLJ23109	MGC163403	MGC163401	RNF188	Casitas B-lineage lymphoma-like
CBLN1	Precerebellin 1						
CBLN2							
CBLN3	PRO1486	Cerebellin 3					
CBLN4	Cerebellin like glycoprotein 1	UNQ718/PRO1382	CBLNL1	Cerebellin precursor like 1			
CBR1	Carbonyl reductase	CBR	Carbonyl reductase NADPH 1	NADPH-dependent carbonyl reductase 1	Prostaglandin E2 9 reductase	Prostaglandin 9ketoreductase	EC 1.1.1.184
CBR3	NADPH-dependent carbonyl reductase 3						
CBR4	FLJ14431						
CBS	Serine sulfhydrase	Beta thionase	Methylcysteine synthase	Beta CTSase	L-serine hydro-lyase	EC 4.2.1.22	
CBWD1	COBW-like protein	CBWD					
CBWD2							
CBWD5	LOC220869	OTTHUMP00000063357	Dopamine responsive protein				
CBWD6	DKFZp686L07117						
CBX1	Heterochromatin protein p25 beta	M31	MOD1	HP1Hs beta	CBX	Modifier 1 protein							
CBX2	CDCA6	M33	MGC10561	M33 polycomb-like	Cell division cycle associated 6	Modifier 3	Chromobox homolog 2	Chromobox homolog 2 isoform 1	Chromobox homolog 2 isoform 2				
CBX3	HP1Hs-gamma	HP1-GAMMA	Chromobox homolog 3 (HP1 gamma homolog)	Heterochromatin-like protein 1	Heterochromatin protein HP1 gamma	Modifier 2 protein	Heterochromatin protein 1 homolog gamma	HECH	HP1 gamma homolog				
CBX4	HPC2	Chromobox protein homolog 4											
CBX5	HP1 alpha	HP1	HP1Hs alpha	HP1A	Antigen p25								
CBX6													
CBX7													
CBX8	PC3	RC1	HPC3	Chromobox homolog 8 polycomb 3	Polycomb 3 homolog	Rectachrome 1							
CBY1	C22orf2	PIGEA14	HS508I15A	Chibby	Coiled-coil protein PIGEA-14	"Polycystin-2 interactor, Golgi- and endoplasmic reticulum-associated protein, 14 kDa"	"PKD2 interactor, golgi and endoplasmic reticulum associated 1 isoform b"	"PKD2 interactor, golgi and endoplasmic reticulum associated 1 isoform a"	CBY	Chromosome 22 open reading frame 2	Arb1	ARPP binding protein	Cytosolic leucine rich protein
CC2D1A	Putative NF-kappa-B-activating protein 023N	FLJ41160	FLJ20241	FREUD-1	MRT3	Five repressor element under dual repression-binding protein 1	FRE under dual repression-binding protein 1						
CC2D1B	Hypothetical protein LOC200014	RP11-155O18.2											
CC2D2A	None												
CC2D2B	Chromosome 10 open reading frame 130	bA248J23.4											
CCAR1	CARP1												
CCBE1	FLJ30681	KIAA1983	Collagen and calcium-binding EGF domain-containing protein 1										
CCBL1	"Beta lyase, kidney"	Glutamine transaminase K	Kyneurenine aminotransferase	Glutamine phenylpyruvate aminotransferase									
CCBL2	Kynurenine aminotransferase III isoform 1	Kynurenine aminotransferase III isoform 2	Hypothetical protein KAT3	RP11-82K18.3	RP4-531M19.2			
CCBP2	D6	Chemokine (C-C) receptor 9	Chemokine binding protein 2	CMKBR9	Chemokine binding protein D6	GPR2	CCR10	
CCDC101	LOC112869	FLJ32446						
CCDC102A	MGC10992	MGC13119						
CCDC102B	HsT1731	FLJ23594	MGC161726	MGC161728	DKFZp434K1426	DKFZp686I08254	Coiled-coil domain-containing protein 102B	C18orf14
CCDC103	FLJ13094	FLJ34211						
CCDC104								
CCDC105	FLJ40365							
CCDC106	Protein predicted by clone 23882							
CCDC107	RP11-331F9.6	MGC31967						
CCDC108	MGC35338	DKFZp434O0527						
CCDC109A	FLJ46135	Chromosome 10 open reading frame 42	C10orf42					
CCDC109B	FLJ20647							
CCDC11	FLJ32743	Coiled-coil domain-containing protein 11						
CCDC110	KM-HN-1 protein	KMHN1	MGC33607	Cancer/testis antigen KM-HN-1				
CCDC111	FLJ33167	Coiled-coil domain-containing protein 111						
CCDC112	MGC39633	Coiled-coil domain containing 112 isoform 2	Coiled-coil domain containing 112 isoform 1
CCDC113			
CCDC114	FLJ32926	Coiled-coil domain-containing protein 114	
CCDC115	ccp1	FLJ30131	MGC12981
CCDC116	FLJ36046		
CCDC117	FLJ33814	DJ366L4.1	OTTHUMP00000028546
CCDC12	MGC23918	Hypothetical protein FLJ39430	
CCDC120			
CCDC121	FLJ43364	FLJ13646	
CCDC122	FLJ31846	Coiled-coil domain-containing protein 122	
CCDC123	FLJ14640	"Coiled-coil domain-containing protein 123, mitochondrial"	
CCDC124			
CCDC125	KENAE		
CCDC126	"Alpha-1,3(6)-mannosylglycoprotein beta-1,6-N-acetyl-glucosaminyltransferase-like"	FLJ23031	MGC104248
CCDC127	Similar to RIKEN cDNA 0610011N22	Hypothetical protein FLJ25701	
CCDC129	FLJ38344	Coiled-coil domain-containing protein 129	
CCDC13	FLJ25467				
CCDC130	MGC10471	9 kDa protein			
CCDC132	FLJ20097	FLJ23581	KIAA1861	Coiled-coil domain containing 132 isoform a	Coiled-coil domain containing 132 isoform b
CCDC134	FLJ22349	MGC21013	DJ821D11.3	OTTHUMP00000028522	
CCDC135	C16orf50	DKFZp434I099	Chromosome 16 open reading frame 50		
CCDC136	DKFZP434G156	MGC129657	NAG6		
CCDC137	MGC16597	Coiled-coil domain-containing protein 137			
CCDC138	FLJ32745				
CCDC14	FLJ12892	DKFZp434L1050	FLJ41065		
CCDC140	MGC133159	FLJ32447	LOC151278		
CCDC141	MGC134803	FLJ39502	FLJ26337	LOC285025	
CCDC142	FLJ14397	LOC84865			
CCDC144A	FLJ43983	KIAA0565	MGC39818	MGC164650	LOC9720
CCDC144B	FLJ36492	MGC126634	LOC284047		
CCDC144NL	Similar to hypothetical protein FLJ36492	MGC87631	LOC339184		
CCDC146	LOC57639				
CCDC147	Chromosome 10 open reading frame 80 protein	FLJ35908	bA127L20.4	bA127L20.5	bA554P13.1	RP11-554P13.1			
CCDC148	LOC130940	MGC125588	MGC125590						
CCDC149	LOC91050								
CCDC15	FLJ13215								
CCDC150	DKFZp434P055	MGC72171	FLJ38811	FLJ10202	LOC284992				
CCDC151	FLJ31801	LOC115948							
CCDC152	Chr5_400	HCG2006161	isoform CRA_a	cDNA FLJ45442 fis	clone BRSSN2011843	hCG_2006161			
CCDC153	MGC125447	MGC125448							
CCDC155	FLJ32658	LOC147872							
CCDC157									
CCDC158	MGC35086	LOC339965							
CCDC159									
CCDC17	RP4-697E16.4	FLJ33084	"CDNA FLJ33084 fis, clone TRACH2000411"						
CCDC18	RP4-717I23.1	dJ717I23.1	NY-SAR-41	Sarcoma antigen NY-SAR-24	Sarcoma antigen NY-SAR-41				
CCDC19	Nasopharyngeal epithelium specific protein 1								
CCDC21	FLJ22000	FLJ13976	DKFZp434P232	DKFZP434L0117	OTTHUMP00000003454	OTTHUMP00000003455	OTTHUMP00000003456	OTTHUMP00000003457	Coiled-coil domain-containing protein 21
CCDC22	Chromosome X open reading frame 37						
CCDC23							
CCDC24							
CCDC25	FLJ10853	Coiled-coil domain-containing protein 25					
CCDC26	RAM	MGC27434					
CCDC27	RP1-286D6.1	MGC138317	MGC138313	FLJ32825			
CCDC28A	Chromosome 6 open reading frame 80	CCRL1AP					
CCDC28B	RP4-622L5.5	MGC1203	MGC16441				
CCDC29							
CCDC3	DKFZP761F241 protein						
CCDC30	FLJ20972	LOC728621	PFD6L	PFDN6L	Prefoldin subunit 6-like		
CCDC33	FLJ32855	FLJ23168	MGC34145	Coiled-coil domain containing 33 isoform 2	Coiled-coil domain containing 33 isoform 1		
CCDC34	L15	RAMA3	NY-REN-41	NY-REN-41 antigen	Hypothetical protein LOC91057	Hypothetical protein LOC91057 isoform 1	Hypothetical protein LOC91057 isoform 2
CCDC36	FLJ25320						
CCDC37	FLJ40083	MGC120558					
CCDC38	FLJ40089	Coiled-coil domain-containing protein 38					
CCDC39	DKFZp434A128				
CCDC40	FLJ20753	FLJ32021	KIAA1640		
CCDC41					
CCDC42	FLJ32734				
CCDC43	Coiled-coil domain containing 43 isoform 1	Coiled-coil domain containing 43 isoform 2	FLJ31795	Coiled-coil domain-containing protein 43	
CCDC45	LOC90799	DKFZp667E1824			
CCDC46	MGC33887	FLJ39610	Hypothetical protein LOC201134	Hypothetical protein LOC201134 isoform a	Hypothetical protein LOC201134 isoform b
CCDC47	GK001				
CCDC48	FLJ12057	MGC138400			
CCDC50	Ymer protein	YMER	Ymer protein long isoform	Ymer protein short isoform	C3orf6
CCDC51	FLJ12436				
CCDC52	FLJ26064	FLJ44949			
CCDC53	Protein AD-016				
CCDC54	Testes development related NYD-SP17				
CCDC55	HSPC095	DKFZp434K1421	LOC84081 isoform 1	FLJ37233	
CCDC56					
CCDC57	FLJ00130	FLJ23754	MGC102869			
CCDC58	LOC131076					
CCDC59						
CCDC6	D10S170	TST1	PTC1 chimeric oncogene	Papillary thyroid carcinoma 1 chimeric oncogene	Transforming sequence thyroid 1	D10S170/H4 fusion gene
CCDC60	Hypothetical protein MGC39827					
CCDC61						
CCDC62	TSP-NY					
CCDC63	FLJ35843					
CCDC64	H_267D11.1	WUGSC:H_267D11.1	FLJ26450			
CCDC64B	LOC146439	MGC158069				
CCDC65						
CCDC66	DKFZp686C0433					
CCDC67	FLJ25393					
CCDC68	SE57-1					
CCDC69						
CCDC7	DKFZp686N0559	RP11-479G22.1	OTTHUMP00000046261	Coiled-coil domain-containing protein 7	FLJ32762	
CCDC70	FLJ25853	DKFZP434K1172	OTTHUMP00000018440				
CCDC71	FLJ12800	FLJ13629	2600016J21Rik				
CCDC72	HSPC016						
CCDC73	Similar to hypothetical protein 4931417A20	LOC493860					
CCDC74A	FLJ40345						
CCDC74B	DKFZp434E2321						
CCDC75	FLJ38348	GPATCH11	G patch domain containing 11				
CCDC76	FLJ11219	FLJ10287	Coiled-coil domain-containing protein 76				
CCDC77	MGC13183						
CCDC78	JFP10	LOC124093	C16orf25	FLJ34512	LA16c-444G9.2	Coiled-coil domain containing 78 isoform 2	Coiled-coil domain containing 78 isoform 1
CCDC79	FLJ35894						
CCDC8	DKFZP564K0322 protein						
CCDC80	SSG1	Steroid sensitive gene 1	DRO1				
CCDC81	FLJ23514	FLJ16339	Coiled-coil domain-containing protein 81				
CCDC82	FLJ23518	Coiled-coil domain-containing protein 82					
CCDC83	MGC34732	HSD9	FLJ42119				
CCDC84	DLNB14 Protein									
CCDC85A	KIAA1912									
CCDC85B	DIPA	Hepatitis delta antigen interacting protein A								
CCDC85C	Chromosome 14 open reading frame 136	FLJ22558	C14orf136	Chromosome 14 open reading frame 65						
CCDC86	FLJ22321	MGC2574	Cyclon	Cytokine-induced protein with coiled-coil domain						
CCDC87	FLJ10786									
CCDC88A	APE	GIV	GRDN	HkRP1	DKFZp686D0630	Hook-related protein 1	KIAA1212 gene	AKT-phosphorylation enhancer	G{alpha}-interacting vesicle-associated protein	FLJ10392
CCDC88B	BRLZ	FLJ00354	DKFZp434G0920	Brain leucine zipper protein	HkRP3	CCDC88	FLJ37970			
CCDC88C	DAPLE	FLJ00354	HkRP3	KIAA1509	DVL-binding protein DAPLE	Dvl-associating protein with a high frequency of leucine residues				
CCDC89	FLJ38159									
CCDC9	DKFZP586M1019									
CCDC90A	Chromosome 6 open reading frame 79	FLJ20958	Hypothetical protein LOC63933	Hypothetical protein LOC63933 isoform 1						
CCDC90B	MDS011	MDS025	MGC104239							
CCDC91	Hypothetical protein FLJ11088	p56	HSD8							
CCDC92	FLJ22471									
CCDC93	FLJ10996	FLJ25197	MGC13033							
CCDC94	FLJ10374																	
CCDC96	FLJ90575																	
CCDC97	MGC20255	FLJ40267																
CCDC99	FLJ20364	Rrhabdomyosarcoma antigen protein MU-RMS-40.4A	Arsenite-related gene 1 protein															
CCHCR1	Alpha helical coiled coil rod protein	StAR binding protein	SBP	Pg8														
CCIN																		
CCK	Procholecystokinin	Cholecystokinin preproprotein																
CCKAR	Cholecystokinin type A receptor	CCK A receptor	CCK AR	CCKRA														
CCKBR	CCK2-R	Cholecystokinin-2 receptor	CCK-BR	CCK-B	Cholecystokinin-B receptor/gastrin receptor	CCK2 receptor	Gastrincholecystokinin brain receptor	Gastrin receptor	GASR	CCK B receptor	CCKRB							
CCL1	Small inducible cytokine A1	T lymphocyte secreted protein I-3	I309	Small inducible cytokine subfamily A member 1	SCYA1	TCA3	Inflammatory cytokine I-309											
CCL11	SCYA11	Small inducible cytokine A11	"Small inducible cytokine subfamily A, member 11"	Eosinophil chemotactic protein	Eotaxin	"Small inducible cytokine subfamily A (Cys-Cys), member 11"												
CCL13	Small inducible cytokine A13	"Small inducible cytokine subfamily A, member 13"	SCYA13	New CC chemokine 1	NCC1	"Chemokine, CC motiff, ligand 13"	MCP4	Monocyte chemoattractant protein 4	CK beta 10									
CCL14	SCYA14	New CC chemokine 2	NCC2	HCC1	Chemokine CC 1	Chemokine CC 3	CKb1	MCIF	SY14	HCC 3	SCYL2	CC-1	CC-3	"Small inducible cytokine subfamily A (Cys-Cys), member 14"	HCC-1(1-74)	Chemokine (C-C motif) ligand 14 isoform 2	Chemokine (C-C motif) ligand 14 isoform 1	Hemofiltrate CC chemokine 1
CCL15	"Small inducible cytokine subfamily A, member 15"	SCYA15	Leukotactin 1	LKN1	New CC chemokine 3	NCC3	HCC2	Macrophage inflammatory protein 5	MIP 5	MIP 1 delta	Mrp 2b	Small inducible cytokine A15	Chemokine CC 2	SCYL3	MIP-1d	HMRP-2B		
CCL16	"Small inducible cytokine subfamily A, member 16"	IL-10-inducible chemokine	Chemokine LEC	Liver-expressed chemokine	Monotactin-1	Lymphocyte and monocyte chemoattractant	LMC	LCC-1	MTN-1	Chemokine CC4	HCC4	NEW CC chemokine 4	NCC4	Small inducible cytokine A16	SCYA16			
CCL17	SCYA17	"Small inducible cytokine subfamily A, member 17"	Thymus and activation regulated chemokine	TARC	Small inducible cytokine A17	CC chemokine TARC												
CCL18	Macrophage inflammatory protein 4	MIP-4	Pulmonary and activation regulated chemokine	PARC	Alternative macrophage activation-associated CC chemokine 1	AMAC 1	Small inducible cytoine subfamily A member 18	SCYA18	DCCK1	Dendritic cell chemokine 1								
CCL19	"Small inducible cytokine subfamily A, member 19"	EBI1 ligand chemokine	ELC	Macrophage inflammatory protein 3 beta	MIP3B Exodus 3	Small inducible cytokine A19	SCYA19											
CCL2	SCYA2	MCP1	Small inducible cytokine A2	Monocyte chemoattractant protein 1	Monocyte chemotactic and activating factor	MCAF	Monocyte secretory protein JE	HC11										
CCL20	MIP3A	"Chemokine, CC motif, ligand 20"	LARC	SCYA20	"Small inducible cytokine subfamily A, member 20"	MIP 3 alpha	Liver and activation regulated chemokine	CC chemokine LARC	Beta chemokine exodus 1	Small inducible cytokine A20	Exodus 1							
CCL21	"Small inducible cytokine subfamily A, member 21"	Secondary lymphoid tissue chemokine	SLC	EXODUS 2	Small inducible cytokine A21													
CCL22	"Small inducible cytokine subfamily A, member 22 Macrophage derived chemokine"	Stimulated T Cell Chemotactic Protein	CC chemokine STCP-1	MDC	SCYA22	ABCD-1	Small inducible cytokine A22											
CCL23	"Small inducible cytokine subfamily A, member 23"	Myeloid progenitor inhibitory factor 1	MPIF1	SCYA23	CK beta 8	Small inducible cytokine A23	MIP3	CKB8	Macrophage inflammatory protein 3	Ckb-8-1	C6 beta-chemokine	hmrp-2a	Small inducible cytokine A23 isoform CKbeta8-1 precursor	Small inducible cytokine A23 isoform CKbeta8 precursor				
CCL24	Small inducible cytokine subfamily A member 24	SCYA24	Myeloid progenitor inhibitory factor 2	MPIF2	Eotaxin 2	Small inducible cytokine A24	CK beta 6											
CCL25	SCYA25	TECK	Small inducible cytokine A25	Chemokine TECK	Ck beta 15	TECKvar	Ckb15	Thymus expressed chemokine	"Small inducible cytokine subfamily A (Cys-Cys), member 25"	Small inducible cytokine A25 isoform 1 precursor								
CCL26	Eotaxin 3	Small inducible cytokine A26	"Small inducible cytokine subfamily A, member 26"	Macrophage inflammatory protein 4 alpha	MIP 4 alpha	Thymic stroma chemokine 1	TSC1	CC chemokine IMAC	"small inducible cytokine subfamily A (Cys-Cys), member 26"	SCYA26								
CCL27	"Small inducible cytokine subfamily A, member 27"	SCYA27	Small inducible cytokine A27	IL11RA locus chemokine	ILC	PESKY	Cutaneous T cell attracting chemokine	CTACK	"Small inducible cytokine subfamily A (Cys-Cys), member 27"	ESkine	CC chemokine ILC	IL11 Ralpha locus chemokine	Skinkine					
CCL28	Mucosae associated epithelial chemokine	MEC	SCYA28	Small inducible cytokine A28	CC chemokine CCL28	"Small inducible cytokine subfamily A (Cys-Cys), member 28"	CCK1	Small inducible cytokine A28 precursor										
CCL3	SCYA3	Macrophage inflammatory protein 1 alpha	MIP1A	LD78 alpha	Small inducible cytokine A3	MIP 1 alpha Tonsillar lymphocyte LD78 alpha protein	G0/G1 switch regulatory protein 19-1	G0S19-1 protein	SIS beta	PAT 464.1								
CCL3L1	"Chemokine, CC motif, ligand 3 like 1"	Small inducible cytokine A3 like 1	Tonsillar lymphocyte LD78 beta protein	G0/G1 switch regulatory protein 19-2	G0S19-2 protein	G0S19-2	PAT 464.2	SCYA3L1	LD78 beta									
CCL3L3	MGC12815	LD78	464.2	SCYA3L	SCYA3L1	D17S1718	LD78BETA											
CCL4	SCYA4	Macrophage inflammatory protein 1 beta	MIP1B	Immune activation 2	ACT2	Lymphocyte activation gene 1	LAG1	AT744.1	Small inducible cytokine A4	MIP 1 beta	T cell activation protein 2	PAT 744	H400	SIS gamma	Lymphocyte activation gene 1 protein	LAG-1	HC21	G-26 T lymphocyte secreted protein
CCL4L1	LAG1	SCYA4L	AT744.2	Lymphocyte activation gene 1	Small inducible cytokine A4 like	Macrophage inflammatory protein-1b2				
CCL4L2	LAG1	SCYA4L	AT744.2	Lymphocyte activation gene 1	Small inducible cytokine 4 like	Macrophage inflammatory protein 1b2	Small inducible cytokine A4 like			
CCL5	RANTES	Small inducible cytokine A5	T cell specific RANTES protein	SCYA5	T cell specific protein p228	TCP228	CC chemokine ligand 5	SIS-delta		
CCL7	"Chemokine, CC motif, ligand 7"	SCYA7	Monocyte chemoattractant protein 3	MCP3	Small inducible cytokine A7	NC28				
CCL8	"Small inducible cytokine subfamily A, member 8"	MCP2	Monocyte chemoattractant protein 2	HC14	SCYA8	Small inducible cytokine A8				
CCM2	Chromosome 7 open reading frame 22	Cerebral cavernous malformation 2	MGC4067	C7ORF22	MGC4607	Cerebral cavernous malformation 2 isoform 2	Cerebral cavernous malformation 2 isoform 1	C7orf22	MGC74868	Cerebral cavernous malformations 2 protein
CCNA1										
CCNA2	Cyclin A	CCNA	CCN1							
CCNB1	G2/mitotic specific cyclin B1	CCNB								
CCNB1IP1	Enhancer of invasion 10	E3 ubiquitin protein ligase HEI10	Cyclin B1 interacting protein 1 isoform a	HEI10	Human enhancer of invasion 10	Chromosome 14 open reading frame 18	C14orf18	Cyclin B1 interacting protein 1 isoform 3	Cyclin B1 interacting protein 1 isoform 2	Cyclin B1 interacting protein 1 isoform 4
CCNB2	G2/mitotic specific cyclin B2	HsT17299								
CCNB3	Cyclin B3 isoform 1	Cyclin B3 isoform 3	CYCB3							
CCNC	Cyclin C isoform a	Cyclin C isoform b								
CCND1	BCL1	Parathyroid adenomatosis 1	PRAD1	B cell CLL/lymphoma 1	B cell leukemia 1					
CCND2	G1/S specific cyclin D2									
CCND3	G1/S specific cyclin D3									
CCNDBP1	GCIP	MAID protein	HHM Protein	GRAP2 cyclin interacting protein	Cyclin D-type binding-protein 1 isoform 1	Cyclin D-type binding-protein 1 isoform 2	DIP1
CCNE1	Cyclin E	CCNE	Cyclin Es	Cyclin Et	G1/S specific cyclin E1		
CCNE2	G1/S-Specific cyclin E2	cyclin E2 isoform 2	Cyclin E2 isoform 1				
CCNF	G2/mitotic specific cyclin F	F box only protein 1	FBXO1	FBX1			
CCNG1	Cyclin G	CCNG	CYCG1				
CCNG2							
CCNH	CDK- activating kinase	Cyclin dependent kinase activating kinase	MO15-associated protein	p37	p34	CAK	
CCNI	CYI	CYC1	Cyclin ITI				
CCNI2	FLJ16793	LOC645121					
CCNJ	BA690P14.1						
CCNJL	FLJ14166						
CCNK	CPR4	MGC9113	Cyclin K isoform 1	Cyclin K isoform 2			
CCNL1	Ania-6a	Cyclin L ania-6a					
CCNL2	PCEE	SB138	HLA ISO	Ania 6b	HCLA ISO	Cyclin L2 isoform B	
CCNO	UDG2	FLJ22422	EC 3.2.2	Uracil-DNA glycosylase 2 isoform a			
CCNT1	Cyclin T	CCNT	Cyclin C related protein	CDK9 associated C type cyclin	CycT1	Subunit of positive elongation transcription factor b	
CCNT2	Cyclin T2b	Subunit of positive elongation transcription factor b	Cyclin T2 isoform a	Cyclin T2 isoform b												
CCNY	Cyclin fold protein 1 isoform 2	Cyclin fold protein 1 isoform 1	CFP1	CBCP1	Cyclin fold protein 1	Cyclin box carrying protein 1										
CCNYL1	FLJ40432															
CCPG1	KIAA1254	CPR8	Cell cycle progression 8 protein	Cell cycle progression 1 isoform 1	Cell cycle progression 1 isoform 2											
CCR1	CMKBR1	CKR1	HM145	CC CKR1	MIP1 alpha R	RANTES R	LD78 receptor									
CCR10	Chemokine (CC) receptor 10	CC CKR10	G protein coupled receptor 2													
CCR2	Type A MCP1 receptor	"Chemokine, CC motif, receptor 2"	CMKBR2	CKR2	Monocyte chemotactic protein 1 Receptor	MCP1 Receptor	CCR2A	CKR2A	MCP 1RA	CCR2B	Chemokine (C-C motif) receptor 2 isoform B	Chemokine (C-C motif) receptor 2 isoform A				
CCR2	CC-CKR-2	CCR2A	CCR2B	CD192	CKR2	CKR2A	CKR2B	CMKBR2	FLJ78302	MCP-1-R	MGC103828	MGC111760	MGC168006			
CCR3	CMKBR3	CKR3	Eotaxin receptor	Eosinophil eotaxin receptor	"Chemokine, CC motif, receptor 3"	b-chemokine receptor	CC-CKR-3	Eosinophil CC chemokine receptor 3								
CCR4	CKR4	CMKBR4	CC-CKR-4	K5-5	Chemokine (C-C motif) receptor 4											
CCR5	"Chemokine, CC motif, receptor 5"	HIV-1 fusion coreceptor	CCCKR5	CMKBR5	CKR5	Chemr13										
CCR6	Chemokine receptor like 3	CKRL3	G protein coupled receptor 29	GPR29	STRL22	CMKBR6	CC CKR 6	CCR 6	LARC receptor	GPRCY4	DRY6	BN-1	CKR6	DCR2	"Seven transmembrane receptor, lymphocyte, 22"	Antigen CD196
CCR7	"Chemokine, CC motif, receptor 7"	CC CKR7	MIP3 beta receptor	EBV induced G protein coupled receptor 1	EBI1	BLR2	CMKBR7	EVI1	Epstein barr virus induced gene 1	Lymphocyte specific G protein coupled peptide receptor						
CCR8	Chemokine receptor like 1	"Chemokine, cc motif, receptor like 2"	"Chemokine, cc motif, receptor 8"	CMKBRL2	CKRL1	CMKBR8	CC CKR8	GPRCY6	CKR L1	TER1	CC chemokine receptor CHEMR1					
CCR9	GPR28	G protein-coupled receptor 28	CDw199 antigen	CMKBR9	Chemokine (C-C motif) receptor 9 isoform A	Chemokine (C-C motif) receptor 9 isoform B	GPR-9-6	CC-CKR-9	"Chemokine, CC motif, receptor 9"							
CCRL1	PPR1	CCR11	VSHK1	CCBP2	CCR10	CCX-CKR	CC-CKR-1	C-C chemokine receptor type 11	Chemocentryx chemokine receptor	"Chemokine, cc motif, receptor-like protein 1"	"Orphan seven-transmembrane receptor, chemokine related"					
CCRL2	HCR	CKRX	CRAM A	CRAM B																	
CCRN4L	NOC	CCR4L	MGC4120817	CCR4 protein homolog	Nocturnin	CCR4															
CCS	Superoxide dismutase copper chaperone																				
CCT2	Chaperonin containing TCP1 subunit 2	CCTB	TCP 1 beta	CCT beta																	
CCT3	Chaperonin containing TCP1 subunit 3	CCT gamma	CCTG	TCP1 ring complex polypeptide 5	TRIC5	T-complex protein 1 gamma subunit	TCP-1 gamma	"Chaperonin containing TCP1, subunit 3 isoform c"	"Chaperonin containing TCP1, subunit 3 isoform b"	"Chaperonin containing TCP1, subunit 3 isoform a"											
CCT4	"Chaperonin containiing TCP1, subunit 4"	CCT delta	CCTD	Stimulator of TAR RNA binding proteins	SRB	"T complex protein 1, delta subunit"	TCP1 delta														
CCT5	"Chaperonin containing TCP1, subunit 5 CCT-epsilon"	CCTE	KIAA0098																		
CCT6A	Chaperonin containing TCP1 subunit 6A zeta 1	Chaperonin containing T-complex subunit 6	"T complex protein, zeta 1 subunit"	TCP 1 zeta	CCT zeta	CCT zeta 1	Tcp20	HTR3	T complex homolog TCP20	CCT6	Histidine transport regulator 3	Amino acid transport defect complementing	Cctz	TCPZ	TTCP20	"Chaperonin containing TCP1, subunit 6A isoform b"	"Chaperonin containing TCP1, subunit 6A isoform a"	MoDP 2	MGC126214	MGC126215	Acute morphine dependence related protein 2
CCT6B	TCP-1-zeta-2	CCT-zeta-2	TCP-1-zeta-like	CCT-zeta-like	Testis-specific Tcp20	Testis-specific protein TSA303															
CCT7	Chaperonin containing TCP1 subunit 7	CCTH	TCP 1 eta	CCT eta	HIV 1 Nef interacting protein	NIP7 1	MGC110985	"T-complex protein 1, eta subunit"	"Chaperonin containing t-complex polypeptide 1, eta subunit"	"Chaperonin containing TCP1, subunit 7 isoform b"	"Chaperonin containing TCP1, subunit 7 isoform a"										
CCT8	"Chaperonin containing TCP1, subunit 8 (theta)"	"T-complex protein 1, theta subunit"	TCP-1-theta	CCT-theta	Cctq	D21S246	KIAA0002														
CCT8L2	CESK1																				
CD101	V7	CD101	Leukocyte surface protein																		
CD109	Gov platelet alloantigens	FLJ38569	DKFZp762L1111	Gov system alloantigens on platelets																	
CD14	CD14 antigen	Monocyte differentiation antigen CD14	Myeloid cell specific leucine rich glycoprotein																		
CD151	Platelet endothelial tetraspan antigen 3	CD151 Antigen	Platelet endothelial cell tetraspan antigen 3	PETA3	GP27	Membrane glycoprotein SFA1	Hemidesmosomal tetraspanin CD151	Platelet surface glycoprotein gp27	SFA1	Red blood cell antigen MER2	MER2	TSPAN24	Tetraspanin-24								
CD160	BY55	NK28	NK1											
CD163	Hemoglobin scavenger receptor	M130 Antigen	SM4	Ber Mac3	KiM8	CD163 antigen isoform b								
CD163L1	CD163B	CD163 antigen B												
CD164	"CD164 antigen, sialomucin"	Sialomucin CD164	MGC-24	MUC-24	Mucin core protein 24	Multi glycosylated core protein 24	Endolyn							
CD164L2														
CD177	NB1	Polycythimia rubra vera 1	PRV1	CD177 antigen	HNA2A									
CD180	CD180 antigen	RP105	Radioprotective 105 kD protein											
CD19	CD19 antigen	B lymphocyte antigen CD19	Cell surface protein CD19											
CD1A	T-cell surface glycoprotein CD1a	Thymocyte antigen CD1A	CD1a antigen	T-cell surface antigen T6/Leu-6	hTa1 thymocyte antigen	CD1								
CD1B	T-cell surface glycoprotein CD1b	Thymocyte antigen CD1B	"CD1B antigen, b polypeptide"	CD1b antigen										
CD1C	T-cell surface glycoprotein CD1c	Thymocyte antigen CD1C	CD1c antigen	"CD1C antigen, c polypeptide"										
CD1D	T-cell surface glycoprotein CD1d	Thymocyte Antigen CD1D	CD1d antigen	R3G1										
CD1E	T-cell surface glycoprotein CD 1e	Thymocyte antigen CD 1E	CD1e antigen	R2G1	CD1E antigen isoform b precursor	CD1E antigen isoform c precursor	CD1E antigen isoform d precursor	CD1E antigen isoform e precursor	CD1E antigen isoform f precursor					
CD2	T11	Sheep erythrocyte receptor	SRBC	Lymphocyte function antigen 2	p50	HUMCD2A	LFA-2	LFA-3 receptor	Rosette receptor	Erythrocyte receptor	T-cell surface antigen T11/Leu-5	T-lymphocyte surface CD2 antigen		
CD200	CD200 antigen isoform b	CD200 antigen isoform a precursor	OX2	Membrane glycoprotein MRC OX-2	My033 protein	OX-2 membrane glycoprotein	MOX1	MOX2	MRC	OX-2	Antigen identified by monoclonal antibody MRC OX-2	CD200 antigen	MRC OX-2 antigen	
CD200R1	CD200 cell surface glycoprotein receptor	CD200R	OX2R	MOX2R	HCRTR2	CRTR2	OX2 receptor	MOX2 receptor	Cell surface glycoprotein OX2 receptor	Cell surface glycoprotein receptor CD200	CD200 receptor 1 isoform a	CD200 receptor 1 isoform d	CD200 receptor 1 isoform b	CD200 receptor 1 isoform c
CD200R1L										
CD207	"CD207 antigen, langerin"	Langerhans cell specific c-type lectin								
CD209	Dendritic cell specific ICMA3 grabbing nonintegrin	DCSIGN	HIV GP120 binding protein							
CD22	CD22 antigen	B cell antigen CD22	Sialic acid binding immunoglobulin like lectin 2	B cell receptor CD22	Leu 14	B lymphocyte cell adhesion molecule	BL-CAM	Lyb-8		
CD226	PTA1	DNAM1	TLiSA1	DNAX accessory molecule 1	CD226 antigen	Adhesion glycoprotein	Platelet and T cell activation antigen 1	T lineage specific activation antigen 1 antigen		
CD24	CD24 antigen	CD24A								
CD244	Natural killer cell receptor 2B4	2B4	Natural killer activation inducing ligand	NAIL	"SLAM family, member 4"	SLAMF4	Nmrk	NK cell type I receptor protein 2B4	NKR2B4	CD244 antigen
CD247	"CD3 antigen, zeta subunit"	CD3 zeta	"T cell antigen receptor complex, zeta subunit of CD3"	TCRZ	T cell surface glycoprotein CD3 zeta chain	T cell receptor T3 zeta chain	T3Z	T-cell receptor zeta chain isoform 2 precursor	T-cell receptor zeta chain isoform 1 precursor	CD3Z
CD248	Endosialin	TEM1								
CD27	"Tumor necrosis factor receptor superfamily, member 7"	CD27 antigen	T-cell activation antigen S152	S152	T14					
CD274	PDCD1 ligand 1	PDCD1L1	PDL1	Programmed death ligand 1	B7 homolog 1	B7H1				
CD276	B7H3	CD276 antigen isoform a	CD276 antigen isoform b							
CD28	Antigen CD28 T-cell antigen CD28 Tp44									
CD2AP	CAS ligand with multiple SH3 domains	CMS								
CD2BP2	CD2 antigen (cytoplasmic tail) binding protein 2									
CD300A	CMRF35H	CMRF35H9	CMRF35H leukocyte immunoglobulin-like receptor	Leukocyte membrane antigen						
CD300C	CMRF35 antigen	CMRF35	CMRF35A	CMRF35A1	CMRF35A leukocyte immunoglobulin-like receptor							
CD300E	IREM2											
CD300LB	Triggering receptor expressed on myeloid cells 5											
CD300LF	IREM1	IgSF13	NK inhibitory receptor	Inhibitory receptor IREM1	CD300 antigen like family member F							
CD300LG	TREM4	CD300 antigen like family member G										
CD302	Type I transmembrane C-type lectin receptor DCL-1	C type lectin BIMLEC	BIMLEC									
CD320	8D6											
CD33	CD33 antigen (gp67) isoform 2 precursor	CD33 antigen (gp67) isoform 1 precursor	Myeloid differentiation antigen CD33	Sialic acid binding immunoglobulin like lectin 3	SIGLEC3	p67	gp67	Siglec-3				
CD34	HPCA1	Hematopoietic progenitor cell antigen	CD34F	CD34 antigen isoform a	Hematopoietic progenitor cell antigen CD34 precursor	CD34 antigen isoform b						
CD36	Fatty acid translocase	FAT	"Collagen receptor, platelet"	Leukocyte differentiation antigen CD36	PAS IV	Platelet glycoprotein IV	GP4	Glycoprotein IIIB	GP IIIb	GP3B	Thrombospondin receptor	PAS4 protein
CD37	CD37 antigen isoform B	CD37 antigen isoform A	Leukocyte surface antigen CD37	Cell differentiation antigen 37								
CD38	CD38 antigen	ADP ribosyl cyclase	cADPr hydrolase 1	Lymphocyte differentiation antigen CD38	T10	EC 3.2.2.5						
CD3D	CD3 Delta	"T cell antigen receptor complex, delta subunit of T3"	T3D	"OKT3, Delta chain"	"CD3D antigen, delta polypeptide (TiT3 complex)"	T cell surface glycoprotein CD3 delta chain	T cell antigen receptor delta	"CD3 antigen, delta subunit"	"CD3D antigen, delta polypeptide isoform B precursor"			
CD3E	T-cell surface antigen T3/Leu-4 epsilon chain	T3E	TCRE	"CD3 antigen, epsilon subunit"	"T-cell antigen receptor complex, epsilon subunit of T3"	"CD3E antigen, epsilon polypeptide (TiT3 complex)"	CD3-Epsilon	T-cell surface glycoprotein CD3 epsilon chain				
CD3EAP	ASE1	CD3 epsilon associated signal transducer	CAST									
CD3G	T-cell receptor T3 gamma chain	T3G	"CD3 antigen, gamma subunit"									
CD4	T cell antigen T4/LEU3																							
CD40	Tumor necrosis factor receptor superfamily member 5	B-cell associated molecule CD40	TNFRSF5	B-cell surface antigen CD40	CDw40	Bp50	CD40L receptor	CD40 antigen isoform 2 precursor	CD40 antigen isoform 1															
CD40LG	CD40 ligand	CD40 antigen ligand	CD154	TNF related activation protein	T cell antigen Gp39	TRAP	CD154 antigen	GP39	HIGM1	T BAM	T B cell activating molecule													
CD44	CD44 antigen	Pgp1	MDU3	Phagocytic glycoprotein I	PGP-1	HUTCH-I	Extracellular matrix receptor-III	ECMR-III	GP90 lymphocyte homing/adhesion receptor	Hermes antigen	Hyaluronate receptor	Heparan sulfate proteoglycan	Epican	CDw44	Lymphocyte homing receptor HCAM p85	HCAM	CD44 antigen isoform 2	CD44 antigen isoform 3	CD44 antigen isoform 4	CD44 antigen isoform 5				
CD46	Membrane cofactor protein isoform 6	Membrane cofactor protein isoform 9	Membrane cofactor protein isoform 5	Membrane cofactor protein isoform 12	Membrane cofactor protein isoform 14	Membrane cofactor protein isoform 11	Membrane cofactor protein isoform 2	Membrane cofactor protein isoform 8	Membrane cofactor protein isoform 4	Membrane cofactor protein isoform 7	Membrane cofactor protein isoform 3	Membrane cofactor protein isoform 13	Membrane cofactor protein isoform 10	Membrane cofactor protein isoform 1	Complement membrane cofactor protein	Trophoblast leucocyte common antigen	Membrane cofactor protein	Measles virus receptor	TLX	MIC10	TRA2.10	MGC26544	CD46 antigen	Antigen identified by monoclonal antibody TRA-2-10
CD47	CD47 antigen	MER6	Integrin associated protein	IAP	CD47 glycoprotein	"Rh related antigen, integrin associated signal transducer"	OA3	CD47 antigen isoform 2	CD47 antigen isoform 3 precursor	CD47 antigen isoform 1														
CD48	B cell activation marker	BCM1	BLAST1	MEM 102	B lymphocyte activation marker	BLAST 1	BCM1 surface antigen	Leucocyte antigen MEM 102	TCT 1	Antigen CD48														
CD5	Lymphocyte antigen CD5	T-cell surface glycoprotein CD5	Lymphocyte glycoprotein T1/Leu-1	T1	LEU1																			
CD52	Cambridge pathology 1 antigen	Epididymal secretory protein E5	Campath 1 antigen	CD52 antigen	HE5	CAMPATH-1																		
CD53	TSPAN25	CD53 antigen	Tetraspanin-25	CD53 tetraspan antigen	Cell surface glycoprotein CD53	MOX44	Leukocyte surface antigen CD53	OX44																
CD55	Decay accelerating factor for complement	Decay accelerating factor	CD55	CR																				
CD58	Lymphocyte function associated antigen 3	"Lymphocyte function associated antigen, type 3"	LFA3	Surface glycoprotein LFA-3	Ag3																			
CD59	CD59 ANTIGEN P18 20	Human leukocyte antigen MIC11	MIC11	CD59 glycoprotein	Membrane attack complex inhibition factor	MACIF	MAC inhibitory protein	MACIP	MEM43 antigen	Protectin	20 kDa homologous restriction factor	HRF20	1F5 antigen	MIRL	P18									
CD5L	CD5 antigen like	Lymphocyte antigen CD5 like	"Scavenger receptor cysteine rich family, member SP alpha"	Spalpha	CT2	IgM associated peptide																		
CD6	CD6 antigen	Tp120	T12																					
CD63	CD63 antigen isoform B	CD63 antigen isoform A	Melanoma associated antigen MLA1	MLA1	Melanoma associated antigen ME491	Granulophysin	Lysosome associated membrane glycoprotein 3	LAMP-3	Ocular melanoma associated antigen	OMA81H														
CD68	CD68 antigen isoform B	CD68 antigen isoform A	Macrophage antigen CD68	Macrosialin	GP110																
CD69	Early T cell activation antigen p60	Early activation antigen CD69	Leu 23	MLR 3	AIM																
CD7	T-cell leukemia antigen	Tp41	GP40	Leu-9																	
CD70	CD70	CD27L	CD27LG	CD27 ligand																	
CD72	CD72 antigen	B cell differentiation antigen CD72	LYB2	RP11-331F9.9	CD72b	OTTHUMP00000045360															
CD74	CD74 antigen isoform c	CD74 antigen isoform a	CD74 antigen isoform b	HLA-DR-gamma	DHLAG	HLADG	Ia-gamma	Ia-associated invariant chain	"HLA class II histocompatibility antigen, gamma chain"	HLA-DR antigens associated invariant chain											
CD79A	B cell antigen receptor complex associated protein alpha chain	B lymphocyte specific MB1 protein	MB 1 membrane glycoprotein	Surface IgM associated protein	Membrane bound immunoglobulin associated protein	IGA	MB1	Immunoglobulin associated alpha	CD79A antigen isoform 2 precursor	CD79A antigen isoform 1 precursor											
CD79B	CD79B antigen isoform 2 precursor	CD79B antigen isoform 1 precursor	CD79B antigen isoform 3 precursor	CD79B antigen	Immunoglobulin associated beta	IGB	Immunoglobulin associated B29 protein	B cell antigen receptor complex associated protein beta chain	B cell specific glycoprotein B29	B29											
CD80	CD28 antigen ligand 1	CD28LG1	B lymphocyte activation antigen B7-1	Activation B7-1 antigen	LAB7	B7-1 antigen															
CD81	TAPA1	Target of antiproliferative antibody 1	26 kDa cell surface protein TAPA-1																		
CD82	Leukocyte surface antigen R2	SAR2	Suppressor of tumorigenicity 6	C33 antigen	ST6	R2 leukocyte antigen	Inducible membrane protein R2	4F9	C33	GR15	IA4	Tetraspanin 27	Tspan 27	Kangai 1	Metastasis suppressor Kangai 1	KAI1 prostate cancer antimetastasis gene KAI1	KAI1	R2	Inducible membrane protein	CD82 antigen isoform 1	CD82 antigen isoform 2
CD83	CD83 antigen	HB15	BL11	Cell surface protein HB15	B cell activation protein	CD83 antigen isoform b	CD83 antigen isoform a														
CD84	CD84 antigen	Leukocyte antigen CD84	LY9B	SLAMF5																	
CD86	CD86 antigen	CD28 antigen ligand 2	CD28LG2	B lymphocyte activation antigen B7-2	Activation B7-2 antigen	CTLA4 counter receptor B7.2	LAB7-2	B70	MGC34413	CD86 antigen isoform 2 precursor	CD86 antigen isoform 1										
CD8A	CD8 antigen alpha polypeptide isoform 1 precursor	CD8 antigen alpha polypeptide isoform 2 precursor	p32	OKT8 T cell antigen	T8 T cell antigen	CD8	T cell antigen leu2	"LEU2,"	LEU2 T-lymphocyte antigen	T cell surface glycoprotein CD8 alpha chain	T lymphocyte differentiation antigen T8/Leu2										
CD8B	CD8 antigen beta polypeptide 1 (p37)	T cell surface glycoprotein CD8 beta chain	Antigen CD8B	CD8B	CD8 antigen beta polypeptide 1 isoform 2 precursor	CD8 antigen beta polypeptide 1 isoform 3 precursor	CD8 antigen beta polypeptide 1 isoform 4 precursor	CD8 antigen beta polypeptide 1 isoform 5 precursor	CD8 antigen beta polypeptide 1 isoform 1 precursor	CD8B1											
CD9	MRP-1	CD9 antigen	Leukocyte antigen MIC3	MIC3	Antigen defined by monoclonal antibody 602-29	Motility related protein	p24 antigen	BA2	GIG2	BTCC-1	DRAP-27	TSPAN29	
CD93	"Complement component 1, q subcomponent, receptor 1"	C1QR	Collectin receptor	C1qRp	C1qR(p)	C1q/MBL/SPA receptor	C1q receptor 1	CDw93	CD93	CD93 antigen			
CD96	TACTILE	"T cell activation, increased late expression"	T-cell surface protein tactile	CD96 antigen isoform 1 precursor	CD96 antigen isoform 2 precursor								
CD97	Leucocyte antigen CD97	CD97 antigen isoform 1 precursor	CD97 antigen isoform 2 precursor	CD97 antigen isoform 3 precursor									
CD99	120000000	MIC2	MIC2X	MIC2Y	CD99Y	CD99 antigen	CD99X	MSK5X	E2 antigen	MIC2 protein	Surface antigen MIC2	Monoclonal antibody 12E7	T-cell surface glycoprotein E2
CD99L2	MIC2 like 1	MIC2L1	CD99 antigen-like 2 isoform E3`-E4`-E3-E4	CD99 antigen-like 2 isoform E4	CD99 antigen-like 2 isoform E3-E4								
CDA	CDD	EC 3.5.4.5	Cytidine aminohydrolase										
CDADC1													
CDAN1	CDA1	Codanin											
CDC123	D123												
CDC14A	Cdc14A1	Cdc14A2	hCDC14	CDC14	EC 3.1.3.48	EC 3.1.3.16	CDC14 cell division cycle 14 homolog A	CDC14 homolog A isoform 2	CDC14 homolog A isoform 1	CDC14 homolog A isoform 3			
CDC14B	CDC14 homolog B isoform 1	CDC14 homolog B isoform 2	Cdc14B2	hCDC14B	CDC14 homolog B	Dual specificity protein phosphatase CDC14B	EC 3.1.3.48	EC 3.1.3.16	CDC14 homolog B isoform 3	CDC14 cell division cycle 14 homolog B	CDC14B3	Cdc14B1	
CDC16	Cell division cycle 16	APC6											
CDC20	P55CDC	Cell division cycle 20 homolog	CDC20A	MGC102824	bA276H19.3								
CDC20B	FLJ37927	G6VTS76519	Hypothetical protein FLJ37927										
CDC23	Cell division cycle 23	APC8	Cyclosome subunit 8										
CDC25A	Cell division cycle 25A isoform b	Cell division cycle 25A isoform a	Cell division cycle 25A	M phase inducer phosphatase 1	Dual specificity phosphatase Cdc25A													
CDC25B	Cell division cycle 25B isoform 1	Cell division cycle 25B isoform 2	Cell division cycle 25B isoform 3	Cell division cycle 25B	M-phase inducer phosphatase 2	Dual specificity phosphatase Cdc25B	CDC25HU2	EC 3.1.3.48										
CDC25C	Cell division cycle 25C protein isoform b	Cell division cycle 25C protein isoform a	Cell division cycle 25C	Mitosis inducer CDC25	M-phase inducer phosphatase 3													
CDC26	Cell division cycle 26	CDC26 subunit of anaphase promoting complex	C9orf17	Chromosome 9 open reading frame 17														
CDC27	Cell division cycle 27	APC3	H NUC	Cell division cycle protein 27 homolog	Nuc2 homolog	"Anaphase promoting complex, protein 3"												
CDC2L2																		
CDC34	Ubiquitin protein ligase	Ubiquitin carrier protein	E2-CDC34	Ubiquitin conjugating enzyme E2-32 kDa complementing	EC 6.3.2.19													
CDC37	Hsp90 chaperone protein kinase targeting subunit p50Cdc37	Hsp90 cochaperone Cdc37																
CDC37L1	HARC	FLJ20639																
CDC40	Cell division cycle 40 homolog	EH-binding protein 3	Ehb3	PRP17														
CDC42	Cell division cycle 42	"GTP-binding protein, 25kD"	Small GTP binding protein CDC42	"DJ224A6.1.1 (cell division cycle 42 (GTP-binding protein, 25kD)"	Cell division cycle 42 isoform 2	Cell division cycle 42 isoform 1	G25K											
CDC42BPA	PK428	Ser-thr protein kinase PK428	Myotonic dystrophy kinase-related CDC42-binding protein kinase alpha	MRCK	MRCKA	FLJ23347	KIAA0451	DKFZp686L1738	DKFZp686P1738	"CDC42-binding protein kinase alpha, DMPK like"	Ser-Thr protein kinase related to the myotonic dystrophy protein kinase	CDC42 binding protein kinase alpha isoform B	CDC42 binding protein kinase alpha isoform A	"Protein kinase, serine/threonine, related to the myotonic dystrophy protein kinase"	Serine/threonine-protein kinase MRCK alpha	EC 2.7.1.37	MRCK alpha	DMPK-like alpha
CDC42BPB	DMPK like	MRCKB	KIAA1124	MRCK beta														
CDC42BPG	HSMDPKIN	MRCK gamma	Myotonic dystrophy protein kinase like protein															
CDC42EP1	CDC42 effector protein 1 isoform b	MSE55	CEP1															
CDC42EP2	CEP2	Binder of RHO GTPases 1	BORG1	CRIB-containing BOGR1 protein														
CDC42EP3	MSE55-related protein	CRIB-containing BORG2 protein	UB1	CEP3	BORG2					
CDC42EP4	CEP4	Binder of RHO GTPases 4	BORG4	KAIA1777						
CDC42EP5	CEP5	Borg3	MGC21945	1700027J19Rik	2010007O02Rik	Binder of Rho GTPase 3 like	CDC42 effector protein Rho GTPase binding 5			
CDC42SE1	SCIP1	SPEC1								
CDC42SE2	SPEC2	FLJ21967								
CDC45L	CDC45L2	PORC-PI-1	CDC45-like	CDC45-related protein	Cell division cycle 45-like 2					
CDC5L	CDC5 related protein	PCDC5RP								
CDC6	CDC18L	Cell cycle controller CDC6	CDC6 Cell division cycle 6 homolg	CDC6 homolog	CDC6 related protein	CDC18 like	HsCDC18	HsCDC6	p62	Cell division cycle 6 protein
CDC7	Cell division cycle 7 related protein kinase	CDC7 related kinase	Hsk1	CDC7L1	EC 2.7.1	HsCDC7	huCDC7			
CDC73	C1ORF28	HPT-JT	FLJ23316							
CDCA2	FLJ25804									
CDCA3	Trigger of mitotic entry 1	Gene rich cluster C8 gene	GRCC8	TOME1	TOME 1					
CDCA4	Cell division cycle associated 4	HEPP	FLJ20764	MGC19517	Hematopoietic progenitor protein	Hepp				
CDCA5	Cell division cycle associated 5	MGC16386								
CDCA7	JPO1	FLJ14736	FLJ14722	MGC34109	c-Myc target JPO1	Cell division cycle associated protein 7 isoform 2	Cell division cycle associated protein 7 isoform 1			
CDCA7L	Transcription factor RAM2	DKFZp762L0311								
CDCA8	Cell division cycle associated 8	BOR	FLJ10468	FLJ12042	Dasra B	Borealin								
CDCP1	CD318	SIMA135	TRASK	Transmembrane and associated with src kinases	CUB domain-containing protein 1 isoform 1	CUB domain-containing protein 1 isoform 2								
CDCP2	CUB domain-containing protein 2													
CDH1	E cadherin	CDHE	ECAD	Uvomorulin	UVO	"Calcium dependent adhesion protein, epithelial"	Liver cell adhesion molecule	LCAM	Arc-1	"Cadherin 1, type 1"	Cell-CAM 120/80	Epithelial-cadherin	CAM 120/80	CD324 antigen
CDH10	T2 cadherin	"Cadherin 10, type 2"												
CDH11	OSF 4	CDHOB	OB cadherin	"Cadherin, osteoblast"	"Cadherin 11, type 2, OB cadherin"	"Cadherin 11, type 2 isoform 1 preproprotein"								
CDH12	Cadherin 12 type 2	Br cadherin	CDHB	Brain cadherin	Cadherin neural type 2	N cadherin 2	Neuronal cadherin 2							
CDH13	H cadherin	CDHH	Truncated cadherin	T cadherin	T cad	Heart cadherin	P105							
CDH15	M Cadherin	CDHM	MCAD	CDH14	Myotubule cadherin	Muscle cadherin	CDH3	Cadherin 3	Cadherin 14					
CDH16	KSP cadherin	Kidney specific cadherin												
CDH17	Cadherin liver intestine	LI cadherin	Ksp cadherin	HPT1										
CDH18	Cadherin 14	CDH14												
CDH19	CDH7L2													
CDH2	"Cadherin, neuronal"	N Cadherin	NCAD	CDHN										
CDH20	CDH7L3	"Cadherin 20, type 2"												
CDH22	C20orf25	dJ998H6.1												
CDH23	Otocadherin	USH1D	DFNB12	KIAA1812	KIAA1774	FLJ00233	FLJ36499	MGC102761	Cadherin related 23	Cadherin like 23	Cadherin related 23 isoform 1 precursor	Cadherin related 23 isoform 2 precursor
CDH24	CDH11L	FLJ25193	Cadherin like 24	Hypothetical protein FLJ25193	Cadherin-like 24 isoform 2	Cadherin-like 24 isoform 1						
CDH26	VR20	Cadherin like protein VR20	Cadherin-like 26 isoform a	Cadherin-like 26 isoform b								
CDH3	"Cadherin, placental"	P cadherin	PCAD	"Calcium dependent adhesion protein, placental"	CDHP							
CDH4	Cadherin retinal	R cadherin	R CAD									
CDH5	"Cadherin, vascular endothelial, 1"	"Cadherin, vascular endothelial"	VE cadherin	7B4 antigen	CD144 antigen							
CDH6	Cadherin fetal kidney	K cadherin	Kidney cadherin									
CDH7	CDH7L1	Cadherin 7 type 2										
CDH8												
CDH9	T1 cadherin	Cadherin 9 type 2										
CDHR1	KIAA1775	DKFZp434A132	MT protocadherin									
CDHR2	PC-LKC	FLJ20124	FLJ20383									
CDHR3	FLJ23834	FLJ43271	MGC133292	MGC133293	LOC222256							
CDHR4	LOC389118	PRO34300										
CDHR5	Mu-protocadherin isoform 1	Mu-protocadherin isoform 2	Mu-protocadherin isoform 3	Mucin and cadherin like	MU PCDH	FLJ20219						
CDIPT	PIS	PIS1	MGC1328	PI synthase	PtdIns synthase	Phosphatidylinositol synthase						
CDK1	Cell division cycle 2 protein isoform 2	Cell division cycle 2 protein isoform 1	"Cell division cycle 2, G1 to S and"	G2 to M	Cell cycle controller CDC2	p34 (CDC2)	Cyclin dependent kinase 1	CDK1	p34 protein kinase	Cell division control protein 2 homolog	Cdc2 kinase	EC 2.7.1.37									
CDK10	PISSLRE	CDC2 related protein kinase	Cell division protein kinase 10	Cyclin dependent kinase related protein	Cyclin dependent kinase 10	Cyclin-dependent kinase 10 isoform 1	Serine/threonine protein kinase PISSLRE	EC 2.7.1.37	Cyclin-dependent kinase 10 isoform b	Cyclin-dependent kinase 10 isoform c											
CDK11B	Cell division cycle 2 like 1 isoform 2	Cell division cycle 2 like 1 isoform 8	Cell division cycle 2 like 1 isoform 9	Cell division cycle 2 like 1 isoform 5	Cell division cycle 2 like 1 isoform 4	Cell division cycle 2 like 1 isoform 3	Protein kinase p58	PK58	p58	CDC related protein kinase p58	PITSLRE B	CLK 1	p58CLK 1	p58CDC2L1	p58/GTA protein kinase	PITSLRE protein kinase alpha	Galactosyltransferase associated protein kinase	PITSLRE serine/threonine protein kinase CDC2L1	Galactosyltransferase associated protein kinase p58/GTA	CDK11	PITSLRE A
CDK12	CRKRS	KIAA0904	Cell division cycle 2 related protein kinase 7	EC 2.7.1.37																	
CDK13	KIAA1791	Cell division cycle 2-like 5 isoform 1	Cell division cycle 2-like 5 isoform 2	Cell division controller cholinesterase related	CHED	CDC2L	Cell division cycle 2 like protein kinase 5	Cholinesterase related cell division controller	CDC2 related protein kinase 5	EC 2.7.1.37											
CDK14	KIAA0834	PFTAIRE1	Serine/threonine-protein kinase PFTAIRE-1																		
CDK15	"Amyotrophic lateral sclerosis 2 juvenile chromosome region, candidate 7"	Serine/threonine-protein kinase ALS2CR7	EC 2.7.1.37																		
CDK16	Serine/threonine-protein kinase PCTAIRE-1	PCTAIRE1	FLJ16665	PCTAIRE	PCTGAIRE	EC 2.7.1.37	PCTAIRE-motif protein kinase 1														
CDK17	Serine/threonine-protein kinase PCTAIRE-2	Protein kinase cdc2-related PCTAIRE-2	PCTAIRE2																		
CDK18	Serine/threonine protein kinase PCTAIRE-3	PCTAIRE3	PCTAIRE protein kinase 3 isoform a	PCTAIRE protein kinase 3 isoform b																	
CDK19	KIAA1028	Death preventing kinase	Cyclin dependent kinase (CDC2 like) 11																		
CDK2	Cyclin dependent kinase 2 isoform 2	Cyclin-dependent kinase 2 isoform 1	Cell division kinase 2	p33(CDK2)	p33 protein kinase	Cell division protein kinase 2	EC 2.7.1.37														
CDK20	Cell cycle related kinase	p42	CDCH	Cyclin dependent protein kinase H	RP11-350E12.2	Cell cycle related kinase isoform 1	Cell cycle related kinase isoform 2	Cell cycle related kinase isoform3													
CDK2AP1	Deleted in oral cancer 1	DOC1																			
CDK2AP2	DOC1 related protein	DOC1R																			
CDK3	Cell division kinase 3	Cdk 3																			
CDK4	Cell division kinase 4	PSK J3										
CDK5	Cell division kinase 5	PSSALRE	Tau protein kinase II catalytic subunit	TPKII catalytic subunit	Serine/threonine protein kinase PSSALRE							
CDK5R1	"Cyclin dependent kinase 5, regulatory partner, 35 kD"	p35(NCK5A)	p35	p25	Neural CDK5 activator	NCK5A	CDK5R	p35nck5a	Cyclin-dependent kinase 5 activator 1	CDK5 activator 1	Tau protein kinase II 23 kDa subunit	TPKII regulatory subunit
CDK5R2	CDK5 activator 2	Neuronal CDK5 activator isoform	NCK5AI	"Cyclin dependent kinase 5 regulatory partner, 39kd"	Cyclin dependent kinase 5 activator isoform p39i	P39	P39I					
CDK5RAP1	CDK5 regulatory subunit associated protein 1 isoform a	CDK5 regulatory subunit associated protein 1 isoform b	C42	CGI05	HSPC167	C20orf34	CDK5RAP1.3	CDK5RAP1.4	Chromosome 20 open reading frame 34	CDK5 activator binding protein C42 like	CDK5 activator binding protein C42	
CDK5RAP2	KIAA1633	C48	FLJ10867	CDK5 activator binding protein C48								
CDK5RAP3	C53	IC53	HSF27	MST016	OK/SW-cl.114	CDK5 activator binding protein C53	Ischemic heart CDK5 activator binding protein C53	CDK5 regulatory subunit associated protein 3 isoform b	FLJ13660			
CDK6	Cell division protein kinase 6	Serine/threonine protein kinase PLSTIRE	PLSTIRE									
CDK7	CAK1	STK1	CDKN7	p39MO15	Cdk activating kinase	39 KDa protein kinase	Kinase subunit of CAK	Serine/threonine kinase stk1	Cell division protein kinase 7	Serine/threonine protein kinase 1	Serine/threonine protein kinase MO15	TFIIH basal transcription factor complex kinase subunit
CDK8	Cell division protein kinase 8	Protein kinase K35	CDK8 protein kinase									
CDK9	TAK	C2k	CDC2L4	PITALRE	EC 2.7.1.37	Serine threonine protein kinase PITALRE	Cell division cycle 2 like protein kinase 4					
CDKAL1	FLJ20342											
CDKL1	KKIALRE	p42	CDC2 related kinase 1	Serine/threonine protein kinase KKIALRE								
CDKL2	KKIAMRE	p56	CDC2 related kinase	p56 KKIAMRE protein kinase	Serine/threonine protein kinase KKIAMRE	EC 2.7.1.37						
CDKL3	NKIAMRE	Serine threonine protein kinase NKIAMRE	EC 2.7.11.22									
CDKL4												
CDKL5	Cyclin-dependent kinase-like 5	STK9												
CDKN1A	Melanoma differentiation associated protein 6	CDKN1	p21CIP1	CIP 1	WAF1	MDA 6	p21	SDI1	CAP20	PIC1	DNA synthesis inhibitor	CDK-interaction protein 1	Wild-type p53 activated fragment 1	Cyclin dependent kinase inhibitor 1
CDKN1B	Cyclin dependent kinase inhibitor p27	p27Kip1	KIP1	CDKN4										
CDKN1C	p57KIP2	KIP2	BWS	p57										
CDKN2A	Cyclin-dependent kinase inhibitor 2A isoform 1	Cyclin-dependent kinase inhibitor 2A isoform 3	Cyclin dependent kinase inhibitor 2A	CDKN2	CDK4 inhibitor	Multiple tumor suppressor 1	MTS1	TP16	p16(INK4)	p16(INK4A)	p19(ARF)	p14(ARF)	Cyclin-dependent kinase inhibitor 2A isoform 2	
CDKN2AIP	Collaborates/cooperates with ARF (alternate reading frame) protein	CARF	FLJ20036											
CDKN2AIPNL	MGC13017	LOC91368												
CDKN2B	Multiple tumor suppressor 2	MTS2	p15INK4B	TP15	CDK4B Inhibitor	Cyclin dependent kinase 4 inhibitor B	p14 INK4b	p15 INK4b	Cyclin-dependent kinase inhibitor 2B isoform 2	Cyclin-dependent kinase inhibitor 2B isoform 1				
CDKN2C	Cyclin dependent kinase 6 inhibitor	Cyclin dependent kinase 4 inhibitor C	Cyclin dependent inhibitor	CDK6 inhibitor p18	p18-INK6	p18-INK4c	CDKN6	p18(INK4C)	INK4C	p18	Cyclin-dependent kinase 6 inhibitor p18			
CDKN2D	INK4D	p19 INK4D	CDK inhibitor p19INK4D	Inhibitor of cyclin dependent kinase 4D	Cyclin dependent kinase 4 inhibitor D p19	Cell cycle inhibitor Nur77 associating protein	Cyclin dependent kinase 4 inhibitor 2D	p19	Inhibitor of cyclin-dependent kinase 4d					
CDKN3	KAP	CDK2 associated dual specificity phosphatase	Cyclin dependent kinase interacting protein 2	Cyclin dependent kinase interactor 1	CDI1	CIP2								
CDNF														
CDO1	L-cysteine:oxygen oxidoreductase													
CDON	CDO	ORCAM												
CDR1	Cerebellar-degeneration-related antigen 1	CDR34	CDR	Cerebellar-degeneration-related antigen 34KD										
CDR2	Cerebellar degeneration related autoantigen 62kd	CDR62	Paraneoplastic cerebellar degeneration associated antigen	Major Yo paraneoplastic antigen	Cerebellar degeneration related protein 2	PCD17	Cerebellar degeneration related protein (62kD)	Cerebellar degeneration related antigen 2 (62kD)						
CDR2L	HUMPPA									
CDRT1	HREP	SM25H2	Charcot-Marie-Tooth duplicated region transcript 1	HREP protein	C17ORF1					
CDRT15	CDRT15									
CDRT4	FLJ36674	MGC33988	NBLA10383	Nbla10383						
CDS1	CDP-diacylglycerol synthase (phosphatidate cytidylyltransferase) 1	CDP-DAG synthase 1	CDP-DG synthetase 1	CDP-diglyceride synthetase 1	CDP-diacylglycerol synthase 1	CDP-diglyceride pyrophosphorylase 1	Phosphatidate cytidylyltransferase 1	CTP:phosphatidate cytidylyltransferase 1	CDS	EC 2.7.7.41
CDS2	CDP-diacylglycerol synthase (phosphatidate cytidylyltransferase) 2	CDP-DG synthetase 2	CDP-diglyceride synthetase 2	CDP-diacylglycerol synthase 2	CDP-diglyceride diphosphorylase 2	Phosphatidate cytidylyltransferase 2	CDP-diglyceride pyrophosphorylase 2	CTP:phosphatidate cytidylyltransferase 2		
CDSN	S gene	Differentiated keratinocyte S protein								
CDT1	CDT1	DNA replication factor Cdt1	Double parked homolog	DUP	RIS2	DNA replication factor				
CDV3	H41									
CDX1	Homeobox protein CDX 1									
CDX2	Caudal type homeo box transcription factor 2	Caudal type homeo box transcription factor 3	CDX3	Insulin regulating transcription factor CDX3						
CDX4	Caudal type homeobox protein 4	Homeobox protein CDX4								
CDY1	"Y chromosome chromodomain protein 1, telomeric isoform a"	Testis specific chromodomain protein Y 1	CDY	"Y chromosome chromodomain protein 1, telomeric isoform b"						
CDY1B	CDY	CDY1	Chromodomain protein Y chromosome 1 centromeric	Testis specific chromodomain protein on Y centromeric	"Chromodomain protein, Y-linked, 1B isoform a"	"Chromodomain protein, Y-linked, 1B isoform b"				
CDY2A	Testis specific chromodomain protein Y 2									
CDY2B	CDY	CDY2	Testis-specific chromodomain protein Y protein 2 related							
CDYL	Chromodomain protein Y like	Testis specific chromodomain Y like protein	CDY like	CDY like autosomal	chromodomain protein Y chromosome-like isoform b	chromodomain protein Y chromosome like isoform c	chromodomain protein Y chromosome like isoform a				
CDYL2	FLJ38866	Chromodomain Y like protein 2	CDY like 2								
CEACAM1	Biliary glycoprotein	Biliary glycoprotein 1	CD66 antigen	CD66a antigen	BGP	BGP1	Carcinoembryonic antigen-related cell adhesion molecule 1 isoform 2 precursor	Carcinoembryonic antigen-related cell adhesion molecule 1 isoform 1 precursor	Biliary glycoprotein adhesion molecule		
CEACAM16	CEAL2	Carcinoembryonic antigen like-2 protein									
CEACAM18	LOC729767										
CEACAM19	CEAL1	UNQ2973/PRO7436									
CEACAM20	UNQ9366										
CEACAM21	Carcinoembryonic antigen-related cell adhesion molecule isoform 2	MGC119874	R29124_1	FLJ13540	CEACAM3	Carcinoembryonic antigen-related cell adhesion molecule	Carcinoembryonic antigen-related cell adhesion molecule isoform 1				
CEACAM3	CEA	CGM1	CD66D	Carcinoembryonic antigen gene family member 1							
CEACAM4	CGM7	Carcinoembryonic antigen gene family member 7	Nonspecific cross reacting antigen								
CEACAM5	Carcinoembryonic antigen	CEA	Meconium antigen 100	CD66e antigen							
CEACAM6	Non specific cross reacting antigen	NCA	Normal crossreacting antigen	CEA like protein	CEAL	CD66c antigen					
CEACAM7	Carcinoembryonic antigen related cell adhesion molecule 7	CGM2	Carcinoembryonic antigen gene family member 2								
CEACAM8	CD66b	Carcinoembryonic antigen gene family member 6	CD67	CGM6	W272	NCA-95	Carcinoembryonic antigen CGM6	Nonspecific cross reacting antigen NCA-95	Antigen CD67	CD66b antigen	
CEBPA	C/EBPA	"CCAAT/Enhancer binding protein, alpha"									
CEBPB	C/EBP-BETA	Interleukin 6 dependent DNA binding protein	IL6DBP	Liver activator protein	LAP	Liver enriched transcriptional activator protein	Transcription factor 5	TCF5	Nuclear factor NF-IL6	Alpha 1 acid glycoprotein/enhancer binding protein	AGP/EBP
CEBPD	C/EBP delta	CRP3																
CEBPE	CRP1	"CCAAT/enhancer binding protein, epsilon"																
CEBPG	Granulocyte colony stimulating factor promoter element 1 binding protein	GPE1 binding protein	GPE1BP	Immunoglobulin enhancer binding protein 1	IG/EBP 1	C/EBP Gamma												
CEBPZ	CCAAT/enhancer binding protein zeta	CBF2	HSP CBF	CCAAT box binding transcription factor	CCAAT binding transcription factor 2	CTF2												
CECR1	Cat eye syndrome critical region protein 1 isoform b	IDGFL	"Cat eye syndrome chromosome region, candidate 1"	Cat eye syndrome critical region protein 1 isoform a precursor														
CECR2	Cat eye syndrome chromosome region candidate 2																	
CECR5	"Cat eye syndrome chromosome region, candidate 5 isoform 1"	"Cat eye syndrome chromosome region, candidate 5 isoform 2 precursor"	Cat eye syndrome critical region protein 5															
CECR6	Cat eye syndrome critical region protein 6																	
CEL	Carboxyl ester hydrolase	Cholesterol esterase	Lysophospholipase	Bile salt stimulated lipase	"Bile salt dependent lipase, oncofetal isoform"	Fetoacinar pancreatic protein	Carboxyl ester lipase like	Sterol esterase	Bile salt activated lipase	Pancreatic lysophospholipase	BAL	BSSL	BSDL	FAPP	FAP	CELL	LIPA	CEase
CELA1	"Elastase, pancreatic"																	
CELA2A	Pancreatic elastase 2A	ELA2A																
CELA2B	Pancreatic elastase 2B																	
CELA3A	"Elastase 3A, pancreatic"	Protease E	ELA3															
CELA3B	"Elastase 3B, pancreatic"	Protease E																
CELSR1	"Cadherin, EGF LAG seven pass G type receptor 1"	FMI2	ME2	CDHF9														
CELSR2	Epidermal growth factor like 2	Cadherin EGF LAG seven pass G type receptor 2	EGFL2	MEGF3														
CELSR3	CDHF11	EGFL1	FMI1	HFMI1	MEGF2	"EGF like domain, multiple 1"	"Cadherin, EGF LAG seven pass G type receptor 3"	Multiple EGF like domains 2
CEMP1	CP-23	Cementum protein-23	Cementoblastoma-derived protein 1					
CEND1	MGC34326							
CENPA	Centromere protein A isoform b	Centromere protein A isoform a	Centromere autoantigen A					
CENPB	Centromere protein B	Centromere autoantigen B						
CENPBD1	MGC16385	FLJ23771	MGC13198	FLJ31569				
CENPC1	CENPC	CENPC2	Centromere autoantigen C					
CENPE	CENP E protein	Centromere autoantigen E						
CENPF	"Centromere protein F (350/400kD, mitosin)"	Cell cycle dependent 350K nuclear protein	Kinetochore protein CENPF	AH antigen	Mitosin			
CENPH								
CENPI	Follicle stimulating hormone primary response protein	LRPR1	CENPI	Centromeric protein I	FSHPRH1			
CENPJ	CPAP	BM032	LAG 3 associated protein	LYST interacting protein LIP1	Centrosomal P4.1 associated protein			
CENPK	P33	Solt	FKSG14	AF5alpha	SoxLZ/Sox6-binding protein Solt	SoxLZ/Sox6 leucine zipper binding protein		
CENPL	dJ383J4.3	RP3-383J4.1	C1orf155					
CENPM	Chromosome 22 open reading frame 18	PANE1	MGC861	bK250D10.2	OTTHUMP00000028741	Proliferation associated nuclear element 1 isoform a	C22orf18	Proliferation associated nuclear element 1 isoform b
CENPN	BM039	C16orf60						
CENPO	CENP-O	MGC11266	Interphase centromere complex protein 36								
CENPP	RP11-19J3.3	FLJ33928	CENP-P								
CENPQ	Hypothetical protein FLJ10545	FLJ10545	Chromosome 6 open reading frame 139	C6orf139							
CENPT	CENP-T	C16orf56	FLJ13111	FLJ43376							
CENPV	Proline rich 6	p30	3110013H01Rik								
CEP110	CEP110	Centriolin	Centriole associated protein	FAN							
CEP120	FLJ36090	FLJ38327	DKFZp686I06246								
CEP135	Cep135	KIAA0635									
CEP152	Cep152										
CEP164	KIAA1052										
CEP170	Centrosomal protein 170kDa isoform beta	Centrosomal protein 170kDa isoform gamma	KIAA0470								
CEP192	Cep192	KIAA1569 protein	Hypothetical protein LOC55125 isoform 1								
CEP250	C-NAP1	CEP250	Centrosome associated protein	Centrosomal Nek2-associated protein 1	Centrosome associated protein CEP250	Centrosome protein 250	CNAP1	MGC88542	Centrosomal protein 2 isoform 1	Centrosomal protein 2 isoform 2	CEP2
CEP350	KIAA0480	CAP350									
CEP55	FLJ10540	Chromosome 10 open reading frame 3									
CEP57	Centrosomal protein of 57 kDa	Testis specific protein 57	FGF2 interacting protein	KIAA0092	PIG8	Cep57	Proliferation inducing protein 8				
CEP63	FLJ13386	MGC78416	Centrosome protein CEP63	Centrosomal protein 63	Centrosomal protein of 63 kDa	Cep63 protein	Centrosomal protein 63 isoform a	Centrosomal protein 63 isoform b	Centrosomal protein 63 isoform c	Centrosomal protein 63 isoform d																	
CEP68																											
CEP70	Cep70	p10 binding protein	BITE																								
CEP72	FLJ10565	MGC5307	KIAA1519	Cep72 protein																							
CEP76	Cep76	C18orf9	HsT1705	FLJ12542	Centrosomal protein 76 kDa																						
CEP78	C9orf81	FLJ12643	IP63	MGC135040	OTTHUMP00000063613	Centrosomal protein 78kDa isoform b	Centrosomal protein 78kDa isoform a																				
CEP97	FLJ23047	FLJ26462	2810403B08Rik	Leucine-rich repeat and IQ domain-containing protein 2																							
CEPT1	Choline/ethanolaminephosphotransferase	MGC45223	CEPT1 protein	DKFZp313G0615																							
CER1	"Cerberus 1 homolog, cysteine knot superfamily"																										
CERCAM	CerCAM	GLT25D3																									
CERK	FLJ23239	dA59H18.3	DKFZp434E0211	FLJ21430	KIAA1646	LK4	dA59H18.2	Lipid kinase LK4	Ceramide kinase isoform b	Ceramide kinase isoform a																	
CERKL	RP26	Ceramide kinase-like protein	Retinitis pigmentosa 26 (autosomal recessive)	Ceramide kinase-like isoform b	Ceramide kinase-like isoform a	Ceramide kinase-like isoform d	Ceramide kinase-like isoform c																				
CES1	TGH	ACAT	CES2	MGC117365	Triacylglycerol hydrolase	Carboxylesterase 1 isoform b precursor	Carboxylesterase 1 isoform a precursor	Carboxylesterase 1 isoform c precursor	Acyl coenzyme A cholesterol acyltransferase	Monocyte/macrophage serine esterase 1	Monocyte/macrophage serine esterase	Alpha naphthylacetate esterase	Brain carboxylesterase hBr1	Cholesteryl ester hydrolase	Liver carboxylesterase	Carboxylesterase liver	Alveolar esterase	Serine esterase 1	Acid esterase	Egasyn	HMSE1	HMSE	ANAE	SES1	CEH	HU1	EC 3.1.1.1
CES2	Intestinal carboxylesterase	Liver carboxylesterase 2	iCE	CE-2	EC 3.1.1.1	hCE-2	Carboxylesterase 2 isoform 2	Carboxylesterase 2 isoform 1																			
CES4																											
CES7																											
CES8	FLJ37464	Hypothetical protein LOC283848													
CETN1	CEN1	CETN	Centrin	Ef-hand protein 1	"Centrin, EF-hand protein, 1"										
CETN2	CALT	CEN2	"Ef-hand protein, 2"	Centrin 2	Caltractin (20 kD calcium-binding protein)										
CETN3	CDC31	CEN3	"Centrin, EF-hand protein, 3"	MGC12502	MGC138245	EF-hand superfamily member									
CETP	"Cholesteryl ester transfer protein, plasma"														
CFB	C3 proactivator	C3 proaccelerator	C3/C5 convertase	Glycine rich beta glycoprotein	GBG	Properdin factor B	CFAB	PBF2							
CFC1	HTX2	Cryptic													
CFC1B	Hypothetical protein LOC653275														
CFD	Factor D	Adipsin	ADN	D component of complement	Properdin factor D	C3 convertase activator	EC 3.4.21.46								
CFDP1	p97	BCNT	CP27	Craniofacial protein 27kd	Bucentaur										
CFH	HF1	Beta 1 H globulin	Beta-1H	Complement factor H isoform a	Complement factor H isoform b	Complement system control protein beta 1H	FH	H factor 1	Factor H	FHL1	HF	HF2	CFHL3	Hypothetical protein MGC88246	H factor 2
CFHR1	H factor like 1	FHR1	HFL1	CFHL	H36										
CFHR2	FHR2	Factor H related gene 2	H factor like 3	Complement factor H like 3	H factor like protein 2	HFL3									
CFHR3	Factor H related gene 3	FHR3	H factor like protein 3	DOWN16											
CFHR4	FHR4	Factor H related gene 4	Complement factor H related protein 4												
CFHR5	FHR5	CFHL5													
CFI	I Factor	C3b inactivator	Complement component 3 inactivator	C3 inactivator	FI											
CFL1	CFL	"Cofilin, non muscle"	18 kDa phosphoprotein	p18												
CFL2	"Cofilin, muscle"															
CFLAR	FLICE inhibitory protein	CASP8 and FADD like apoptosis regulator	Cellular FLICE like inhibitory protein	Caspase-8 related protein	Caspase like apoptosis regulatory protein	Inhibitor of FLICE	FADD like antiapoptotic molecule 1	Flame 1	Usurpin	Casper	CLARP	MACH related inducer of toxicity	MRIT	I-FLICE	CASH	
CFP	"Properdin P factor, complement"	Factor P														
CFTR	"Cystic fibrosis transmembrane conductance regulator, ATP binding cassette"	MRP7	ABC35	ABCC7	Cystic fibrosis transmembrane conductance regulator											
CG016 protein																
CGA	"Glycoprotein hormones, alpha chain"	CG alpha	FSH alpha	FSHA	LH alpha	LHA	TSH alpha	TSHA	GPHa	GPHA1	Follitropin Alpha Chain	Follicle-Stimulating Hormone Alpha Chain	Lutropin Alpha Chain	"Luteinizing Hormone Alpha Chain, Lsh-Alpha"	Thyrotropin Alpha Chain	Thyroid Stimulating Hormone Alpha Chain
CGB	CGB3	Chorionic gonadotrophin beta	Cg beta	"Chorionic gonadotropin, beta polypeptide"												
CGB1																
CGB2																
CGB5	CG-beta	HCG	Choriogonadotropin beta chain													
CGB7	CG beta a	Chorionic gonadotropin beta 7 subunit														
CGB8	Chorionic gonadotropin beta 8 subunit															
CGGBP1	p20CGGBP	p20 CGG binding protein	CGG binding protein 20KD	CGG-binding protein 1	p20-CGGBP											
CGI 136	Magmas like protein	Mitochondria associated granulocyte macrophage CSF signaling molecule	Magmas													
CGN	KIAA1319										
CGNL1	KIAA1749										
CGREF1	Cell growth regulator with EF hand domain 1	Cell growth regulatory gene 11 protein	CGR11								
CGRRF1	Cell growth regulator with RING finger domain 1	Cell growth regulatory gene 19 protein	CGR19								
CH25H	C25H										
CHAC1											
CHAC2	"ChaC, cation transport regulator-like 2"										
CHAD	SLRR4A										
CHADL	SLRR4B										
CHAF1A	"Chromatin assembly factor 1, subunit A (p150)"	Chromatin assembly factor I p150 subunit	CAF I 150 kDa subunit	CAF1P150	CAF1B	CAFIp150					
CHAF1B	Chromatin assembly factor 1 subunit B (p60)	CAF I 60 kDa subunit	Chromatin assembly factor I p60 subunit	CAF1P60	CAF1A	MPP7	CAFIp60	MPHOSPH7			
CHAT	CMS1A	CMS1A2	Acetyl CoA:choline O-acetyltransferase	EC 2.3.1.6	Choline acetyltransferase isoform 2	Choline acetyltransferase isoform 1	Choline o-acetyltransferase	CHOACTase	Choline acetylase	FIMG2	CLAT
CHCHD1	Chromosome 10 open reading frame 34	C10orf34	C2360	FLJ25854							
CHCHD10	N27C7-4	MGC70831	Chromosome 22 open reading frame 16								
CHCHD2	C7orf17	Chromosome 7 open reading frame 17									
CHCHD3	FLJ20420										
CHCHD4	FLJ31709	Coiled coil helix coiled coil helix domain containing 4	Coiled-coil-helix-coiled-coil-helix domain containing 4 isoform 1	Coiled-coil-helix-coiled-coil-helix domain containing 4 isoform 2										
CHCHD5	C2orf9	MGC11104	Chromosome 2 open reading frame 9											
CHCHD6	MGC13016													
CHCHD7	FLJ40966	MGC2217												
CHCHD8	E2IG2													
CHD1														
CHD1L	CHDL	FLJ22530 protein												
CHD2	Chromodomain helicase DNA binding protein 2 isoform 1	Chromodomain helicase DNA binding protein 2 isoform 2												
CHD3	Chromodomain helicase DNA binding protein 3 isoform 1	Chromodomain helicase DNA binding protein 3 isoform 2	Mi-2a	Mi2-alpha	ZFH	Zinc finger helicase	Mi-2 autoantigen 240 kDa protein	Zinc-finger helicase (Snf2-like)						
CHD4	Mi2 beta													
CHD5	KIAA0444	DKFZp434N231												
CHD6	CHD5	RIGB	KIAA1335											
CHD7	KIAA1416	FLJ20357	FLJ20361											
CHD8	Helicase with SNF2 domain 1	HELSNF1	KIAA1564											
CHD9	AD013	CReMM	KISH2	PRIC320	Proteinx0008	Ciprofibrate bound protein p240	Chromatin remodeling factor CHROM1	Chromatin-related mesenchymal modulator	ATP-dependent helicase CHD9	PPAR gamma-interacting cofactor 320 kDa	Peroxisomal proliferator-activated receptor A-interacting complex 320 kDa protein	CHD-9	PPAR-alpha-interacting complex protein 320 kDa	Kismet homolog 2
CHDH	"Choline dehydrogenase, mitochondrial [Precursor]"	EC 1.1.99.1	CHD	CDH										
CHEK1	CHK1	CHK1homolog	CHK1 checkpoint homolog	Serine/threonine-protein kinase CHK1	p56Chk1	EC 2.7.1.37											
CHEK2	RAD53	Checkpoint kinase 2	CDS1	RP11-436C9.1	CHK2	HuCds1	LFS2	PP1425	OTTHUMP00000028871	Checkpoint-like protein CHK2	Protein kinase CHK2	Serine/threonine-protein kinase CHK2	bA444G7	EC 2.7.1.37	Protein kinase CHK2 isoform a	Protein kinase CHK2 isoform c	Protein kinase CHK2 isoform b
CHERP	DAN16	SCAF6	ERPROT213-21	Protein with polyglutamine repeat	SR related CTD associated factor 6	Calcium homeostasis endoplasmic reticulum protein											
CHFR	Checkpoint with forkhead and ring finger domains	RNF116	RNF196	FLJ10796	EC 6.3.2	Ubiquitin ligase protein CHFR											
CHGA	Parathyroid secretory protein 1	CGA	Secretory protein 1	Pancreastatin	Chromostatin	Pituitary secretory protein I	SP-I										
CHGB	CgB	Secretogranin 1	SCG1	CGB													
CHI3L1	Cartilage glycoprotein 39	GP39	Chondrocyte protein YKL40	39 kDa synovial protein	YKL 40												
CHI3L2	YKL 39	Chondrocyte protein 39	Chitinase 3-like 2 isoform a	Chitinase 3-like 2 isoform b	Chitinase 3-like 2 isoform c												
CHIA	Chitinase family protein 1	"Chitinase, acidic"	CHIT2	Chitinase family protein 2	EC 3.2.1.14	AMCase	Eosinophil chemotactic cytokine	TSA1902	ECF-L								
CHIC1	BRX	DKFZp313P1931	DKFZp686F2342	Brain X-linked protein	RP11-108A15.1												
CHIC2	BRX-like gene translocated in leukemia	BTL	MGC21173														
CHID1	GL008	SI-CLP	MGC3234	FLJ42707	Stabilin-1 interacting chitinase-like protein												
CHIT1	Chitotriosidase	Chitinase	CHIT	Methylumbelliferyl-tetra-n-acetylchitotetraoside hydrolase													
CHKA	Choline kinase alpha isoform b	Choline kinase alpha isoform a	CHETK alpha														
CHKB	Choline/ethanolamine kinase isoform a	Choline/ethanolamine kinase isoform b	Choline/ethanolamine kinase	CHETK	CHKL												
CHL1	Neural cell adhesion molecule	L1 Cell adhesion molecule 2	L1CAM2	CALL													
CHM	Rab escort protein 1	REP1	Rab proteins geranylgeranyltransferase component A 1	RAB GG transferase	GGTA	Choroideraemia protein	TCD protein	"RAB geranylgeranyl transferase, component A"	DXS540	HSD-32	FLJ38564	MGC102710	Choroideremia isoform a
CHML	RAB escort protein 2	REP2											
CHMP1A	Procollagen type III N-endopeptidase	PRSM1	Metalloprotease 33-KD	Chromatin modifying protein 1A isoform 1	Chromatin modifying protein 1A isoform 2								
CHMP1B	Chromosome 18 open reading frame 2	C18orf2											
CHMP2A	BC-2	VPS2	CHMP2	Chromatin modifying protein 2A	Putative breast adenocarcinoma marker (32kD)	Charged multivesicular body protein 2a	Vacuolar protein sorting 2-1	Vps2-1	hVps2-1	Putative breast adenocarcinoma marker BC-2	Putative breast adenocarcinoma marker		
CHMP2B													
CHMP4A	Shax2	CHMP4B	SNF7-1	HSPC134	Snf7 homologue associated with Alix 2	CDA04	Chromatin-modifying protein	Chromosome 14 open reading frame 123					
CHMP4B	Chromosome 20 open reading frame 178	Shax1	CHMP4A	SNF7-2	dJ553F4.4								
CHMP4C	Shax3	SNF7-3	MGC22825 protein	Snf7 homologue associated with Alix 3									
CHMP5	SNF7DC2	CGI 34	PNAS 2	C9orf83	HSPC177	Chromosome 9 open reading frame 83							
CHMP6	FLJ11749	VPS20	Hypothetical protein LOC79643										
CHMP7	MGC29816												
CHN1	"Chimerin 1 (GTPase-activating protein, rho, 2)"	A-chimaerin	N Chimerin	CHN	Chimerin alpha-1	GTPase activating protein Rho 2	ARHGAP2	Rho GTPase activating protein 2	RHOGAP2	Chimerin alpha 2	Alpha chimerin		
CHN2	Chimerin beta 2	GTPase activating protein Rho 3	ARHGAP3	Rho GTPase activating protein 3	RHOGAP3	Chimerin beta	Chimerin beta 1	Chimerin testis specific					
CHODL	Transmembrane protein MT75	PRED12 protein	C21ORF68										
CHORDC1	Chord domain containing protein 1	CHP1											
CHPF	CSS2	FLJ22678	Chondroitin sulfate synthase 2				
CHPF2	RLSS299	KIAA1402	CSGlcA-T	UNQ299			
CHPT1	CPT	CPT1	Cholinephosphotransferase	Cholinephosphotransferase 1	Cholinephosphotransferase 1 alpha	Phosphatidylcholine synthesizing enzyme	E.C. 2.7.8.2
CHRAC1	"Chromatin accessibility complex, 15KD subunit"	NFYC like protein 1	YCL1	Chromatin accessibility complex protein 1	CHRAC15	DNA polymerase epsilon subunit p15	
CHRD	Chordin isoform a						
CHRDL1	Chordin like	Neuralin 1	NRLN1	VOPT	Neuralin		
CHRDL2	Chordin-like 2	BNF1	FKSG37	Breast tumor novel factor 1	CHL2		
CHRFAM7A	D-10	CHRNA7	CHRNA7-DR1	"CHRNA7 (cholinergic receptor, nicotinic, alpha polypeptide 7, exons 5-10) and FAM7A (family with sequence similarity 7A, exons A-E) fusion"			
CHRM1	"Acetylcholine receptor, muscarinic, 1"						
CHRM2	FLJ43243	Muscarinic M2 receptor	M2 muscarinic acetylcholine receptor	Muscarinic acetylcholine receptor M2	HM2	"Acetylcholine receptor, muscarinic, 2"	
CHRM3	"Acetylcholine receptor, muscarinic 3"						
CHRM4	"Acetylcholine receptor, muscarinic 4"						
CHRM5	"Acetylcholine receptor, muscarnic 5"						
CHRNA1	"Cholinergic receptor, nicotinic, alpha polypeptide 1"	CHRNA	"Acetylcholine receptor, muscle, alpha subunit"	ACHRA			
CHRNA10	Nicotinic acetylcholine receptor subunit alpha 10	"Neuronal acetylcholine receptor protein, alpha 10 chain"	NACHR alpha 10	"Acetylcholine receptor, neuronal nicotinic, alpha 10 subunit"	NACHRA10		
CHRNA2	Acetycholine receptor neuronal nicotinic alpha 2 subunit						
CHRNA3	Cholinergic receptor neuronal nicotinic alpha polypeptide 3	Neuronal acetylcholine receptor protein alpha 3 chain	NACHRA3	Acetycholine receptor neuronal nicotinic alpha 3 subunit
CHRNA4	"Acetylcholine receptor, neuronal nicotinic, alpha-4 subunit"	"Neuronal acetylcholine receptor protein, alpha 4 chain"		
CHRNA5	Acetylcholine receptor neuronal nicotinic alpha 5 subunit			
CHRNA6	"Neuronal acetylcholine receptor protein, alpha 6 chain"			
CHRNA7	Acetylcholine receptor neuronal nicotinic alpha 7 subunit	Schizophrenia neurophysiologic defect in		
CHRNA9	NACHRA9	HSA243342	"Neuronal acetylcholine receptor protein, alpha-9 chain"	
CHRNB1	CHRNB	ACHRB	"Acetylcholine receptor protein, beta chain"	"Acetylcholine receptor, muscle, beta subunit"
CHRNB2	"Acetylcholine receptor, neuronal nicotinic, beta 2 subunit"	"Neuronal acetylcholine receptor protein, beta 2 chain"		
CHRNB3	Acetylcholine receptor neuronal nicotinic beta 3 subunit			
CHRNB4	Acetylcholine receptor neuronal nicotinic beta 4 subunit			
CHRND	Acetylcholine receptor muscle delta subunit	Acetylcholine receptor protein delta chain	ACHRD	
CHRNE	"Cholinergic receptor, nicotinic, epsilon polypeptide"	"Acetylcholine receptor, muscle, epsilon subunit"	ACHRE	
CHRNG	"Acetylcholine receptor, muscle, gamma subunit"	ACHRG		
CHST1	carbohydrate (chondroitin 6/keratan) sulfotransferase 1	C6ST	KS6ST	KSGal6ST
CHST10	HNK1ST	MGC17148		
CHST11	C4ST	C4ST1	HSA269537	Carbohydrate (chondroitin 4) sulfotransferase 11
CHST12	C4S2	C4ST2	Carbohydrate (chondroitin 4) sulfotransferase 12											
CHST13	Carbohydrate (chondroitin 4) sulfotransferase 13	C4ST3												
CHST14	Sulfotransferase N4h	Dermatan 4 sulfotransferase	HD4ST	D4ST-1	HNK1ST									
CHST15	GALNAC4S-6ST	BRAG	KIAA0598	MGC34346	N-acetylgalactosamine 4-sulfate 6-O-sulfotransferase									
CHST2	carbohydrate (chondroitin 6/keratan) sulfotransferase 2	C6ST												
CHST3	C6ST	C6ST1												
CHST4	HEC-GLCNAC-6-ST	LSST												
CHST5	I-GLCNAC-6-ST	N-acetylglucosamine 6-O-sulfotransferase	FLJ22167	ALYE870	PRO1886	MGC74625	Carbohydrate (N-acetylglucosamine 6-O) sulfotransferase 5 isoform 2	EC 2.8.2.-	Intestinal GlcNAc-6-sulfotransferase	Intestinal N-acetylglucosamine-6-O-sulfotransferase	I-GlcNAc6ST	hIGn6ST	Galactose/N-acetylglucosamine/N-acetylglucosamine 6-O-sulfotransferase 4-alpha	GST4-alpha
CHST6	Carbohydrate (N-acetylglucosamine 6-O) sulfotransferase 6	"Macular dystrophy, corneal, 1"	Corneal N acetylglucosamine 6 sulfotransferase	MCDC1										
CHST7	chondroitin 6-sulfotransferase-2	C6ST-2												
CHST8	GALNAC-4-ST1	N-acetylgalactosamine-4-O-sulfotransferase												
CHST9	EC 2.8.2.-	GalNAc-4-O-sulfotransferase 2	GALNAC4ST-2	GALNAC-4-ST2	GalNAc-4-sulfotransferase 2	N-acetylgalactosamine 4-O-sulfotransferase 2								
CHSY1	Carbohydrate synthase 1	KIAA0990												
CHSY3	Carbohydrate chondroitin synthase 2	EC 2.4.1.175	Glucuronosyl N acetylgalactosaminyl proteoglycan 4 beta N acetylgalactosaminyltransferase II	Chondroitin synthase 2	N acetylgalactosaminyl proteoglycan 3 beta glucuronosyltransferase II	EC 2.4.1.226	Chondroitin glucuronyltransferase II	N-acetylgalactosaminyltransferase II	CSS3	CHSY2				
CHTF18	"CTF18, chromosome transmission fidelity factor 18"	Ctf18	C16orf41 protein	Chromosome 16 open reading frame 41										
CHTF8	Decreased expression in renal and prostate	CTF8	FLJ20400	Chromosome transmission fidelity factor 8 protein isoform A	Chromosome transmission fidelity factor 8 protein isoform B									
CHUK	NFKBIKA	I kappa B kinase alpha	IKKA	I kappa B kinase 1	IKK1		
CHURC1	Chch	My015	FLJ33064	C14orf52	Chromosome 14 open reading frame 52		
CIAO1	CIAO1						
CIAPIN1	PRO0915	Anamorsin	2810413N20Rik	CUA001			
CIB1	CIB	Kinase interacting protein	KIP	Calmyrin	DNA PKcs interacting protein	SNK interacting protein 2-28	SIP2-28
CIB2	DNA dependent protein kinase catalytic subunit interacting protein 2	DNA dependent protein kinase interacting protein 2					
CIB3	KIP3	Kinase interacting protein 3	KIP 3	DNA dependent protein kinase catalytic subunit interacting protein 3			
CIB4	CIB4						
CIC	Capicua homolog	KIAA0306					
CIDEA	Cell death inducing DFFA like effector a isoform 1	Cell death activator CIDE-A	Cell death inducing DFFA like effector a	Cell death inducing DFFA like effector a isoform 2			
CIDEB	Cell death inducing DFFA like effector b	Cell death activator CIDE B					
CIDEC	Cell death inducing DFFA like effector c	Fsp27	CIDE 3	FLJ20871	Cell death activator CIDE 3		
CIITA	MHC class II transactivator CIITA	Major histocompatibility complex class II transactivator	Class II transactivator	C2TA	MHC2TA		
CILP	HsT18872	"Cartilage intermediate layer protein, nucleotide pyrophosphohydrolase"					
CILP2	MGC45771						
CINP	CINP	MGC849					
CIR1	CIR	CBF1 interacting corepressor isoform 1					
CIRBP	CIRP	Glycine rich RNA binding protein					
CIRH1A	"Cirrhosis, autosomal recessive 1A"	Testis expressed gene 292	TEX292	NAIC	KIAA1988	FLJ14728	
CISD1	MDS029	Chromosome 10 open reading frame 70	Uncharacterized hematopoietic stem/progenitor cells protein MDS029	C10orf70			
CISD2	DKFZp686A1586						
CISD3	Miner2	CDGSH iron sulfur domain-containing protein 3	mitochondrial mitoNEET related 2	mitoNEET-related protein 2			
CISH	SOCS	CIS	CIS1				
CIT	CRIK	STK21	KIAA0949	Citron rho-interacting kinase	Serine/threonine protein kinase 21	Rho-interacting serine/threonine kinase	
CITED1	Melanocyte-specific gene 1	CBP/p300-Interacting trasnactivator with GLU/ASP-rich C-terminal domain 1	Cbp/p300-interacting transactivator 1	MSG1			
CITED2	MSG related protein 1	"CBP/p300 interacting transactivator with glu/asp-rich c-terminal domain, 2"	Melanocyte specific gene 1 related gene 1	MRG1	p35srj		
CITED4							
CIZ1	Cip1 interacting zinc finger protein	LSFR1	ZNF356	Nuclear protein NP94	CDKN1A interacting zinc finger protein 1		
CKAP2	TMAP	se20-10	FLJ10749	Tumor associated microtubule associated protein	LB1	Cytoskeleton associated protein 2 isoform 2	
CKAP2L	FLJ40629	MGC39683					
CKAP4	p63	CLIMP63	MGC99554	P63 protein	Type II transmembrane protein p63		
CKAP5	FLJ35359	Colonic and hepatic tumor over-expressed protein	Colonic and hepatic tumor over-expressed	KIAA0097	CHTOG	Colonic and hepatic tumor over-expressed protein isoform a	Colonic and hepatic tumor over-expressed protein isoform b
CKB	CKBB	B CK	Creatine kinase B chain	EC 2.7.3.2						
CKLF	C32	HSPC224	UNQ410/PRO772	UCK 1	Chemokine like factor 1	Chemokine-like factor isoform e	chemokine-like factor isoform a	chemokine-like factor isoform c	chemokine-like factor isoform b	chemokine-like factor isoform d
CKM	CKMM	M CK	Creatine kinase M chain	Creatine kinase M	EC 2.7.3.2					
CKMT1A	CKMT1	UMTCK	"Creatine kinase, mitochondrial 1"	Acidic-type mitochondrial creatine kinase	EC 2.7.3.2	MtCK	Ubiquitous mitochondrial creatine kinase			
CKMT1B	Creatine kinase mitochondrial 1	Ckmt1	Creatine kinase ubiquitous mitochondrial	U mtck	Mia ck	Acidic type mitochondrial creatine kinase	EC 2.7.3.2			
CKMT2	Creatine kinase mitochondrial 2	Ckmt2	Smtck	Mibck	Basic type mitochondrial creatine kinase	EC 2.7.3.2				
CKS1B	Cdc2 associated protein CKS1	CKS1	Cyclin dependent kinases regulatory subunit 1	Sid1334	PNAS-16 / PNAS-143	CDC28 protein kinase regulatory subunit 1B				
CKS2	CDC28 protein kinase 2	CDC28 protein kinase regulatory subunit 2	Cyclin dependent kinases regulatory subunit 2	CKSHS2						
CLASP1	Cytoplasmic linker associated protein 1	MAST1	Multiple asters 1	KIAA0622						
CLASP2	KIAA0627	CLIP-associating protein 2	CLIP-associating protein CLASP2	Multiple asters (Mast)-like homolog 2						
CLC	Lysophospholipase of eosinophil	Galactin 10	Lysolecithin acylhydrolase	LGALS10	Eosinophil lysophospholipase					
CLCA1	CLCA1	CaCC								
CLCA2										
CLCA3	"Chloride channel, calcium activated 3"									
CLCA4	CaCC	CaCC2								
CLCC1	MCLC	KIAA0761	Mid-1-related chloride channel 1 isoform 1							
CLCF1	CLC	B cell stimulating factor 3	BSF3	NNT-1/BSF-3					
CLCN1	CLC1	ClC 1	"Chloride channel, muscle"	Chloride channel protein 1	"Chloride channel 1, skeletal muscle"	"Chloride channel protein, skeletal muscle"			
CLCN2	CLC2	ECA3	EGI3	EGMA	CIC2	Chloride channel protein 2			
CLCN3	CLC3	Chloride channel protein 3	ClC-3	Chloride channel 3 isoform e	Chloride channel 3 isoform b				
CLCN4	CLC4	ClC-4	Chloride channel protein 4	"Chloride channel, voltage-gated, 4"					
CLCN5	XRN	CLC5	XLRH	CLCK2	DENTS	NPHL2	hCIC-K2	Chloride channel protein 5	"Chloride channel, voltage gated, K2"
CLCN6	CLC6	ClC-6	Chloride channel protein 6	Chloride channel 6 isoform ClC-6b	Chloride channel 6 isoform ClC-6c	Chloride channel 6 isoform ClC-6d	chloride channel 6 isoform ClC-6a		
CLCN7	CLC7	ClC 7	OPTA2	Chloride channel protein 7					
CLCNKA	ClCK1	ClC-K1	HClC-Ka	"Chloride channel, kidney, A"	Chloride channel protein CLC KA	Chloride channel Ka isoform 1	Chloride channel Ka isoform 2		
CLCNKB	HClC-Kb	Chloride Channel Kb	Chloride channel protein CLC-KB						
CLDN1	Senescence associated epithelial membrane protein 1	SEMP1	CLD1	Senescence associated epithelial membrane protein					
CLDN10	Claudin 10 isoform b	Claudin 10 isoform a	OSP like protein	OSP L	CPETRL3				
CLDN11	Oligodendrocyte transmembrane protein	Oligodendrocyte specific protein	OSP	OTM					
CLDN12									
CLDN14	DFNB29								
CLDN15	MGC19536	Claudin 15 isoform 1	Claudin 15 isoform 2						
CLDN16	Paracellin 1	PCLN1							
CLDN17	Human CLDN17 gene for claudin-17								
CLDN18	Claudin 18 isoform 1	Claudin 18 isoform 2							
CLDN19									
CLDN2	SP82								
CLDN20									
CLDN22									
CLDN23	CLDNL	2310014B08Rik							
CLDN3	Clostridium perfringens enterotoxin receptor 2	CPETR2	Ventral prostate1 homolog	RVP1 Androgen withdrawl apoptosis protein	HRVP1	C7orf1	CPE-R2	CPE-receptor 2	Claudin-3
CLDN4	Clostridium perfringens enterotoxin receptor 1	CPETR1	CPER	CPE-receptor					
CLDN5	Transmembrane protein deleted in VCFS	TMVCF	TMDVCF						
CLDN6	Skullin 2	UNQ757/PRO1488							
CLDN7	Clostridium perfringens enterotoxin receptor like 2	Claudin 9	CPETRL2	CEPTRL2					
CLDN8									
CLDN9									
CLDND1	Chromosome 3 open reading frame 4	HSPC174	PRO6000	GENX-3745	DKFZP564P0462	Claudin domain containing 1 protein isoform b	Claudin domain containing 1 protein isoform a	Claudin domain containing 1 protein isoform d	
CLDND2	MGC33839									
CLEC10A	"C-type (calcium dependent, carbohydrate-recognition domain) lectin, superfamily member 14 (macrophage-derived)"	HML	HML2	CLECSF13	Macrophage C-type lectin	Macrophage lectin 2				
CLEC11A	Lymphocyte secreted C type lectin	Lymphocyte secreted long form of C type lectin	LSLCL	"Lectin, C type, lymphocyte secreted long form"	"C type (calcium dependent, carbohydrate recognition domain) lectin, superfamily member 3"	CLECSF3				
CLEC12A	CLL1	DCAL 2	C type lectin superfamily	C type lectin protein CLL 1	C type lectin-like molecule 1	Dendritic cell associated lectin 2	C type lectin domain family 12 member A	MICL	Myeloid inhibitory C type lectin like receptor isoform alpha	Myeloid inhibitory C type lectin like receptor isoform beta
CLEC12B										
CLEC14A	EGFR-5	Chromosome 14 open reading frame 27	CEG1	ClECT and EGF-like domain containing protein	Epidermal growth factor receptor 5					
CLEC16A										
CLEC17A	LOC388512									
CLEC18A										
CLEC18B	LOC497190									
CLEC18C	LOC283971									
CLEC1A	CLEC1									
CLEC1B	CLEC2									
CLEC2A	UNQ5792	INPE5792								
CLEC2B	Activation induced C type lectin	AICL								
CLEC2D	Lectin like transcript 1	Natural killer cell lectin like receptor	Osteoclast inhibitory lectin	Lectin like NK cell receptor	CLAX	LLT1	OCIL	Osteoclast inhibitory lectin isoform 2	Osteoclast inhibitory lectin isoform 1	
CLEC2L	FLJ32986																		
CLEC3A	"C-type (calcium dependent, carbohydrate-recognition domain) lectin, superfamily member 1 (cartilage-derived)"	Cartilage-derived C-type lectin																	
CLEC3B	Plasminogen kringle 4 binding protein																		
CLEC4A	C type lectin superfamily 6	Lectin like immunoreceptor	Dendritic cell immunoreceptor	LLIR	DCIR	DDB27	Lectin C type superfamily member 6	CLECSF6	C type lectin DDB27	HDCGC13P	C type lectin superfamily member 6 isoform 1	C type lectin superfamily member 6 isoform 2	C type lectin superfamily member 6 isoform 3	C type lectin superfamily member 6 isoform 4					
CLEC4C	DLEC	HECL	BDCA2	CLECSF11	Dendritic cell lectin	Blood dendritic cell antigen 2	CLECSF7	PRO34150	MGC125791	MGC125792	MGC125793	Dendritic cell lectin b	"C-type (calcium dependent, carbohydrate-recognition domain) lectin, superfamily member 7"	"C-type (calcium dependent, carbohydrate-recognition domain) lectin, superfamily member 11"	CD303 antigen	"C-type lectin domain family 4, member C isoform 1"	"C-type lectin domain family 4, member C isoform 2"		
CLEC4D	"C-type (calcium dependent, carbohydrate-recognition domain) lectin, superfamily member 8"	MCL	Mpcl	CLEC-6	MGC40078	C-type lectin receptor	C-type lectin-like receptor 6												
CLEC4E	Macrophage-inducible C-type lectin	MINCLE	"C-type (calcium dependent, carbohydrate-recognition domain) lectin, superfamily member 9"																
CLEC4F	KCLR	FLJ39110	C-type lectin superfamily member 13	C type lectin	C-type lectin 13	CLECSF13													
CLEC4G	Liver and lymph node sinusoidal endothelial cell C-type lectin	UNQ431	LSECtin	DTTR431															
CLEC4M	DC-SIGN related protein	HP10347	DCSIGN2	LSIGN	Liver/lymph node specific ICAM 3 grabbing nonintegrin	Probable mannose binding C type lectin DCSIGNR	Dendritic cell specific ICAM 3 grabbing nonintegrin 2	Type II membrane protein similar to HIV gp120 binding C type lectin	"C-type lectin domain family 4, member M isoform 2"	"C-type lectin domain family 4, member M isoform 4"	MGC129964	CD209L	MGC47866	DC-SIGNR	CD299	CD209 antigen-like	CD209 antigen-like protein 1	"C-type lectin domain family 4, member M isoform 1"	"C-type lectin domain family 4, member M isoform 3"
CLEC5A	Myleoid DAP12-associating lectin 1	MDL1																	
CLEC6A	CLECSF10	Dectin 2	DC-associated C-type lectin 2	"C-type (calcium dependent, carbohydrate-recognition domain) lectin superfamily member 10"															
CLEC7A	"C-type, calcium dependent, carbohydrate recognition domain, lectin, superfamily member 12"	Dendritic cell associated C type lectin 1	DECTIN1 receptor	Lectin like receptor 1	BGR	CLECSF12	"C-type lectin, superfamily member 12"	Beta-glucan receptor	Transmembrane protein dectin-1	DECTIN1	"C-type lectin, superfamily member 12 isoform a"	"C-type lectin, superfamily member 12 isoform b"	"C-type lectin, superfamily member 12 isoform c"	"C-type lectin, superfamily member 12 isoform e"	"C-type lectin, superfamily member 12 isoform d"	"C-type lectin, superfamily member 12 isoform i"			
CLEC9A	UNQ9341																		
CLECL1	Type II transmembrane protein DCAL1	DCAL1																	
CLGN																			
CLIC1	NCC27														
CLIC2	XAP121														
CLIC3															
CLIC4	Intracellular chloride ion channel protein p64H1														
CLIC5	Chloride intracellular channel protein 5														
CLIC6	Chloride channel form A	CLIC1L													
CLINT1	EPN4	Epsin related protein	EPNR	Enthoprotin	ENTH	KIAA0171	Clint	EPSINR	Clathrin interactor 1						
CLIP1	CLIP170	Cytoplasmic linker protein 170 alpha 2	Cytoplasmic linker protein 170	Reed Sternberg microtubule associated protein	Cytoplasmic linker 1	Reed Steinberg cell expressed intermediate filament associated protein	CYLN1	CLIP	CLIP1	CLIP-170	Restin isoform b	RSN	MGC131604	Restin	Restin isoform a
CLIP2	Cytoplasmic linker 2 isoform 2	Williams-Beuren syndrome chromosome region 4	WBSCR4	WSCR4	Cytoplasmic linker protein 115	CLIP115	CLIP	Cytoplasmic linker 2 isoform 1							
CLIP3	CLIPR59	DKFZp586N1922 protein													
CLIP4	FLJ21069	CAP-Gly domain-containing linker protein 4	Restin-like protein 2	FLJ32705	RSNL2										
CLK1	STY	Protein tyrosine kinase STY	CLK	Dual specificity protein kinase CLK1	CDC28/CDC2 like kinase	CLK/STY	CDC-like kinase 1	EC 2.7.1.37	EC 2.7.1.112	CDC-like kinase 1 isoform 1	CDC-like kinase 1 isoform 2				
CLK2	Dual specificity protein kinase CLK2	hclk2	EC 2.7.1.37	EC 2.7.1.112	CDC-like kinase 2 isoform 1										
CLK3	Dual specificity protein kinase CLK3	hclk3	CDC-like kinase 3 isoform hclk3/152	CDC-like kinase 3 isoform hclk3											
CLK4	Dual specificity protein kinase CLK4	Protein serine threonine kinase Clk4	EC Number: 2.7.1.37	EC Number: 2.7.1.112											
CLLU1	Hypothetical protein LOC574028	CLLU1 protein													
CLLU1OS	Hypothetical protein LOC574016	Chronic lymphocytic leukemia up-regulated 1 overlapping strand protein			
CLMN	Calponin like transmembrane domain protein	FLJ12383	KIAA1188		
CLMP	CAR-like membrane protein	ASAM	FLJ22415	Coxsackie and adenovirus receptor-like membrane protein	
CLN3	CLN3 protein	Battenin	BTS		
CLN5	Ceroid lipofuscinosis neuronal 5	NCL	CLN5 gene	CLN5 protein	
CLN6					
CLN8	EPMR				
CLNK	MIST	CLNK			
CLNS1A	"Chloride channel nucleotide sensitive, 1A"	"Chloride conductance regulator, volume sensitive"	ICln		
CLOCK	Circardian locomotor output cycles kaput	hCLOCK			
CLP1	CLP1	ATP/GTP binding protein	"Heab/AF10 fusion protein, included"	Pre-mRNA cleavage complex II protein Clp1	
CLPB	Suppressor of potassium transport defect 3				
CLPP	Endopeptidase Clp	"ClpP caseinolytic protease, ATP dependent, proteolytic subunit homolog"	"CLpP, homolog"	EC 3.4.21.92	"ATP-dependent Clp protease proteolytic subunit, mitochondria"
CLPS					
CLPTM1	Cleft lip and palate associated transmembrane protein 1				
CLPTM1L	Cisplatin resistance related protein CRR9p				
CLPX	"ATP dependent Clp protease ATP binding subunit ClpX like, mitochondrial"	ClpX caseinolytic protease X homolog												
CLRN1	USH3A protein	USH3A protein isoform c	Usher syndrome type 3 protein	USH3A protein isoform a	USH3	Clarin 1								
CLRN2	CLRN2													
CLRN3	Hypothetical protein MGC32871													
CLSPN	MGC131612	MGC131613	MGC131615	hClaspin	Hu-Claspin									
CLSTN1	CSTN1	KIAA0911	XB31alpha	alcalpha1	alcalpha2	alcadein alpha 1	non-classical cadherin XB31alpha1							
CLSTN2	CS2	CSTN2	Alcagamma											
CLSTN3	CSTN3	alcbeta	KIAA0726	CS3										
CLTA	"Clathrin, light polypeptide A isoform a"	Clathrin light polypeptide A isoform b	"Clathrin, light polypeptide A isoform c"	LCA										
CLTB	"Clathrin, light polypeptide isoform a"	"Clathrin, light polypeptide isoform b"	LCB											
CLTC	Clathrin heavy polypeptide like 2	CLH 17	CLTC/TFE3 Fusion gene											
CLTCL1	CLH22	CLTD	CLTCL	Clathrin heavy chain 2	Clathrin heavy polypeptide D	CHC22	"Clathrin, heavy polypeptide-like"	"Clathrin, heavy polypeptide-like 1 isoform a"	"Clathrin, heavy polypeptide-like 1 isoform b"					
CLU	Apolipoprotein J	APOJ	Sulfated glycoprotein 2	SGP2	"Complement associated protein SP-40,40"	Complement lysis inhibitor	Complement cytolysis inhibitor	CLI	Testosterone repressed prostate message 2	TRPM2	NA1	NA2	Clusterin isoform 2	Clusterin isoform 1
CLUAP1	KIAA0643	Clusterin associated protein 1 isoform 1	Clusterin associated protein 1 isoform 2	FLJ13297										
CLUL1	Retinal specific clusterin-like protein	RA337M	Unknown prepropeptide specific to rod photoreceptor											
CLVS1	MGC34646	FLJ37248	LOC157807											
CLVS2	Chromosome 6 open reading frame 213															
CLYBL	Citrate lyase beta subunit	CLB														
CMA1	"Chymase, mast cell"	"Chymase, heart"	CYH													
c-Maf inducing protein Tc-mip isoform		c-Maf inducing protein C-mip isoform														
CMAS	Cytidine monophosphate N-acetylneuraminic acid synthetase	Cytidine 5-prime-monophosphate N-acetylneuraminic acid synthatase	CMP-N-acetylneuraminic acid synthase													
CMBL	FLJ23617	2310016A09Rik														
CMC1	DKFZp779D0833	LOC152100														
CMKLR1	G protein coupled receptor DEZ	DEZ														
CMPK1	UMP-CMPK	RP11-511I2.1														
CMPK2	Thymidylate kinase family LPS-inducible member															
CMTM1	Chemokine-like factor superfamily 1 isoform 14	Chemokine-like factor superfamily 1 isoform 3	Chemokine-like factor superfamily 1 isoform 4	Chemokine-like factor superfamily 1 isoform 2	Chemokine-like factor superfamily 1 isoform 8	Chemokine-like factor superfamily 1 isoform 5	Chemokine-like factor superfamily 1 isoform 12	CKLFH	CKLFH1	CKLFH1a	CKLFSF1	Chemokine-like factor-like protein CKLFH1	CKLF-like MARVEL transmembrane domain containing 1	Chemokine-like factor superfamily 1 isoform 13	Chemokine-like factor superfamily 1 isoform 1	Chemokine like factor super family 1
CMTM2	Chemokine like factor super family 2	FLJ25732	MGC39436													
CMTM3	CKLFSF3	Chemokine-like factor super family 3	FLJ31762	MGC51956												
CMTM4	CKLFSF4	Chemokine-like factor superfamily 4 isoform 2	Chemokine-like factor superfamily 4 isoform 1													
CMTM5	CKLFSF5	CKLFSF5_v3	CKLFSF5_v5	Chemokine-like factor superfamily 5 isoform a	Chemokine like factor super family 5	FLJ37521	Chemokine-like factor superfamily 5 isoform c									
CMTM6	Chemokine-like factor super family 6	FLJ20396														
CMTM7	CKLF-like MARVEL transmembrane domain containing 7 isoform b	CKLF-like MARVEL transmembrane domain containing 7 isoform a	FLJ30992							
CMTM8	Chemokine-like factor super family 8	CKLFSF8	CKLFSF8-V2							
CMYA5	Myospryn	DKFZp451G182	2310076E16Rik							
CNBD1	FLJ35802									
CNBP	ZNF9	PDM	PROMM Cellular retroviral nucleic acid binding protein 1	CNBP1	DM2	CNBP				
CNDP1	Glutamate carboxypeptidase like protein 2									
CNDP2	Cytosolic nonspecific dipeptidase	CN2								
CNFN	PLAC8L2	"Homo sapiens mRNA related with psoriasis, complete cds"	LOC84518							
CNGA1	CNG1	CNCG1	RCNC1	RTCNCa	Cyclic nucleotide gated channel photoreceptor cGMP gated 1	Retinal rod cGMP gated channel alpha subunit	Cyclic nucleotide gated channel photoreceptor	Cyclic nucleotide gated cation channel 1	Rod photoreceptor cGMP gated channel alpha subunit	
CNGA2	CNG2	OCNC1	CNCG2	CNG channel 2	"Cyclic nucleotide gated channel, olfactory 2"					
CNGA3	Cone photoreceptor cGMP gated channel	Cone photoreceptor cGMP gated channel alpha subunit	Cyclic nucleotide gated channel olfactory 3	CNG3	ACHM2	CCNC1	CCNCa	CNCG3	CCNCalpha	Cyclic nucleotide gated channel alpha 3 isoform 2
CNGA4	CNCA2	CNG5	CNGB2	OCNC2	OCNCBETA	OCNCb	Cyclic nucleotide gated channel beta 2			
CNGB1	"Cyclic nucleotide gated channel photoreceptor, cGMP gated 2"	CNCG2	"Cyclic nucleotide gated channel photoreceptor, cGMP gated 3 like"	CNCG3L	Glutamic acid rich protein 1	GAR1	GARP	RCNC2	RCNCb	RCNC beta
CNGB3	Cone photoreceptor cyclic nucleotide gated channel beta subunit									
CNIH	UNQ155/PRO181	CNIH1	CNIL	TGAM77						
CNIH2	Cnil	MGC50896 protein								
CNIH3	FLJ38993							
CNIH4								
CNKSR1	CNK	KSR	CNK1	Connector enhancer of KSR1	hCNK1	Connector enhancer of KSR-like	CNK homolog protein 1	
CNKSR2	Connector enhancer of KSR2	CNK2	KIAA0902	KSR2				
CNKSR3	Membrane associated guanylate kinase interacting protein like 1	BAIAP1	BAI1 associated protein					
CNN1	"Calponin H1, smooth muscle"	Basic calponin	"Calponin basic, smooth muscle"	Smooth muscle cell calponin	SMCC	Sm-Calp		
CNN2	"Calponin H2, smooth muscle"	Neutral calponin	"Calponin, neutral, non smooth muscle"	Calponin 2 isoform b	Calponin 2 isoform a			
CNN3	Calponin acidic							
CNNM1	Ancient conserved domain protein 1	ACDP1						
CNNM2	Cyclin M2 isoform 2	Cyclin M2 isoform 3	Ancient conserved domain protein 2	ACDP2	Cyclin M2 isoform 1			
CNNM3	FLJ20018	Cyclin M3 isoform 1	Cyclin M3 isoform 2	Ancient conserved domain protein 3	ACDP3			
CNNM4	ACDP4	Ancient conserved domain protein 4						
CNO	FLJ11230							
CNOT1	NOT1	CDC39	NOT1H	AD 005	KIAA1007	Adrenal gland protein AD 005	"CCR4-NOT transcription complex, subunit 1 isoform a"	"CCR4-NOT transcription complex, subunit 1 isoform b"
CNOT10	FLJ12890	FLJ13165	DKFZP434K115					
CNOT2	"CCR4 NOT transcription complex, subunit 2"	Negative regulator of transcription 2						
CNOT3	Negative regulator of transcription 3	LENG2	NOT3H	KIAA0691	NOT3	CCR4-associated factor 3	Leukocyte receptor cluster member 2			
CNOT4	"CCR4 NOT transcription complex, subunit 4"	Negative regulator of transcription 4	NOT4H	NOT4 (negative regulator of transcription 4) homolog	E3 ubiquitin protein ligase CNOT4	CCR4-associated factor 4	CLONE243	"CCR4-NOT transcription complex, subunit 4 isoform b"	"CCR4-NOT transcription complex, subunit 4 isoform a"	Potential transcriptional repressor NOT4Hp
CNOT6	KIAA1194	CCR4	Nocturnin homolog	Cytoplasmic deadenylase						
CNOT6L	DKFZp434K098	Hypothetical protein FLJ25459								
CNOT7	"CCR4 NOT transcription complex, subunit 7"	BTG1 binding factor 1	CCR4 associated factor 1	CAF1	"CCR4-NOT transcription complex, subunit 7 isoform 2"	"CCR4-NOT transcription complex, subunit 7 isoform 1"				
CNOT8	CAF1 like protein	CALIFp	CAF1 like factor	POP2	"CCR4-NOT transcription complex, subunit 8"	CCR4 associated factor 8	CAF2			
CNP	CNP1	CNP2	CNPase	"2`,3` cyclic nucleotide 3` posphohydrolase"	Cyclic nucleotide phosphodiesterase	EC 3.1.4.37				
CNPY1	MGC125606	protein canopy homolog 1	OTTHUMP00000199894							
CNPY2	MSAP	ZSIG9	HP10390	MIR interacting saposin like protein	UNQ1943/PRO4426					
CNPY3	CAG4A	CTG4A	CAG repeat containing	"Expanded repeat domain, CAG/CTG 5"	ERDA5	Trinucleotide repeat containing 5 isoform 1	Trinucleotide repeat containing 5 isoform 2			
CNPY4										
CNR1	Central cannabinoid receptor isoform b	Central cannabinoid receptor isoform a	Brain cannabinoid receptor 1	CB1 receptor						
CNR2	CB2	CX5								
CNRIP1	Chromosome 2 open reading frame 32	DKFZp566K1924								
CNST	FLJ32001	RP11-452J6.1	MGC18089	LOC163882						
CNTD1	FLJ40137	CNTD								
CNTD2	FLJ13265										
CNTF											
CNTFR	Ciliary neurotrophic factor receptor alpha	CNTFR alpha									
CNTLN	FLJ20276	RP11-340N12.1	bA340N12.1	FLJ25636	C9orf101	LOC54875	OTTHUMP00000044920				
CNTN1	Contactin	F3	GP135	Neural cell surface protein F3	Glycoprotein gp135	Contactin 1 isoform 2	Contactin 1 isoform 1				
CNTN2	Transiently expressed axonal glycoprotein	TAX1	TAG1	Axonin 1	Axonal glycoprotein TAG-1	Transient axonal glycoprotein 1					
CNTN3	KIAA1496	PANG	PCS	BIG 1	Plasmacytoma associated neuronal glycoprotein	Brain derived immunoglobulin superfamily protein 1					
CNTN4	MGC33615	Contactin 4 isoform a precursor	Contactin 4 isoform c precursor	Contactin 4 isoform b precursor	AXCAM	BIG-2	CNTN4A	Axonal cell adhesion molecule	Axonal associated cell adhesion molecule	Neural cell adhesion protein BIG-2 precursor	Brain-derived immunoglobulin superfamily protein 2
CNTN5	Neural adhesion molecule	NB2	Contactin 5 isoform long	Contactin 5 isoform short							
CNTN6	NB3	Neural recognition molecule NB3	MNB3								
CNTNAP1	Contactin associated protein	CASPR	Contactin associated transmembrane receptor	p190							
CNTNAP2	Contactin associated protein 2	CASPR2	NRXN4	KIAA0868							
CNTNAP3	CASPR3	KIAA1714	FLJ14195	Cell recognition molecule CASPR3							
CNTNAP4	Cell recognition protein CASPR4 isoform 1	Cell recognition protein CASPR4 isoform 2	Contactin associated protein like 4	KIAA1763	Cell recognition protein CASPR4						
CNTNAP5	Contactin associated protein-like 5 isoform 1	Contactin associated protein-like 5 isoform 2	Caspr5	FLJ31966							
CNTROB	Centrobin	Centrosomal BRCA2 interacting protein	LYST interacting protein LIP8 isoform beta	LYST interacting protein LIP8 isoform alpha							
COASY	Bifunctional phosphopantetheine adenylyl transferase	Dephospho CoA kinase	NBP	DPCK	PPAT	UKR1	pOV2	Nucleotide binding protein phosphopantetheine adenylyltransferase	Dephospho CoA pyrophosphorylase	Coenzyme A synthase isoform a	Coenzyme A synthase isoform b
COBL	KIAA0633										
COBLL1	KIAA0977										
COBRA1	Cofactor of BRCA1	KIAA1182	DKFZP586B0519	NELFB							
COCH	COCH5B2										
COG1	Component of oligomeric golgi complex 1	Low density lipoprotein B	Conserved oligomeric golgi complex protein 1	Low density lipoprotein receptor defect B complementing protein	LDLB	KIAA1381	DKFZP762L1710	LdlBp			
COG2	Component of oligomeric golgi complex 2	Low density lipoprotein receptor defect C complementing protein	LDLC	Conserved oligomeric Golgi complex protein 2	Brefeldin A sensitive peripheral Golgi protein						
COG3	SEC34	Component of oligomeric golgi complex 3	Tethering factor SEC34	Conserved oligomeric Golgi complex protein 3	Vesicle docking protein SEC34 homolog	p94					
COG4	Component of oligomeric golgi complex 4	COD1	Conserved oligomeric Golgi complex protein 4	Complexed with Dor1p	DKFZp586E1519						
COG5	Conserved oligomeric Golgi complex protein 5	Component of oligomeric golgi complex 5 isoform 1	Component of oligomeric golgi complex 5 isoform 2	13S Golgi transport complex 90 kDa subunit	Golgi transport complex 1	GOLTC1	"Golgi transport complex, 90 kDa subunit"	GTC90			
COG6	Component of oligomeric golgi complex 6	KIAA1134	COD2	Complexed with Dor1p 2	Conserved oligomeric Golgi complex protein 6						
COG7	Component of oligomeric golgi complex 7										
COG8	Component of oligomeric golgi complex 8	DOR1	FLJ22315	Dependent on RIC1							
COIL	Coilin p80	CLN80	p80 coilin								
COL10A1											
COL11A1	Alpha 1 type XI collagen isoform A	Alpha 1 type XI collagen isoform C	Alpha 1 type XI collagen isoform B	Collagen alpha 1 (XI) chain	"Collagen XI, alpha 1 polypeptide"						
COL11A2	Collagen type XI alpha 2 isoform 2	Collagen type XI alpha 2 isoform 3	Collagen type XI alpha 2 isoform 1	Collagen alpha 2(XI) chain														
COL12A1	Alpha 1 type XII collagen short isoform	Alpha 1 type XII collagen long isoform	Collagen alpha 1(XII) chain															
COL13A1	Alpha 1 type XIII collagen isoform 11	Alpha 1 type XIII collagen isoform 12	Alpha 1 type XIII collagen isoform 13	Alpha 1 type XIII collagen isoform 14	Alpha 1 type XIII collagen isoform 15	Alpha 1 type XIII collagen isoform 16	Alpha 1 type XIII collagen isoform 17	Alpha 1 type XIII collagen isoform 18	Alpha 1 type XIII collagen isoform 19	Alpha 1 type XIII collagen isoform 2	Alpha 1 type XIII collagen isoform 3	Alpha 1 type XIII collagen isoform 4	Alpha 1 type XIII collagen isoform 5	Alpha 1 type XIII collagen isoform 6	Alpha 1 type XIII collagen isoform 7	Alpha 1 type XIII collagen isoform 9	Alpha 1 type XIII collagen isoform 10	Alpha 1 type XIII collagen isoform 1
COL14A1	Undulin	UND																
COL15A1	Collagen alpha 1(XV) chain																	
COL16A1	"Collagen XVI, alpha 1 polypeptide"	"Alpha 1, type XVI collagen"	Collagen alpha 1(XVI) chain															
COL17A1	BPAG2	BP180	Alpha 1 type XVII collagen	KIAA0204 protein	BA16H23.2	"Bullous pemphigoid antigen 2, 180kD"	"Collagen type XVII alpha 1, BP180"											
COL18A1	Alpha 1 type XVIII collagen isoform 3	Alpha 1 type XVIII collagen isoform 1	Endostatin	Human type XVIII collagen														
COL19A1	Collagen alpha 1(Y) chain	"Collagen, type IX-like"	COL9A1L															
COL1A1	Collagen alpha 1(I) chain																	
COL1A2	"Collagen of skin, tendon, and bone, alpha 2 chain"	"Collagen I, alpha-2 polypeptide"																
COL20A1	Collagen like protein																	
COL21A1	Collagen XXI	COLA1L	COL20A1															
COL22A1																		
COL23A1	DKFZp434K0621	"Procollagen, type XXIII, alpha 1"	Alpha 1 type XXIII collagen															
COL24A1																		
COL25A1	"Collagen, type XXV, alpha 1 isoform 1"	CLAC	Collagenous Alzheimer amyloid plaque component	Collagen type XXV alpha 1 isoform 2					
COL27A1	KIAA1870	FLJ11895	MGC11337						
COL28A1	COL28	Alpha 2 type VI collagen-like	"Collagen, type XXVIII"	Collagen alpha-1(XXVIII) chain					
COL29A1	LOC256076								
COL2A1	Alpha 1 type II collagen isoform 2	Alpha 1 type II collagen isoform 1	"Collagen, type II"	Chondrocalcin	"Collagen, type XI, alpha 3"	COL11A3	"Collagen II, alpha-1 polypeptide"	Cartilage collagen	
COL3A1	Collagen fetal								
COL4A1	"Collagen of basement membrane, alpha 1 chain"								
COL4A2	"Collagen of basement membrane, alpha 2 chain"	Canstatin							
COL4A3	GP V	Alpha 3 type IV collagen isoform 2	Alpha 3 type IV collagen isoform 4	Alpha 3 type IV collagen isoform 5	Tumstatin	Goodpasture antigen			
COL4A3BP	Alpha 3 type IV collagen binding protein isoform 1	Alpha 3 type IV collagen binding protein isoform 2	Goodpasture anitigen binding protein	GPBP	CERTL	StAR related lipid transfer protein 11	StARD11	START domain containing protein 11	STARD11
COL4A4	"Collagen of basement membrane, alpha 4 chain"								
COL4A5	Alpha-5 type IV collagen	Alpha 5 type IV collagen isoform 1	Alpha 5 type IV collagen isoform 3	Alpha 5 type IV collagen isoform 2					
COL4A6	"Collagen of basement membrane, alpha-6"	Collagen type IV a6 chain	Type IV alpha 6 collagen	"Collagen IV, alpha-6 polypeptide"	A6(IV) collagen	Alpha-6 type IV collagen	Type IV alpha 6 collagen isoform B	Type IV alpha 6 collagen isoform A precursor	
COL5A1	Alpha 1 type V collagen preproprotein								
COL5A2	AB collagen	"Collagen, fetal membrane, A polypeptide"	Alpha 2 type V collagen preproprotein	"Collagen V, alpha-2 polypeptide"					
COL5A3									
COL6A1	"Collagen, intimal"	Short chain collagen	"Collagen VI, alpha 1 polypeptide"	Collagen alpha 1(VI) chain										
COL6A2	Collagen VI alpha 2 polypeptide	Alpha 2 type VI collagen isoform 2C2	PP3610	Human mRNA for collagen VI alpha 2 C-terminal globular domain	Alpha 2 type VI collagen isoform 2C2a									
COL6A3	Alpha 3 type VI collagen isoform 2	Alpha 3 type VI collagen isoform 3	Alpha 3 type VI collagen isoform 4	Alpha 3 type VI collagen isoform 5	Alpha 3 type VI collagen isoform 1	Collagen alpha 3(VI) chain	"Collagen VI, alpha 3 polypeptide"							
COL7A1	Long chain collagen	LC collagen												
COL8A1	MGC9568	Alpha 1 type VIII collagen	"Collagen VIII, alpha-1 polypeptide"	Smooth muscle cell-expressed and macrophage conditioned medium-induced protein smag-64	Endothelial collagen									
COL8A2	FECD	PPCD	PPCD2	FLJ00201	Collagen VIII alpha 2 polypeptide	Endothelial collagen								
COL9A1	Alpha 1 type IX collagen isoform 2	Alpha 1 type IX collagen isoform 1	Cartilage specific short alpha 1 (IX) collagen chain	Cartilage specific short collagen	Alpha 1(IX) collagen chain	"Collagen IX, alpha-1 polypeptide"								
COL9A2	Alpha 2 type IX collagen	"Collagen IX, alpha 2 polypeptide"												
COL9A3	Collagen alpha 3(IX) chain	"Collagen IX, alpha 3 polypeptide"												
COLEC10	Collectin sub family member 10	CLL1	"Collectin, liver, 1"	Collectin 34										
COLEC11	Collectin sub-family member 11 isoform b	MGC3279	collectin subfamily member 11 isoform a											
COLEC12	SRCL	"Collectin, placenta, 1"	Collectin sub family member 12	CLP1	SCARA4	CL-P1	Nurse cell scavenger receptor 2	"Scavenger receptor class A, member 4"	Scavenger receptor with C-type lectin	Collectin sub-family member 12 isoform I	NSR2			
COLQ	AChE Q subunit	Acetylcholinesterase-associated collagen	EAD	Collagenic tail of endplate acetylcholinesterase	Acetylcholinesterase collagen-like tail subunit isoform VIII precursor	Acetylcholinesterase collagen-like tail subunit isoform VII precursor	Acetylcholinesterase collagen-like tail subunit isoform VI precursor	Acetylcholinesterase collagen-like tail subunit	Single strand of homotrimeric collagen-like tail subunit of asymmetric acetylcholinesterase	Acetylcholinesterase collagen-like tail subunit isoform I precursor	Acetylcholinesterase collagen-like tail subunit isoform V precursor	Acetylcholinesterase collagen-like tail subunit isoform II	Acetylcholinesterase collagen-like tail subunit isoform III precursor	Acetylcholinesterase collagen-like tail subunit isoform IV precursor
COMMD1	Chromosome 2 open reading frame 5	MURR1												
COMMD10	PTD002	HSPC305	FLJ11285											
COMMD2	HSPC042	MGC57611	My004 protein											
COMMD3	BUP	C10orf8	Chromosome 10 open reading frame 8	Bup protein				
COMMD4	FLJ20452							
COMMD5	HCARG	HT002	Hypertension related calcium regulated gene					
COMMD6	MSTP076	Acrg	AK000009 gene	OTTHUMP00000018507	OTTHUMP00000018508	Acrg embryonic lethality minimal region ortholog	COMM domain containing 6 isoform a	COMM domain containing 6 isoform b
COMMD7	Chromosome 20 open reading frame 92	C20orf92	FLJ14987	dJ1085F17.3	COMM domain containing 7 isoform 2			
COMMD8	FLJ20502	MDS022						
COMMD9	HSPC166							
COMP	EDM1							
COMT	"Catechol-O-methyltransferase, soluble form"	S-COMT	Catechol-O-methyltransferase isoform S-COMT	Catechol-O-methyltransferase isoform MB-COMT	EC 2.1.1.6			
COMTD1	FLJ23841	Catechol-O-methyltransferase domain-containing protein 1						
COPA	Alpha coat protein	HEP-COP	HEPCOP	Alpha COP	xenin	Coatomer alpha subunit	"Coatomer protein complex, subunit alpha isoform 2"	"Coatomer protein complex, subunit alpha isoform 1"
COPB1	Beta coat protein	Beta COP	COPB					
COPB2	Beta 2 coat protein	Beta prime COP	Coatomer beta prime subunit	Beta prime coat protein	p102			
COPE	Epsilon coat protein	Epsilon COP	Epsilon subunit of coatomer protein complex isoform a	Epsilon subunit of coatomer protein complex isoform b	Epsilon subunit of coatomer protein complex isoform c			
COPG	COPG1	Coat protein gamma-cop	Gamma COP					
COPG2	Coat protein nonclathrin gamma 2	Gamma 2 coat protein	Gamma 2 COP					
COPS2	TRIP15	SGN2	COP9 subunit 2	COP9 signalosome complex subunit 2	Signalosome subunit 2	ALIEN	CSN2					
COPS3	SGN3	COP9 constitutive photomorphogenic homolog subunit 3	JAB1 containing signalosome subunit 3	COP9 complex subunit 3	COP9 signalosome 3-CSN3							
COPS4	MGC10899	MGC15160	COP9 constitutive photomorphogenic homolog subunit 4									
COPS5	JUN activation domain binding protein	JAB1	SGN5	MOV-34	COP9 signalosome subunit 5	COP9 constitutive photomorphogenic homolog subunit 5						
COPS6	COP9 signalosome subunit 6	COP9 subunit 6	H_NH0506M12.12	MOV34 homolog	COP9 signalosome complex subunit 6	Signalosome subunit 6	SGN6	JAB1-containing signalosome subunit 6	Vpr interacting protein	hVIP	Human Vpr Interacting Protein	CSN6
COPS7A	COP9 complex subunit 7a	Signalosome subunit 7a	SGN7a	JAB1-containing signalosome subunit 7a	Dermal papilla derived protein 10	DERP10	MGC110877					
COPS7B	COP9 constitutive photomorphogenic homolog subunit 7B	FLJ12612										
COPS8	MGC43256	Signalosome subunit 8	COP9 signalosome subunit 8 isoform 1	COP9 signalosome subunit 8 isoform 2	COP9	CSN8	SGN8	MGC1297	COP9 signalosome subunit 8 Signalosome subunit 8	JAB1-containing signalosome subunit 8		
COPZ1	CGI-120	Zeta1-COP	Zeta-1 coat protein	HSPC181	Z1-COP							
COPZ2	Zeta-2 coat protein	Zeta-2 COP	Coatomer zeta-2 subunit	COPZ2 for nonclathrin coat protein zeta-COP	z2-COP							
COQ10A	FLJ32452	Coenzyme Q10 homolog A isoform a	Coenzyme Q10 homolog A isoform b	"Protein COQ10 A, mitochondrial"								
COQ10B	FLJ13448	"Protein COQ10B, mitochondrial"										
COQ2	Hypothetical protein CL640	"Para-hydroxybenzoate polyprenyltransferase, mitochondrial"										
COQ3	"Hexaprenyldihydroxybenzoate methyltransferase, mitochondrial"	Dihydroxyhexaprenylbenzoate methyltransferase	"3,4-dihydroxy-5-hexaprenylbenzoate methyltransferase"	DHHB methyltransferase	DHHB-MT	DHHB-MTase						
COQ4	Ubiquinone biosynthesis protein COQ4 homolog	CGI-92	Coenzyme Q biosynthesis protein 4 homolog									
COQ5	MGC4767	MGC104303										
COQ6	CGI-10	Ubiquinone biosynthesis monooxgenase COQ6	Coenzyme Q6 homolog isoform a	Coenzyme Q6 homolog isoform b					
COQ7	Coenzyme Q biosynthesis protein 7	Cat5							
COQ9	C16orf49	DKFZP434K046	"Ubiquinone biosynthesis protein COQ9, mitochondrial"						
CORIN	CRN	Pro ANP converting enzyme	Atrial natriuteric peptide-converting enzyme	Heart specific serine proteinase ATC2	Lrp4	TMPRSS10			
CORO1A	Coronin 1	Coronin like protein A	"Coronin, actin binding protein 1A"	p57	TACO	CLABP	HCORO	CLIPINA	Tryptophane aspartate containing coat protein
CORO1B	DKFZP762I166	Coronin-2	Coronin-actin binding protein 1B						
CORO1C	hCRNN4	Coronin-3	"Coronin, actin binding protein 1C"	HCRNN4
[truncated: 1,529,570 more chars]
