# Supplementary material for: Semi-automated literature mining to identify putative biomarkers of disease from multiple biofluids
Source: J Clin Bioinforma. 2014 Oct 23;4:13. doi: 10.1186/2043-9113-4-13 (PMC4215335; doi:10.1186/2043-9113-4-13)
Supplement: Additional file 4 — SupplementaryBCResults. [file 2043-9113-4-13-S4.xlsx]

## Sheet: Urine
PUTATIVE BIOMARKERS	Positive	FinalTally	Negative	S1(rel_abs)	SP	S2(neg_abs)	df1	df2	dft	ex	ev	f(Pi)	mean	SD	Z(Pi)
aanat	1			1154	310	125462	1	0	1	0.00911417	1	0.990886	0.149636	0.26206	3.21015
abcc5	1			1154	310	125462	1	0	1	0.00911417	1	0.990886	0.149636	0.26206	3.21015
banf1	2			1154	310	125462	2	0	2	0.0182283	2	0.990886	0.149636	0.26206	3.21015
chek2	1			1154	310	125462	1	0	1	0.00911417	1	0.990886	0.149636	0.26206	3.21015
dr1	1			1154	310	125462	1	0	1	0.00911417	1	0.990886	0.149636	0.26206	3.21015
enox2	1			1154	310	125462	1	0	1	0.00911417	1	0.990886	0.149636	0.26206	3.21015
ftmt	1			1154	310	125462	1	0	1	0.00911417	1	0.990886	0.149636	0.26206	3.21015
insl3	1			1154	310	125462	1	0	1	0.00911417	1	0.990886	0.149636	0.26206	3.21015
klk13	1			1154	310	125462	1	0	1	0.00911417	1	0.990886	0.149636	0.26206	3.21015
klk5	1			1154	310	125462	1	0	1	0.00911417	1	0.990886	0.149636	0.26206	3.21015
klk6	2			1154	310	125462	2	0	2	0.0182283	2	0.990886	0.149636	0.26206	3.21015
klk8	1			1154	310	125462	1	0	1	0.00911417	1	0.990886	0.149636	0.26206	3.21015
muc17	1			1154	310	125462	1	0	1	0.00911417	1	0.990886	0.149636	0.26206	3.21015
oca2	1			1154	310	125462	1	0	1	0.00911417	1	0.990886	0.149636	0.26206	3.21015
pdpn	1			1154	310	125462	1	0	1	0.00911417	1	0.990886	0.149636	0.26206	3.21015
rala	1			1154	310	125462	1	0	1	0.00911417	1	0.990886	0.149636	0.26206	3.21015
rap1a	1			1154	310	125462	1	0	1	0.00911417	1	0.990886	0.149636	0.26206	3.21015
slc2a5	1			1154	310	125462	1	0	1	0.00911417	1	0.990886	0.149636	0.26206	3.21015
terf2ip	1			1154	310	125462	1	0	1	0.00911417	1	0.990886	0.149636	0.26206	3.21015
adam12	4	adam12	1	1154	310	125462	4	1	5	0.0455709	4	0.790886	0.149636	0.26206	2.44696
brca1	4	brca1	1	1154	310	125462	4	1	5	0.0455709	4	0.790886	0.149636	0.26206	2.44696
abcg2	12	abcg2	4	1154	310	125462	12	4	16	0.145827	12	0.740886	0.149636	0.26206	2.25616
klk7	2	klk7	1	1154	310	125462	2	1	3	0.0273425	2	0.657552	0.149636	0.26206	1.93817
pklr	2	pklr	1	1154	310	125462	2	1	3	0.0273425	2	0.657552	0.149636	0.26206	1.93817
prok1	2	prok1	1	1154	310	125462	2	1	3	0.0273425	2	0.657552	0.149636	0.26206	1.93817
cntn3	2	cntn3	2	1154	310	125462	2	2	4	0.0364567	2	0.490886	0.149636	0.26206	1.30218
dnase1	1	dnase1	1	1154	310	125462	1	1	2	0.0182283	1	0.490886	0.149636	0.26206	1.30218
eif4ebp1	1	eif4ebp1	1	1154	310	125462	1	1	2	0.0182283	1	0.490886	0.149636	0.26206	1.30218
gem	1	gem	1	1154	310	125462	1	1	2	0.0182283	1	0.490886	0.149636	0.26206	1.30218
grn	1	grn	1	1154	310	125462	1	1	2	0.0182283	1	0.490886	0.149636	0.26206	1.30218
kir3dl1	1	kir3dl1	1	1154	310	125462	1	1	2	0.0182283	1	0.490886	0.149636	0.26206	1.30218
mllt1	2	mllt1	2	1154	310	125462	2	2	4	0.0364567	2	0.490886	0.149636	0.26206	1.30218
muc4	1	muc4	1	1154	310	125462	1	1	2	0.0182283	1	0.490886	0.149636	0.26206	1.30218
pes1	2	pes1	2	1154	310	125462	2	2	4	0.0364567	2	0.490886	0.149636	0.26206	1.30218
ptger2	1	ptger2	1	1154	310	125462	1	1	2	0.0182283	1	0.490886	0.149636	0.26206	1.30218
rhoa	1	rhoa	1	1154	310	125462	1	1	2	0.0182283	1	0.490886	0.149636	0.26206	1.30218
sth	1	sth	1	1154	310	125462	1	1	2	0.0182283	1	0.490886	0.149636	0.26206	1.30218
tff1	3	tff1	4	1154	310	125462	3	4	7	0.0637992	3	0.419457	0.149636	0.26206	1.02962
psen2	2	psen2	3	1154	310	125462	2	3	5	0.0455709	2	0.390886	0.149636	0.26206	0.92059
abcc3	4	abcc3	7	1154	310	125462	4	7	11	0.100256	4	0.354522	0.149636	0.26206	0.781829
abcc4	8	abcc4	14	1154	310	125462	8	14	22	0.200512	8	0.354522	0.149636	0.26206	0.781829
rassf1	5	rassf1	9	1154	310	125462	5	9	14	0.127598	5	0.348029	0.149636	0.26206	0.75705
cdk2	1	cdk2	2	1154	310	125462	1	2	3	0.0273425	1	0.324219	0.149636	0.26206	0.666195
cyp1b1	5	cyp1b1	10	1154	310	125462	5	10	15	0.136713	5	0.324219	0.149636	0.26206	0.666195
igsf3	1	igsf3	2	1154	310	125462	1	2	3	0.0273425	1	0.324219	0.149636	0.26206	0.666195
nt5c2	1	nt5c2	2	1154	310	125462	1	2	3	0.0273425	1	0.324219	0.149636	0.26206	0.666195
prpf6	1	prpf6	2	1154	310	125462	1	2	3	0.0273425	1	0.324219	0.149636	0.26206	0.666195
slco1b3	2	slco1b3	4	1154	310	125462	2	4	6	0.054685	2	0.324219	0.149636	0.26206	0.666195
tcirg1	1	tcirg1	2	1154	310	125462	1	2	3	0.0273425	1	0.324219	0.149636	0.26206	0.666195
trpv1	1	trpv1	2	1154	310	125462	1	2	3	0.0273425	1	0.324219	0.149636	0.26206	0.666195
cyp19a1	10	cyp19a1	23	1154	310	125462	10	23	33	0.300768	10	0.293916	0.149636	0.26206	0.550561
klk2	3	klk2	7	1154	310	125462	3	7	10	0.0911417	3	0.290886	0.149636	0.26206	0.538998
muc1	3	muc1	7	1154	310	125462	3	7	10	0.0911417	3	0.290886	0.149636	0.26206	0.538998
celsr1	1	celsr1	3	1154	310	125462	1	3	4	0.0364567	1	0.240886	0.149636	0.26206	0.348201
ctsc	2	ctsc	6	1154	310	125462	2	6	8	0.0729134	2	0.240886	0.149636	0.26206	0.348201
dnmt1	1	dnmt1	3	1154	310	125462	1	3	4	0.0364567	1	0.240886	0.149636	0.26206	0.348201
ffar1	1	ffar1	3	1154	310	125462	1	3	4	0.0364567	1	0.240886	0.149636	0.26206	0.348201
folr1	1	folr1	3	1154	310	125462	1	3	4	0.0364567	1	0.240886	0.149636	0.26206	0.348201
me2	1	me2	3	1154	310	125462	1	3	4	0.0364567	1	0.240886	0.149636	0.26206	0.348201
slc28a1	1	slc28a1	3	1154	310	125462	1	3	4	0.0364567	1	0.240886	0.149636	0.26206	0.348201
slc2a1	1	slc2a1	3	1154	310	125462	1	3	4	0.0364567	1	0.240886	0.149636	0.26206	0.348201
slc2a2	1	slc2a2	3	1154	310	125462	1	3	4	0.0364567	1	0.240886	0.149636	0.26206	0.348201
slco2b1	1	slco2b1	3	1154	310	125462	1	3	4	0.0364567	1	0.240886	0.149636	0.26206	0.348201
hk2	2	hk2	7	1154	310	125462	2	7	9	0.0820275	2	0.213108	0.149636	0.26206	0.242203
hook2	2	hook2	7	1154	310	125462	2	7	9	0.0820275	2	0.213108	0.149636	0.26206	0.242203
kcna5	2	kcna5	7	1154	310	125462	2	7	9	0.0820275	2	0.213108	0.149636	0.26206	0.242203
kif2a	2	kif2a	7	1154	310	125462	2	7	9	0.0820275	2	0.213108	0.149636	0.26206	0.242203
slc22a9	2	slc22a9	7	1154	310	125462	2	7	9	0.0820275	2	0.213108	0.149636	0.26206	0.242203
slco1b1	2	slco1b1	7	1154	310	125462	2	7	9	0.0820275	2	0.213108	0.149636	0.26206	0.242203
abcc1	1	abcc1	4	1154	310	125462	1	4	5	0.0455709	1	0.190886	0.149636	0.26206	0.157405
abp1	1	abp1	4	1154	310	125462	1	4	5	0.0455709	1	0.190886	0.149636	0.26206	0.157405
bpi	1	bpi	4	1154	310	125462	1	4	5	0.0455709	1	0.190886	0.149636	0.26206	0.157405
dao	1	dao	4	1154	310	125462	1	4	5	0.0455709	1	0.190886	0.149636	0.26206	0.157405
marcksl1	2	marcksl1	8	1154	310	125462	2	8	10	0.0911417	2	0.190886	0.149636	0.26206	0.157405
pgp	2	pgp	8	1154	310	125462	2	8	10	0.0911417	2	0.190886	0.149636	0.26206	0.157405
slc22a8	5	slc22a8	21	1154	310	125462	5	21	26	0.236968	5	0.183194	0.149636	0.26206	0.128052
alpp	1	alpp	5	1154	310	125462	1	5	6	0.054685	1	0.157552	0.149636	0.26206	0.0302073
hras	1	hras	5	1154	310	125462	1	5	6	0.054685	1	0.157552	0.149636	0.26206	0.0302073
plaa	1	plaa	5	1154	310	125462	1	5	6	0.054685	1	0.157552	0.149636	0.26206	0.0302073
uhmk1	1	uhmk1	5	1154	310	125462	1	5	6	0.054685	1	0.157552	0.149636	0.26206	0.0302073
slc47a1	3	slc47a1	16	1154	310	125462	3	16	19	0.173169	3	0.148781	0.149636	0.26206	-0.00326575
erbb2	8	erbb2	43	1154	310	125462	8	43	51	0.464823	8	0.147749	0.149636	0.26206	-0.00720376
abcc2	6	abcc2	35	1154	310	125462	6	35	41	0.373681	6	0.137227	0.149636	0.26206	-0.0473522
shbg	19	shbg	114	1154	310	125462	19	114	133	1.21218	19	0.133743	0.149636	0.26206	-0.0606481
akr1c3	1	akr1c3	6	1154	310	125462	1	6	7	0.0637992	1	0.133743	0.149636	0.26206	-0.0606481
dna segment on chromosome 4 (unique) 234 expressed sequence (d4s234e)	3	dna segment on chromosome 4 (unique) 234 expressed sequence (d4s234e)	18	1154	310	125462	3	18	21	0.191398	3	0.133743	0.149636	0.26206	-0.0606481
msh3	1	msh3	6	1154	310	125462	1	6	7	0.0637992	1	0.133743	0.149636	0.26206	-0.0606481
pgpep1	2	pgpep1	12	1154	310	125462	2	12	14	0.127598	2	0.133743	0.149636	0.26206	-0.0606481
tg	1	tg	6	1154	310	125462	1	6	7	0.0637992	1	0.133743	0.149636	0.26206	-0.0606481
cdkn1a	3	cdkn1a	19	1154	310	125462	3	19	22	0.200512	3	0.127249	0.149636	0.26206	-0.0854269
tceal1	3	tceal1	19	1154	310	125462	3	19	22	0.200512	3	0.127249	0.149636	0.26206	-0.0854269
cyp17a1	3	cyp17a1	20	1154	310	125462	3	20	23	0.209626	3	0.121321	0.149636	0.26206	-0.108051
itga11	5	itga11	34	1154	310	125462	5	34	39	0.355453	5	0.119091	0.149636	0.26206	-0.116559
ptgs2	1	ptgs2	7	1154	310	125462	1	7	8	0.0729134	1	0.115886	0.149636	0.26206	-0.12879
slc22a7	1	slc22a7	7	1154	310	125462	1	7	8	0.0729134	1	0.115886	0.149636	0.26206	-0.12879
tes	1	tes	7	1154	310	125462	1	7	8	0.0729134	1	0.115886	0.149636	0.26206	-0.12879
tspyl2	1	tspyl2	7	1154	310	125462	1	7	8	0.0729134	1	0.115886	0.149636	0.26206	-0.12879
aldh9a1	13	aldh9a1	100	1154	310	125462	13	100	113	1.0299	13	0.10593	0.149636	0.26206	-0.16678
lilra3	13	lilra3	100	1154	310	125462	13	100	113	1.0299	13	0.10593	0.149636	0.26206	-0.16678
aoc3	1	aoc3	8	1154	310	125462	1	8	9	0.0820275	1	0.101997	0.149636	0.26206	-0.181789
cnr2	1	cnr2	8	1154	310	125462	1	8	9	0.0820275	1	0.101997	0.149636	0.26206	-0.181789
tfpi	2	tfpi	16	1154	310	125462	2	16	18	0.164055	2	0.101997	0.149636	0.26206	-0.181789
dld	13	dld	108	1154	310	125462	13	108	121	1.10281	13	0.0983238	0.149636	0.26206	-0.195805
gzmb	1	gzmb	9	1154	310	125462	1	9	10	0.0911417	1	0.0908858	0.149636	0.26206	-0.224188
polr3k	1	polr3k	9	1154	310	125462	1	9	10	0.0911417	1	0.0908858	0.149636	0.26206	-0.224188
tnfsf11	4	tnfsf11	38	1154	310	125462	4	38	42	0.382795	4	0.0861239	0.149636	0.26206	-0.242359
akr1c4	1	akr1c4	10	1154	310	125462	1	10	11	0.100256	1	0.0817949	0.149636	0.26206	-0.258878
bat3	1	bat3	10	1154	310	125462	1	10	11	0.100256	1	0.0817949	0.149636	0.26206	-0.258878
myc	1	myc	10	1154	310	125462	1	10	11	0.100256	1	0.0817949	0.149636	0.26206	-0.258878
pip	1	pip	10	1154	310	125462	1	10	11	0.100256	1	0.0817949	0.149636	0.26206	-0.258878
prap1	2	prap1	20	1154	310	125462	2	20	22	0.200512	2	0.0817949	0.149636	0.26206	-0.258878
slc22a6	3	slc22a6	35	1154	310	125462	3	35	38	0.346339	3	0.0698332	0.149636	0.26206	-0.304523
adam8	1	adam8	12	1154	310	125462	1	12	13	0.118484	1	0.0678089	0.149636	0.26206	-0.312248
mos	1	mos	12	1154	310	125462	1	12	13	0.118484	1	0.0678089	0.149636	0.26206	-0.312248
trim47	1	trim47	12	1154	310	125462	1	12	13	0.118484	1	0.0678089	0.149636	0.26206	-0.312248
mki67	2	mki67	25	1154	310	125462	2	25	27	0.246083	2	0.0649599	0.149636	0.26206	-0.323119
tbc1d9	2	tbc1d9	25	1154	310	125462	2	25	27	0.246083	2	0.0649599	0.149636	0.26206	-0.323119
cdipt	1	cdipt	14	1154	310	125462	1	14	15	0.136713	1	0.0575525	0.149636	0.26206	-0.351385
cpox	1	cpox	14	1154	310	125462	1	14	15	0.136713	1	0.0575525	0.149636	0.26206	-0.351385
abcb1	3	abcb1	43	1154	310	125462	3	43	46	0.419252	3	0.0561032	0.149636	0.26206	-0.356916
cyp1a1	4	cyp1a1	59	1154	310	125462	4	59	63	0.574193	4	0.0543779	0.149636	0.26206	-0.363499
lum	1	lum	16	1154	310	125462	1	16	17	0.154941	1	0.0497094	0.149636	0.26206	-0.381314
th1l	1	th1l	16	1154	310	125462	1	16	17	0.154941	1	0.0497094	0.149636	0.26206	-0.381314
exosc10	5	exosc10	83	1154	310	125462	5	83	88	0.802047	5	0.047704	0.149636	0.26206	-0.388966
bhlhe22	1	bhlhe22	17	1154	310	125462	1	17	18	0.164055	1	0.0464414	0.149636	0.26206	-0.393785
lpal2	1	lpal2	17	1154	310	125462	1	17	18	0.164055	1	0.0464414	0.149636	0.26206	-0.393785
erg	1	erg	18	1154	310	125462	1	18	19	0.173169	1	0.0435174	0.149636	0.26206	-0.404942
fscn1	1	fscn1	18	1154	310	125462	1	18	19	0.173169	1	0.0435174	0.149636	0.26206	-0.404942
gtf2a1	1	gtf2a1	18	1154	310	125462	1	18	19	0.173169	1	0.0435174	0.149636	0.26206	-0.404942
plau	2	plau	36	1154	310	125462	2	36	38	0.346339	2	0.0435174	0.149636	0.26206	-0.404942
polg2	1	polg2	18	1154	310	125462	1	18	19	0.173169	1	0.0435174	0.149636	0.26206	-0.404942
prh1	1	prh1	18	1154	310	125462	1	18	19	0.173169	1	0.0435174	0.149636	0.26206	-0.404942
psmd12	1	psmd12	18	1154	310	125462	1	18	19	0.173169	1	0.0435174	0.149636	0.26206	-0.404942
gstt1	4	gstt1	74	1154	310	125462	4	74	78	0.710905	4	0.0421679	0.149636	0.26206	-0.410092
ddx41	2	ddx41	40	1154	310	125462	2	40	42	0.382795	2	0.0385049	0.149636	0.26206	-0.42407
bcar1	1	bcar1	21	1154	310	125462	1	21	22	0.200512	1	0.0363404	0.149636	0.26206	-0.432329
cse1l	1	cse1l	21	1154	310	125462	1	21	22	0.200512	1	0.0363404	0.149636	0.26206	-0.432329
ctnnd1	1	ctnnd1	21	1154	310	125462	1	21	22	0.200512	1	0.0363404	0.149636	0.26206	-0.432329
b3galnt1	3	b3galnt1	64	1154	310	125462	3	64	67	0.61065	3	0.0356619	0.149636	0.26206	-0.434918
cd44	1	cd44	22	1154	310	125462	1	22	23	0.209626	1	0.0343641	0.149636	0.26206	-0.439871
cyp3a5	1	cyp3a5	22	1154	310	125462	1	22	23	0.209626	1	0.0343641	0.149636	0.26206	-0.439871
tecr	1	tecr	22	1154	310	125462	1	22	23	0.209626	1	0.0343641	0.149636	0.26206	-0.439871
dpyd	13	dpyd	291	1154	310	125462	13	291	304	2.77071	13	0.033649	0.149636	0.26206	-0.442599
flnb	2	flnb	45	1154	310	125462	2	45	47	0.428366	2	0.033439	0.149636	0.26206	-0.443401
nfx1	2	nfx1	45	1154	310	125462	2	45	47	0.428366	2	0.033439	0.149636	0.26206	-0.443401
nxf1	2	nxf1	45	1154	310	125462	2	45	47	0.428366	2	0.033439	0.149636	0.26206	-0.443401
uso1	2	uso1	45	1154	310	125462	2	45	47	0.428366	2	0.033439	0.149636	0.26206	-0.443401
aes	2	aes	46	1154	310	125462	2	46	48	0.43748	2	0.0325525	0.149636	0.26206	-0.446784
sec14l2	2	sec14l2	47	1154	310	125462	2	47	49	0.446594	2	0.0317022	0.149636	0.26206	-0.450028
alpk3	1	alpk3	24	1154	310	125462	1	24	25	0.227854	1	0.0308858	0.149636	0.26206	-0.453143
mak	1	mak	24	1154	310	125462	1	24	25	0.227854	1	0.0308858	0.149636	0.26206	-0.453143
ogg1	1	ogg1	24	1154	310	125462	1	24	25	0.227854	1	0.0308858	0.149636	0.26206	-0.453143
asap2	2	asap2	50	1154	310	125462	2	50	52	0.473937	2	0.0293474	0.149636	0.26206	-0.459014
mrps30	2	mrps30	50	1154	310	125462	2	50	52	0.473937	2	0.0293474	0.149636	0.26206	-0.459014
papola	2	papola	50	1154	310	125462	2	50	52	0.473937	2	0.0293474	0.149636	0.26206	-0.459014
acpp	2	acpp	51	1154	310	125462	2	51	53	0.483051	2	0.0286217	0.149636	0.26206	-0.461783
akt1	1	akt1	27	1154	310	125462	1	27	28	0.255197	1	0.0266001	0.149636	0.26206	-0.469497
esr1	21	esr1	577	1154	310	125462	21	577	598	5.45027	21	0.0260029	0.149636	0.26206	-0.471776
eng	4	eng	112	1154	310	125462	4	112	116	1.05724	4	0.0253686	0.149636	0.26206	-0.474197
fancc	1	fancc	28	1154	310	125462	1	28	29	0.264311	1	0.0253686	0.149636	0.26206	-0.474197
gla	2	gla	56	1154	310	125462	2	56	58	0.528622	2	0.0253686	0.149636	0.26206	-0.474197
pthlh	2	pthlh	56	1154	310	125462	2	56	58	0.528622	2	0.0253686	0.149636	0.26206	-0.474197
gstm1	4	gstm1	114	1154	310	125462	4	114	118	1.07547	4	0.0247841	0.149636	0.26206	-0.476427
fry	1	fry	29	1154	310	125462	1	29	30	0.273425	1	0.0242192	0.149636	0.26206	-0.478583
polr3e	1	polr3e	29	1154	310	125462	1	29	30	0.273425	1	0.0242192	0.149636	0.26206	-0.478583
ahr	1	ahr	30	1154	310	125462	1	30	31	0.282539	1	0.0231439	0.149636	0.26206	-0.482686
tbl1xr1	1	tbl1xr1	30	1154	310	125462	1	30	31	0.282539	1	0.0231439	0.149636	0.26206	-0.482686
apc	1	apc	31	1154	310	125462	1	31	32	0.291654	1	0.0221358	0.149636	0.26206	-0.486533
cep110	2	cep110	62	1154	310	125462	2	62	64	0.583307	2	0.0221358	0.149636	0.26206	-0.486533
enpp1	2	enpp1	62	1154	310	125462	2	62	64	0.583307	2	0.0221358	0.149636	0.26206	-0.486533
f5	1	f5	31	1154	310	125462	1	31	32	0.291654	1	0.0221358	0.149636	0.26206	-0.486533
nsmaf	2	nsmaf	62	1154	310	125462	2	62	64	0.583307	2	0.0221358	0.149636	0.26206	-0.486533
rplp1	2	rplp1	64	1154	310	125462	2	64	66	0.601535	2	0.0211889	0.149636	0.26206	-0.490146
slco6a1	2	slco6a1	64	1154	310	125462	2	64	66	0.601535	2	0.0211889	0.149636	0.26206	-0.490146
tdrd7	2	tdrd7	64	1154	310	125462	2	64	66	0.601535	2	0.0211889	0.149636	0.26206	-0.490146
traf2	2	traf2	64	1154	310	125462	2	64	66	0.601535	2	0.0211889	0.149636	0.26206	-0.490146
acp5	2	acp5	65	1154	310	125462	2	65	67	0.61065	2	0.0207366	0.149636	0.26206	-0.491872
cd40lg	2	cd40lg	66	1154	310	125462	2	66	68	0.619764	2	0.0202976	0.149636	0.26206	-0.493547
arr3	1	arr3	35	1154	310	125462	1	35	36	0.32811	1	0.0186636	0.149636	0.26206	-0.499783
casr	1	casr	35	1154	310	125462	1	35	36	0.32811	1	0.0186636	0.149636	0.26206	-0.499783
cxadr	1	cxadr	35	1154	310	125462	1	35	36	0.32811	1	0.0186636	0.149636	0.26206	-0.499783
efs	1	efs	35	1154	310	125462	1	35	36	0.32811	1	0.0186636	0.149636	0.26206	-0.499783
phb2	2	phb2	70	1154	310	125462	2	70	72	0.65622	2	0.0186636	0.149636	0.26206	-0.499783
prkar1a	1	prkar1a	35	1154	310	125462	1	35	36	0.32811	1	0.0186636	0.149636	0.26206	-0.499783
spg7	1	spg7	35	1154	310	125462	1	35	36	0.32811	1	0.0186636	0.149636	0.26206	-0.499783
trim13	1	trim13	35	1154	310	125462	1	35	36	0.32811	1	0.0186636	0.149636	0.26206	-0.499783
gstp1	2	gstp1	76	1154	310	125462	2	76	78	0.710905	2	0.0165269	0.149636	0.26206	-0.507936
cish	4	cish	156	1154	310	125462	4	156	160	1.45827	4	0.0158858	0.149636	0.26206	-0.510382
reg3a	2	reg3a	82	1154	310	125462	2	82	84	0.76559	2	0.0146954	0.149636	0.26206	-0.514925
f2	4	f2	168	1154	310	125462	4	168	172	1.56764	4	0.0141416	0.149636	0.26206	-0.517038
phex	1	phex	42	1154	310	125462	1	42	43	0.391909	1	0.0141416	0.149636	0.26206	-0.517038
f3	7	f3	302	1154	310	125462	7	302	309	2.81628	7	0.0135395	0.149636	0.26206	-0.519336
dbi	7	dbi	308	1154	310	125462	7	308	315	2.87096	7	0.0131081	0.149636	0.26206	-0.520982
abcg1	5	abcg1	225	1154	310	125462	5	225	230	2.09626	5	0.012625	0.149636	0.26206	-0.522826
spink1	1	spink1	45	1154	310	125462	1	45	46	0.419252	1	0.012625	0.149636	0.26206	-0.522826
cd8a	1	cd8a	46	1154	310	125462	1	46	47	0.428366	1	0.0121624	0.149636	0.26206	-0.524591
agtr1	1	agtr1	47	1154	310	125462	1	47	48	0.43748	1	0.0117192	0.149636	0.26206	-0.526282
lcn2	5	lcn2	236	1154	310	125462	5	236	241	2.19652	5	0.0116327	0.149636	0.26206	-0.526612
tf	6	tf	287	1154	310	125462	6	287	293	2.67045	6	0.0113636	0.149636	0.26206	-0.527639
il2ra	1	il2ra	49	1154	310	125462	1	49	50	0.455709	1	0.0108858	0.149636	0.26206	-0.529462
ppa1	1	ppa1	51	1154	310	125462	1	51	52	0.473937	1	0.0101166	0.149636	0.26206	-0.532397
sil1	1	sil1	51	1154	310	125462	1	51	52	0.473937	1	0.0101166	0.149636	0.26206	-0.532397
klk3	7	klk3	359	1154	310	125462	7	359	366	3.33579	7	0.0100115	0.149636	0.26206	-0.532798
fgf2	1	fgf2	52	1154	310	125462	1	52	53	0.483051	1	0.00975375	0.149636	0.26206	-0.533782
il8	4	il8	223	1154	310	125462	4	223	227	2.06892	4	0.00850697	0.149636	0.26206	-0.538539
cd36	1	cd36	57	1154	310	125462	1	57	58	0.528622	1	0.00812721	0.149636	0.26206	-0.539989
il4	1	il4	57	1154	310	125462	1	57	58	0.528622	1	0.00812721	0.149636	0.26206	-0.539989
txnrd1	7	txnrd1	403	1154	310	125462	7	403	410	3.73681	7	0.007959	0.149636	0.26206	-0.540631
txnrd2	7	txnrd2	403	1154	310	125462	7	403	410	3.73681	7	0.007959	0.149636	0.26206	-0.540631
f2r	7	f2r	404	1154	310	125462	7	404	411	3.74592	7	0.00791746	0.149636	0.26206	-0.540789
tmeff2	7	tmeff2	404	1154	310	125462	7	404	411	3.74592	7	0.00791746	0.149636	0.26206	-0.540789
npepps	6	npepps	352	1154	310	125462	6	352	358	3.26287	6	0.0076456	0.149636	0.26206	-0.541826
pros1	6	pros1	352	1154	310	125462	6	352	358	3.26287	6	0.0076456	0.149636	0.26206	-0.541826
psat1	6	psat1	352	1154	310	125462	6	352	358	3.26287	6	0.0076456	0.149636	0.26206	-0.541826
csn1s1	1	csn1s1	59	1154	310	125462	1	59	60	0.54685	1	0.00755249	0.149636	0.26206	-0.542182
nudt6	1	nudt6	61	1154	310	125462	1	61	62	0.565079	1	0.00701486	0.149636	0.26206	-0.544233
tff2	14	tff2	875	1154	310	125462	14	875	889	8.1025	14	0.00663386	0.149636	0.26206	-0.545687
tsc1	3	tsc1	192	1154	310	125462	3	192	195	1.77726	3	0.00627044	0.149636	0.26206	-0.547074
cyp3a4	6	cyp3a4	392	1154	310	125462	6	392	398	3.62744	6	0.0059612	0.149636	0.26206	-0.548254
aoc2	3	aoc2	197	1154	310	125462	3	197	200	1.82283	3	0.00588583	0.149636	0.26206	-0.548542
atm	1	atm	66	1154	310	125462	1	66	67	0.61065	1	0.0058112	0.149636	0.26206	-0.548826
muted	1	muted	66	1154	310	125462	1	66	67	0.61065	1	0.0058112	0.149636	0.26206	-0.548826
c2	1	c2	67	1154	310	125462	1	67	68	0.619764	1	0.00559171	0.149636	0.26206	-0.549664
krt1	1	krt1	67	1154	310	125462	1	67	68	0.619764	1	0.00559171	0.149636	0.26206	-0.549664
psma2	1	psma2	68	1154	310	125462	1	68	69	0.628878	1	0.00537858	0.149636	0.26206	-0.550477
dio2	2	dio2	143	1154	310	125462	2	143	145	1.32155	2	0.00467893	0.149636	0.26206	-0.553147
rnase2	1	rnase2	74	1154	310	125462	1	74	75	0.683563	1	0.00421916	0.149636	0.26206	-0.554901
pgr	16	pgr	1194	1154	310	125462	16	1194	1210	11.0281	16	0.00410897	0.149636	0.26206	-0.555322
tmem37	16	tmem37	1198	1154	310	125462	16	1198	1214	11.0646	16	0.0040654	0.149636	0.26206	-0.555488
plxnb1	32	plxnb1	2415	1154	310	125462	32	2415	2447	22.3024	32	0.00396307	0.149636	0.26206	-0.555879
cp	10	cp	755	1154	310	125462	10	755	765	6.97234	10	0.00395772	0.149636	0.26206	-0.555899
sepp1	32	sepp1	2418	1154	310	125462	32	2418	2450	22.3297	32	0.00394705	0.149636	0.26206	-0.55594
cyp1a2	3	cyp1a2	227	1154	310	125462	3	227	230	2.09626	3	0.00392931	0.149636	0.26206	-0.556008
fut2	18	fut2	1363	1154	310	125462	18	1363	1381	12.5867	18	0.00391986	0.149636	0.26206	-0.556044
dcx	15	dcx	1157	1154	310	125462	15	1157	1172	10.6818	15	0.00368446	0.149636	0.26206	-0.556942
plxna2	10	plxna2	832	1154	310	125462	10	832	842	7.67413	10	0.00276231	0.149636	0.26206	-0.560461
ms4a1	2	ms4a1	168	1154	310	125462	2	168	170	1.54941	2	0.00265053	0.149636	0.26206	-0.560887
fancb	1	fancb	87	1154	310	125462	1	87	88	0.802047	1	0.00224946	0.149636	0.26206	-0.562418
rho	1	rho	87	1154	310	125462	1	87	88	0.802047	1	0.00224946	0.149636	0.26206	-0.562418
adipoq	1	adipoq	90	1154	310	125462	1	90	91	0.82939	1	0.00187484	0.149636	0.26206	-0.563847
cyp2c9	1	cyp2c9	90	1154	310	125462	1	90	91	0.82939	1	0.00187484	0.149636	0.26206	-0.563847
calca	4	calca	362	1154	310	125462	4	362	366	3.33579	4	0.00181479	0.149636	0.26206	-0.564076
nat2	1	nat2	91	1154	310	125462	1	91	92	0.838504	1	0.00175539	0.149636	0.26206	-0.564303
acaa2	3	acaa2	276	1154	310	125462	3	276	279	2.54285	3	0.00163852	0.149636	0.26206	-0.564749
il1rl1	3	il1rl1	276	1154	310	125462	3	276	279	2.54285	3	0.00163852	0.149636	0.26206	-0.564749
slc38a1	1	slc38a1	92	1154	310	125462	1	92	93	0.847618	1	0.00163852	0.149636	0.26206	-0.564749
trappc9	3	trappc9	276	1154	310	125462	3	276	279	2.54285	3	0.00163852	0.149636	0.26206	-0.564749
cd5	3	cd5	282	1154	310	125462	3	282	285	2.59754	3	0.00141214	0.149636	0.26206	-0.565613
rb1	8	rb1	766	1154	310	125462	8	766	774	7.05437	8	0.00122175	0.149636	0.26206	-0.566339
nr3c2	17	nr3c2	1635	1154	310	125462	17	1635	1652	15.0566	17	0.00117638	0.149636	0.26206	-0.566512
cat	1	cat	98	1154	310	125462	1	98	99	0.902303	1	0.000986838	0.149636	0.26206	-0.567236
crat	1	crat	99	1154	310	125462	1	99	100	0.911417	1	0.000885828	0.149636	0.26206	-0.567621
glyat	1	glyat	99	1154	310	125462	1	99	100	0.911417	1	0.000885828	0.149636	0.26206	-0.567621
tnc	3	tnc	300	1154	310	125462	3	300	303	2.76159	3	0.000786818	0.149636	0.26206	-0.567999
prl	1	prl	104	1154	310	125462	1	104	105	0.956988	1	0.000409638	0.149636	0.26206	-0.569438
c21orf2	3	c21orf2	315	1154	310	125462	3	315	318	2.89831	3	0.00031979	0.149636	0.26206	-0.569781
ephb1	1	ephb1	105	1154	310	125462	1	105	106	0.966102	1	0.00031979	0.149636	0.26206	-0.569781
atp6v0a2	3	atp6v0a2	316	1154	310	125462	3	316	319	2.90742	3	0.000290217	0.149636	0.26206	-0.569894
rnf130	6	rnf130	639	1154	310	125462	6	639	645	5.87864	6	0.000188154	0.149636	0.26206	-0.570284
mbp	1	mbp	110	1154	310	125462	1	110	111	1.01167	1	-0.000105163	0.149636	0.26206	-0.571403
prg2	1	prg2	110	1154	310	125462	1	110	111	1.01167	1	-0.000105163	0.149636	0.26206	-0.571403
mbl2	1	mbl2	111	1154	310	125462	1	111	112	1.02079	1	-0.000185601	0.149636	0.26206	-0.57171
nov	19	nov	2125	1154	310	125462	19	2125	2144	19.5408	19	-0.000252232	0.149636	0.26206	-0.571964
elk3	1	elk3	112	1154	310	125462	1	112	113	1.0299	1	-0.000264614	0.149636	0.26206	-0.572011
ltb	5	ltb	570	1154	310	125462	5	570	575	5.24065	5	-0.00041852	0.149636	0.26206	-0.572599
jun	79	jun	9090	1154	310	125462	79	9090	9169	83.5678	79	-0.000498183	0.149636	0.26206	-0.572903
egfr	4	egfr	467	1154	310	125462	4	467	471	4.29278	4	-0.000621603	0.149636	0.26206	-0.573373
gypc	3	gypc	358	1154	310	125462	3	358	361	3.29022	3	-0.000803923	0.149636	0.26206	-0.574069
gsr	7	gsr	852	1154	310	125462	7	852	859	7.82907	7	-0.000965162	0.149636	0.26206	-0.574684
slc6a2	1	slc6a2	122	1154	310	125462	1	122	123	1.12104	1	-0.000984091	0.149636	0.26206	-0.574757
akr1b1	9	akr1b1	1109	1154	310	125462	9	1109	1118	10.1896	9	-0.00106408	0.149636	0.26206	-0.575062
areg	9	areg	1109	1154	310	125462	9	1109	1118	10.1896	9	-0.00106408	0.149636	0.26206	-0.575062
ar	9	ar	1112	1154	310	125462	9	1112	1121	10.217	9	-0.00108563	0.149636	0.26206	-0.575144
fdxr	9	fdxr	1113	1154	310	125462	9	1113	1122	10.2261	9	-0.00109278	0.149636	0.26206	-0.575171
irf1	20	irf1	2483	1154	310	125462	20	2483	2503	22.8128	20	-0.00112376	0.149636	0.26206	-0.57529
plxna1	17	plxna1	2125	1154	310	125462	17	2125	2142	19.5226	17	-0.00117766	0.149636	0.26206	-0.575495
bbs9	8	bbs9	1002	1154	310	125462	8	1002	1010	9.20531	8	-0.00119338	0.149636	0.26206	-0.575555
nr3c1	7	nr3c1	902	1154	310	125462	7	902	909	8.28478	7	-0.0014134	0.149636	0.26206	-0.576395
plxna3	4	plxna3	524	1154	310	125462	4	524	528	4.81228	4	-0.00153841	0.149636	0.26206	-0.576872
brd4	1	brd4	137	1154	310	125462	1	137	138	1.25776	1	-0.0018678	0.149636	0.26206	-0.578129
ndufb3	2	ndufb3	274	1154	310	125462	2	274	276	2.51551	2	-0.0018678	0.149636	0.26206	-0.578129
sorbs1	1	sorbs1	137	1154	310	125462	1	137	138	1.25776	1	-0.0018678	0.149636	0.26206	-0.578129
tnfaip1	2	tnfaip1	274	1154	310	125462	2	274	276	2.51551	2	-0.0018678	0.149636	0.26206	-0.578129
cap1	1	cap1	138	1154	310	125462	1	138	139	1.26687	1	-0.00191993	0.149636	0.26206	-0.578328
serpinb6	1	serpinb6	138	1154	310	125462	1	138	139	1.26687	1	-0.00191993	0.149636	0.26206	-0.578328
cyp2d6	2	cyp2d6	285	1154	310	125462	2	285	287	2.61577	2	-0.00214553	0.149636	0.26206	-0.579189
mbnl1	14	mbnl1	2011	1154	310	125462	14	2011	2025	18.4562	14	-0.00220059	0.149636	0.26206	-0.579399
tnf	1	tnf	154	1154	310	125462	1	154	155	1.4127	1	-0.00266256	0.149636	0.26206	-0.581162
fn1	1	fn1	158	1154	310	125462	1	158	159	1.44915	1	-0.00282486	0.149636	0.26206	-0.581781
cd4	1	cd4	161	1154	310	125462	1	161	162	1.4765	1	-0.00294133	0.149636	0.26206	-0.582225
serpina1	1	serpina1	162	1154	310	125462	1	162	163	1.48561	1	-0.0029792	0.149636	0.26206	-0.58237
acvr1	2	acvr1	336	1154	310	125462	2	336	338	3.08059	2	-0.00319701	0.149636	0.26206	-0.583201
rrm2	2	rrm2	336	1154	310	125462	2	336	338	3.08059	2	-0.00319701	0.149636	0.26206	-0.583201
cd82	2	cd82	338	1154	310	125462	2	338	340	3.09882	2	-0.00323182	0.149636	0.26206	-0.583334
etv6	1	etv6	177	1154	310	125462	1	177	178	1.62232	1	-0.00349619	0.149636	0.26206	-0.584343
tnip1	6	tnip1	1102	1154	310	125462	6	1102	1108	10.0985	6	-0.00369901	0.149636	0.26206	-0.585117
lat2	9	lat2	1666	1154	310	125462	9	1666	1675	15.2662	9	-0.00374104	0.149636	0.26206	-0.585277
plekhm1	2	plekhm1	417	1154	310	125462	2	417	419	3.81884	2	-0.0043409	0.149636	0.26206	-0.587566
scn8a	34	scn8a	7394	1154	310	125462	34	7394	7428	67.7001	34	-0.0045369	0.149636	0.26206	-0.588314
acat1	1	acat1	241	1154	310	125462	1	241	242	2.20563	1	-0.00498194	0.149636	0.26206	-0.590012
lta	1	lta	279	1154	310	125462	1	279	280	2.55197	1	-0.00554274	0.149636	0.26206	-0.592152
brd2	1	brd2	305	1154	310	125462	1	305	306	2.78894	1	-0.0058462	0.149636	0.26206	-0.59331
ik	1	ik	310	1154	310	125462	1	310	311	2.83451	1	-0.00589874	0.149636	0.26206	-0.593511
kctd11	1	kctd11	319	1154	310	125462	1	319	320	2.91654	1	-0.00598917	0.149636	0.26206	-0.593856
ren	1	ren	319	1154	310	125462	1	319	320	2.91654	1	-0.00598917	0.149636	0.26206	-0.593856
cd79a	2	cd79a	835	1154	310	125462	2	835	837	7.62856	2	-0.00672469	0.149636	0.26206	-0.596662
crybb2	2	crybb2	1247	1154	310	125462	2	1247	1249	11.3836	2	-0.00751289	0.149636	0.26206	-0.59967
hp	2	hp	1251	1154	310	125462	2	1251	1253	11.4201	2	-0.007518	0.149636	0.26206	-0.59969
cgb5	1	cgb5	647	1154	310	125462	1	647	648	5.90598	1	-0.00757096	0.149636	0.26206	-0.599892
she	1	she	655	1154	310	125462	1	655	656	5.9789	1	-0.00758978	0.149636	0.26206	-0.599964
	1105

## Sheet: Tears
PUTATIVE BIOMARKERS	Positive	FinalTally	Negative	S1(rel_abs)	SP	S2(neg_abs)	df1	df2	dft	ex	ev	f(Pi)	mean	SD	Z(Pi)
adm	2			40	26	11651	2	0	2	0.00684287	2	0.996579	0.226368	0.330454	2.33077
dym	1			40	26	11651	1	0	1	0.00342144	1	0.996579	0.226368	0.330454	2.33077
scgb2a1	1			40	26	11651	1	0	1	0.00342144	1	0.996579	0.226368	0.330454	2.33077
erbb2	1	erbb2	1	40	26	11651	1	1	2	0.00684287	1	0.496579	0.226368	0.330454	0.817694
slc4a1	1	slc4a1	1	40	26	11651	1	1	2	0.00684287	1	0.496579	0.226368	0.330454	0.817694
slc4a3	1	slc4a3	1	40	26	11651	1	1	2	0.00684287	1	0.496579	0.226368	0.330454	0.817694
krt1	2	krt1	3	40	26	11651	2	3	5	0.0171072	2	0.396579	0.226368	0.330454	0.51508
s100a8	1	s100a8	2	40	26	11651	1	2	3	0.0102643	1	0.329912	0.226368	0.330454	0.313338
sim2	1	sim2	4	40	26	11651	1	4	5	0.0171072	1	0.196579	0.226368	0.330454	-0.0901479
serpina1	1	serpina1	7	40	26	11651	1	7	8	0.0273715	1	0.121579	0.226368	0.330454	-0.317109
dcxr	2	dcxr	18	40	26	11651	2	18	20	0.0684287	2	0.0965786	0.226368	0.330454	-0.392762
muc4	2	muc4	18	40	26	11651	2	18	20	0.0684287	2	0.0965786	0.226368	0.330454	-0.392762
etv6	1	etv6	17	40	26	11651	1	17	18	0.0615858	1	0.0521341	0.226368	0.330454	-0.527257
muc1	1	muc1	26	40	26	11651	1	26	27	0.0923788	1	0.0336156	0.226368	0.330454	-0.583297
armc9	1	armc9	44	40	26	11651	1	44	45	0.153965	1	0.0188008	0.226368	0.330454	-0.628129
ik	1	ik	46	40	26	11651	1	46	47	0.160807	1	0.0178552	0.226368	0.330454	-0.63099
gsr	1	gsr	81	40	26	11651	1	81	82	0.280558	1	0.00877369	0.226368	0.330454	-0.658472
nr3c1	1	nr3c1	81	40	26	11651	1	81	82	0.280558	1	0.00877369	0.226368	0.330454	-0.658472
tff2	1	tff2	84	40	26	11651	1	84	85	0.290822	1	0.00834327	0.226368	0.330454	-0.659775
ltb	1	ltb	92	40	26	11651	1	92	93	0.318193	1	0.00733125	0.226368	0.330454	-0.662837
ltf	1	ltf	151	40	26	11651	1	151	152	0.520058	1	0.00315751	0.226368	0.330454	-0.675467
jun	6	jun	923	40	26	11651	6	923	929	3.17851	6	0.00303712	0.226368	0.330454	-0.675832
nov	1	nov	183	40	26	11651	1	183	184	0.629544	1	0.00201335	0.226368	0.330454	-0.67893
plxna1	1	plxna1	183	40	26	11651	1	183	184	0.629544	1	0.00201335	0.226368	0.330454	-0.67893
nr3c2	5	nr3c2	991	40	26	11651	5	991	996	3.40775	5	0.00159865	0.226368	0.330454	-0.680185
scn8a	2	scn8a	466	40	26	11651	2	466	468	1.60123	2	0.000852069	0.226368	0.330454	-0.682444
	40

## Sheet: Sweat
PUTATIVE BIOMARKERS	Positive	FinalTally	Negative	S1(rel_abs)	SP	S2(neg_abs)	df1	df2	dft	ex	ev	f(Pi)	mean	SD	Z(Pi)
acsm1	1			321	123	11079	1	0	1	0.0281579	1	0.971842	0.359979	0.369653	1.65524
brca1	2			321	123	11079	2	0	2	0.0563158	2	0.971842	0.359979	0.369653	1.65524
brca2	2			321	123	11079	2	0	2	0.0563158	2	0.971842	0.359979	0.369653	1.65524
ca1	1			321	123	11079	1	0	1	0.0281579	1	0.971842	0.359979	0.369653	1.65524
cacna1a	1			321	123	11079	1	0	1	0.0281579	1	0.971842	0.359979	0.369653	1.65524
cdx2	1			321	123	11079	1	0	1	0.0281579	1	0.971842	0.359979	0.369653	1.65524
ctnnbl1	1			321	123	11079	1	0	1	0.0281579	1	0.971842	0.359979	0.369653	1.65524
cyp19a1	2			321	123	11079	2	0	2	0.0563158	2	0.971842	0.359979	0.369653	1.65524
dsg1	2			321	123	11079	2	0	2	0.0563158	2	0.971842	0.359979	0.369653	1.65524
dsg3	1			321	123	11079	1	0	1	0.0281579	1	0.971842	0.359979	0.369653	1.65524
ebpl	1			321	123	11079	1	0	1	0.0281579	1	0.971842	0.359979	0.369653	1.65524
erbb3	1			321	123	11079	1	0	1	0.0281579	1	0.971842	0.359979	0.369653	1.65524
erbb4	1			321	123	11079	1	0	1	0.0281579	1	0.971842	0.359979	0.369653	1.65524
fgf3	1			321	123	11079	1	0	1	0.0281579	1	0.971842	0.359979	0.369653	1.65524
ftmt	1			321	123	11079	1	0	1	0.0281579	1	0.971842	0.359979	0.369653	1.65524
mia	1			321	123	11079	1	0	1	0.0281579	1	0.971842	0.359979	0.369653	1.65524
muc17	1			321	123	11079	1	0	1	0.0281579	1	0.971842	0.359979	0.369653	1.65524
muc2	2			321	123	11079	2	0	2	0.0563158	2	0.971842	0.359979	0.369653	1.65524
muc4	1			321	123	11079	1	0	1	0.0281579	1	0.971842	0.359979	0.369653	1.65524
muc7	1			321	123	11079	1	0	1	0.0281579	1	0.971842	0.359979	0.369653	1.65524
nme1	1			321	123	11079	1	0	1	0.0281579	1	0.971842	0.359979	0.369653	1.65524
pax5	1			321	123	11079	1	0	1	0.0281579	1	0.971842	0.359979	0.369653	1.65524
pkd1	1			321	123	11079	1	0	1	0.0281579	1	0.971842	0.359979	0.369653	1.65524
plin2	1			321	123	11079	1	0	1	0.0281579	1	0.971842	0.359979	0.369653	1.65524
ppp1r14b	1			321	123	11079	1	0	1	0.0281579	1	0.971842	0.359979	0.369653	1.65524
psen1	1			321	123	11079	1	0	1	0.0281579	1	0.971842	0.359979	0.369653	1.65524
tsc2	1			321	123	11079	1	0	1	0.0281579	1	0.971842	0.359979	0.369653	1.65524
znf469	1			321	123	11079	1	0	1	0.0281579	1	0.971842	0.359979	0.369653	1.65524
erbb2	7	erbb2	5	321	123	11079	7	5	12	0.337895	7	0.555175	0.359979	0.369653	0.528054
atp6v0a4	1	atp6v0a4	1	321	123	11079	1	1	2	0.0563158	1	0.471842	0.359979	0.369653	0.302617
calb2	1	calb2	1	321	123	11079	1	1	2	0.0563158	1	0.471842	0.359979	0.369653	0.302617
cd24	1	cd24	1	321	123	11079	1	1	2	0.0563158	1	0.471842	0.359979	0.369653	0.302617
cdk5r1	1	cdk5r1	1	321	123	11079	1	1	2	0.0563158	1	0.471842	0.359979	0.369653	0.302617
cdkn1a	1	cdkn1a	1	321	123	11079	1	1	2	0.0563158	1	0.471842	0.359979	0.369653	0.302617
ddx41	1	ddx41	1	321	123	11079	1	1	2	0.0563158	1	0.471842	0.359979	0.369653	0.302617
dna segment on chromosome 4 (unique) 234 expressed sequence (d4s234e)	1	dna segment on chromosome 4 (unique) 234 expressed sequence (d4s234e)	1	321	123	11079	1	1	2	0.0563158	1	0.471842	0.359979	0.369653	0.302617
hspg2	1	hspg2	1	321	123	11079	1	1	2	0.0563158	1	0.471842	0.359979	0.369653	0.302617
maml2	1	maml2	1	321	123	11079	1	1	2	0.0563158	1	0.471842	0.359979	0.369653	0.302617
maml3	1	maml3	1	321	123	11079	1	1	2	0.0563158	1	0.471842	0.359979	0.369653	0.302617
mfi2	1	mfi2	1	321	123	11079	1	1	2	0.0563158	1	0.471842	0.359979	0.369653	0.302617
muc1	1	muc1	1	321	123	11079	1	1	2	0.0563158	1	0.471842	0.359979	0.369653	0.302617
plp2	1	plp2	1	321	123	11079	1	1	2	0.0563158	1	0.471842	0.359979	0.369653	0.302617
sgcg	1	sgcg	1	321	123	11079	1	1	2	0.0563158	1	0.471842	0.359979	0.369653	0.302617
tceal1	1	tceal1	1	321	123	11079	1	1	2	0.0563158	1	0.471842	0.359979	0.369653	0.302617
upk3b	1	upk3b	1	321	123	11079	1	1	2	0.0563158	1	0.471842	0.359979	0.369653	0.302617
zfp36	1	zfp36	1	321	123	11079	1	1	2	0.0563158	1	0.471842	0.359979	0.369653	0.302617
pip	14	pip	16	321	123	11079	14	16	30	0.844737	14	0.438509	0.359979	0.369653	0.212442
cish	3	cish	4	321	123	11079	3	4	7	0.197105	3	0.400414	0.359979	0.369653	0.109386
cfdp1	2	cfdp1	3	321	123	11079	2	3	5	0.140789	2	0.371842	0.359979	0.369653	0.0320929
eif4g2	2	eif4g2	3	321	123	11079	2	3	5	0.140789	2	0.371842	0.359979	0.369653	0.0320929
gemin4	2	gemin4	3	321	123	11079	2	3	5	0.140789	2	0.371842	0.359979	0.369653	0.0320929
vcp	2	vcp	3	321	123	11079	2	3	5	0.140789	2	0.371842	0.359979	0.369653	0.0320929
aldh9a1	1	aldh9a1	2	321	123	11079	1	2	3	0.0844737	1	0.305175	0.359979	0.369653	-0.148257
ceacam3	1	ceacam3	2	321	123	11079	1	2	3	0.0844737	1	0.305175	0.359979	0.369653	-0.148257
ceacam5	1	ceacam5	2	321	123	11079	1	2	3	0.0844737	1	0.305175	0.359979	0.369653	-0.148257
dld	1	dld	2	321	123	11079	1	2	3	0.0844737	1	0.305175	0.359979	0.369653	-0.148257
lilra3	1	lilra3	2	321	123	11079	1	2	3	0.0844737	1	0.305175	0.359979	0.369653	-0.148257
tp53	1	tp53	2	321	123	11079	1	2	3	0.0844737	1	0.305175	0.359979	0.369653	-0.148257
ckap4	5	ckap4	12	321	123	11079	5	12	17	0.478684	5	0.26596	0.359979	0.369653	-0.254345
psmd2	2	psmd2	5	321	123	11079	2	5	7	0.197105	2	0.257556	0.359979	0.369653	-0.277078
tp63	5	tp63	14	321	123	11079	5	14	19	0.535	5	0.235	0.359979	0.369653	-0.338098
kit	1	kit	3	321	123	11079	1	3	4	0.112632	1	0.221842	0.359979	0.369653	-0.373694
lat2	15	lat2	53	321	123	11079	15	53	68	1.91474	15	0.19243	0.359979	0.369653	-0.45326
cd34	2	cd34	8	321	123	11079	2	8	10	0.281579	2	0.171842	0.359979	0.369653	-0.508956
krt20	2	krt20	9	321	123	11079	2	9	11	0.309737	2	0.15366	0.359979	0.369653	-0.558142
npepps	1	npepps	5	321	123	11079	1	5	6	0.168947	1	0.138509	0.359979	0.369653	-0.59913
pros1	1	pros1	5	321	123	11079	1	5	6	0.168947	1	0.138509	0.359979	0.369653	-0.59913
psat1	1	psat1	5	321	123	11079	1	5	6	0.168947	1	0.138509	0.359979	0.369653	-0.59913
rho	1	rho	5	321	123	11079	1	5	6	0.168947	1	0.138509	0.359979	0.369653	-0.59913
trim47	1	trim47	5	321	123	11079	1	5	6	0.168947	1	0.138509	0.359979	0.369653	-0.59913
esr1	13	esr1	68	321	123	11079	13	68	81	2.28079	13	0.132336	0.359979	0.369653	-0.615829
abcc11	1	abcc11	6	321	123	11079	1	6	7	0.197105	1	0.114699	0.359979	0.369653	-0.663541
dyrk3	2	dyrk3	12	321	123	11079	2	12	14	0.394211	2	0.114699	0.359979	0.369653	-0.663541
klk3	1	klk3	6	321	123	11079	1	6	7	0.197105	1	0.114699	0.359979	0.369653	-0.663541
aga	1	aga	7	321	123	11079	1	7	8	0.225263	1	0.0968421	0.359979	0.369653	-0.711849
dio2	1	dio2	7	321	123	11079	1	7	8	0.225263	1	0.0968421	0.359979	0.369653	-0.711849
elk3	1	elk3	7	321	123	11079	1	7	8	0.225263	1	0.0968421	0.359979	0.369653	-0.711849
klk7	1	klk7	7	321	123	11079	1	7	8	0.225263	1	0.0968421	0.359979	0.369653	-0.711849
cat	1	cat	8	321	123	11079	1	8	9	0.253421	1	0.0829532	0.359979	0.369653	-0.749422
crat	1	crat	8	321	123	11079	1	8	9	0.253421	1	0.0829532	0.359979	0.369653	-0.749422
glyat	1	glyat	8	321	123	11079	1	8	9	0.253421	1	0.0829532	0.359979	0.369653	-0.749422
mki67	2	mki67	16	321	123	11079	2	16	18	0.506842	2	0.0829532	0.359979	0.369653	-0.749422
pgr	11	pgr	88	321	123	11079	11	88	99	2.78763	11	0.0829532	0.359979	0.369653	-0.749422
ppa1	1	ppa1	8	321	123	11079	1	8	9	0.253421	1	0.0829532	0.359979	0.369653	-0.749422
krt1	9	krt1	82	321	123	11079	9	82	91	2.56237	9	0.0707432	0.359979	0.369653	-0.782453
brd2	2	brd2	19	321	123	11079	2	19	21	0.591316	2	0.0670802	0.359979	0.369653	-0.792362
tmem37	9	tmem37	88	321	123	11079	9	88	97	2.73132	9	0.0646256	0.359979	0.369653	-0.799002
egfr	1	egfr	10	321	123	11079	1	10	11	0.309737	1	0.0627512	0.359979	0.369653	-0.804073
fut2	7	fut2	73	321	123	11079	7	73	80	2.25263	7	0.0593421	0.359979	0.369653	-0.813296
ar	9	ar	104	321	123	11079	9	104	113	3.18184	9	0.0514881	0.359979	0.369653	-0.834542
cd4	1	cd4	12	321	123	11079	1	12	13	0.366053	1	0.0487652	0.359979	0.369653	-0.841909
akr1b1	8	akr1b1	104	321	123	11079	8	104	112	3.15368	8	0.0432707	0.359979	0.369653	-0.856773
areg	8	areg	104	321	123	11079	8	104	112	3.15368	8	0.0432707	0.359979	0.369653	-0.856773
fdxr	8	fdxr	104	321	123	11079	8	104	112	3.15368	8	0.0432707	0.359979	0.369653	-0.856773
dbi	3	dbi	41	321	123	11079	3	41	44	1.23895	3	0.0400239	0.359979	0.369653	-0.865556
cd44	1	cd44	15	321	123	11079	1	15	16	0.450526	1	0.0343421	0.359979	0.369653	-0.880927
ik	2	ik	30	321	123	11079	2	30	32	0.901053	2	0.0343421	0.359979	0.369653	-0.880927
nr3c2	10	nr3c2	150	321	123	11079	10	150	160	4.50526	10	0.0343421	0.359979	0.369653	-0.880927
prl	1	prl	15	321	123	11079	1	15	16	0.450526	1	0.0343421	0.359979	0.369653	-0.880927
rorc	1	rorc	15	321	123	11079	1	15	16	0.450526	1	0.0343421	0.359979	0.369653	-0.880927
aoc2	1	aoc2	17	321	123	11079	1	17	18	0.506842	1	0.0273977	0.359979	0.369653	-0.899713
tnip1	3	tnip1	65	321	123	11079	3	65	68	1.91474	3	0.0159598	0.359979	0.369653	-0.930655
lta	1	lta	22	321	123	11079	1	22	23	0.647632	1	0.0153204	0.359979	0.369653	-0.932385
she	5	she	118	321	123	11079	5	118	123	3.46342	5	0.0124925	0.359979	0.369653	-0.940035
f3	1	f3	25	321	123	11079	1	25	26	0.732105	1	0.0103036	0.359979	0.369653	-0.945956
tf	1	tf	25	321	123	11079	1	25	26	0.732105	1	0.0103036	0.359979	0.369653	-0.945956
irf1	7	irf1	178	321	123	11079	7	178	185	5.20921	7	0.00967994	0.359979	0.369653	-0.947644
plxna2	2	plxna2	53	321	123	11079	2	53	55	1.54868	2	0.00820574	0.359979	0.369653	-0.951632
marcks	1	marcks	28	321	123	11079	1	28	29	0.816579	1	0.00632486	0.359979	0.369653	-0.95672
jun	31	jun	918	321	123	11079	31	918	949	26.7218	31	0.00450807	0.359979	0.369653	-0.961635
gsr	2	gsr	61	321	123	11079	2	61	63	1.77395	2	0.00358814	0.359979	0.369653	-0.964124
nr3c1	2	nr3c1	61	321	123	11079	2	61	63	1.77395	2	0.00358814	0.359979	0.369653	-0.964124
cd79a	1	cd79a	32	321	123	11079	1	32	33	0.929211	1	0.00214514	0.359979	0.369653	-0.968027
plxnb1	5	plxnb1	160	321	123	11079	5	160	165	4.64605	5	0.00214514	0.359979	0.369653	-0.968027
sepp1	5	sepp1	160	321	123	11079	5	160	165	4.64605	5	0.00214514	0.359979	0.369653	-0.968027
dcx	2	dcx	89	321	123	11079	2	89	91	2.56237	2	-0.00617987	0.359979	0.369653	-0.990548
rb1	1	rb1	68	321	123	11079	1	68	69	1.94289	1	-0.0136651	0.359979	0.369653	-1.0108
tff2	1	tff2	70	321	123	11079	1	70	71	1.99921	1	-0.0140734	0.359979	0.369653	-1.0119
rnf130	1	rnf130	78	321	123	11079	1	78	79	2.22447	1	-0.0154997	0.359979	0.369653	-1.01576
scn8a	11	scn8a	867	321	123	11079	11	867	878	24.7226	11	-0.0156294	0.359979	0.369653	-1.01611
plxna1	2	plxna1	162	321	123	11079	2	162	164	4.61789	2	-0.0159628	0.359979	0.369653	-1.01701
nov	2	nov	163	321	123	11079	2	163	165	4.64605	2	-0.0160367	0.359979	0.369653	-1.01721
mbnl1	1	mbnl1	227	321	123	11079	1	227	228	6.42	1	-0.0237719	0.359979	0.369653	-1.03814
	332

## Sheet: Stool
PUTATIVE BIOMARKERS	Positive	FinalTally	Negative	S1(rel_abs)	SP	S2(neg_abs)	df1	df2	dft	ex	ev	f(Pi)	mean	SD	Z(Pi)
cyp1a1	1			123	68	37574	1	0	1	0.00326286	1	0.996737	0.156734	0.276792	3.03479
cyp1b1	1			123	68	37574	1	0	1	0.00326286	1	0.996737	0.156734	0.276792	3.03479
ffar1	1			123	68	37574	1	0	1	0.00326286	1	0.996737	0.156734	0.276792	3.03479
mlh3	1			123	68	37574	1	0	1	0.00326286	1	0.996737	0.156734	0.276792	3.03479
msh2	1			123	68	37574	1	0	1	0.00326286	1	0.996737	0.156734	0.276792	3.03479
abcg2	3	abcg2	2	123	68	37574	3	2	5	0.0163143	3	0.596737	0.156734	0.276792	1.58966
pcna	1	pcna	1	123	68	37574	1	1	2	0.00652572	1	0.496737	0.156734	0.276792	1.22837
acpp	12	acpp	20	123	68	37574	12	20	32	0.104411	12	0.371737	0.156734	0.276792	0.77677
asap2	12	asap2	20	123	68	37574	12	20	32	0.104411	12	0.371737	0.156734	0.276792	0.77677
mrps30	12	mrps30	20	123	68	37574	12	20	32	0.104411	12	0.371737	0.156734	0.276792	0.77677
papola	12	papola	20	123	68	37574	12	20	32	0.104411	12	0.371737	0.156734	0.276792	0.77677
reg3a	12	reg3a	23	123	68	37574	12	23	35	0.1142	12	0.339594	0.156734	0.276792	0.660643
bhlhe22	1	bhlhe22	2	123	68	37574	1	2	3	0.00978858	1	0.33007	0.156734	0.276792	0.626235
cdh1	1	cdh1	2	123	68	37574	1	2	3	0.00978858	1	0.33007	0.156734	0.276792	0.626235
tbc1d9	1	tbc1d9	2	123	68	37574	1	2	3	0.00978858	1	0.33007	0.156734	0.276792	0.626235
cyp3a5	1	cyp3a5	3	123	68	37574	1	3	4	0.0130514	1	0.246737	0.156734	0.276792	0.325167
abcb1	1	abcb1	4	123	68	37574	1	4	5	0.0163143	1	0.196737	0.156734	0.276792	0.144525
abcc2	1	abcc2	4	123	68	37574	1	4	5	0.0163143	1	0.196737	0.156734	0.276792	0.144525
mrps7	1	mrps7	5	123	68	37574	1	5	6	0.0195772	1	0.163404	0.156734	0.276792	0.0240979
gan	1	gan	6	123	68	37574	1	6	7	0.02284	1	0.139594	0.156734	0.276792	-0.0619218
itga11	1	itga11	6	123	68	37574	1	6	7	0.02284	1	0.139594	0.156734	0.276792	-0.0619218
cyp1a2	1	cyp1a2	8	123	68	37574	1	8	9	0.0293657	1	0.107848	0.156734	0.276792	-0.176615
eng	2	eng	23	123	68	37574	2	23	25	0.0815715	2	0.0767371	0.156734	0.276792	-0.289014
cyp3a4	4	cyp3a4	52	123	68	37574	4	52	56	0.18272	4	0.0681657	0.156734	0.276792	-0.319981
ang	1	ang	15	123	68	37574	1	15	16	0.0522057	1	0.0592371	0.156734	0.276792	-0.352238
cyp2d6	1	cyp2d6	16	123	68	37574	1	16	17	0.0554686	1	0.0555607	0.156734	0.276792	-0.365521
vps45	1	vps45	23	123	68	37574	1	23	24	0.0783086	1	0.0384038	0.156734	0.276792	-0.427505
usp9x	4	usp9x	120	123	68	37574	4	120	124	0.404595	4	0.0289952	0.156734	0.276792	-0.461497
esr1	4	esr1	178	123	68	37574	4	178	182	0.59384	4	0.0187152	0.156734	0.276792	-0.498637
nts	1	nts	45	123	68	37574	1	45	46	0.150092	1	0.0184763	0.156734	0.276792	-0.4995
acaa2	1	acaa2	47	123	68	37574	1	47	48	0.156617	1	0.0175705	0.156734	0.276792	-0.502772
cd5	1	cd5	47	123	68	37574	1	47	48	0.156617	1	0.0175705	0.156734	0.276792	-0.502772
il1rl1	1	il1rl1	47	123	68	37574	1	47	48	0.156617	1	0.0175705	0.156734	0.276792	-0.502772
trappc9	1	trappc9	47	123	68	37574	1	47	48	0.156617	1	0.0175705	0.156734	0.276792	-0.502772
calca	2	calca	96	123	68	37574	2	96	98	0.31976	2	0.0171453	0.156734	0.276792	-0.504308
max	1	max	57	123	68	37574	1	57	58	0.189246	1	0.0139785	0.156734	0.276792	-0.51575
cd36	1	cd36	66	123	68	37574	1	66	67	0.218612	1	0.0116625	0.156734	0.276792	-0.524117
ndufb3	1	ndufb3	70	123	68	37574	1	70	71	0.231663	1	0.0108216	0.156734	0.276792	-0.527155
tnfaip1	1	tnfaip1	70	123	68	37574	1	70	71	0.231663	1	0.0108216	0.156734	0.276792	-0.527155
ltf	2	ltf	151	123	68	37574	2	151	153	0.499217	2	0.00980904	0.156734	0.276792	-0.530813
abcg1	1	abcg1	79	123	68	37574	1	79	80	0.261029	1	0.00923714	0.156734	0.276792	-0.532879
dcx	4	dcx	326	123	68	37574	4	326	330	1.07674	4	0.00885835	0.156734	0.276792	-0.534248
hal	1	hal	87	123	68	37574	1	87	88	0.287132	1	0.00810078	0.156734	0.276792	-0.536985
cp	2	cp	181	123	68	37574	2	181	183	0.597103	2	0.0076661	0.156734	0.276792	-0.538555
irf1	6	irf1	712	123	68	37574	6	712	718	2.34273	6	0.00509369	0.156734	0.276792	-0.547849
rorc	1	rorc	119	123	68	37574	1	119	120	0.391543	1	0.00507047	0.156734	0.276792	-0.547933
fut2	3	fut2	385	123	68	37574	3	385	388	1.26599	3	0.0044691	0.156734	0.276792	-0.550105
aoc2	1	aoc2	129	123	68	37574	1	129	130	0.424172	1	0.00442945	0.156734	0.276792	-0.550249
rb1	2	rb1	293	123	68	37574	2	293	295	0.962543	2	0.0035168	0.156734	0.276792	-0.553546
f2r	1	f2r	161	123	68	37574	1	161	162	0.528583	1	0.00290998	0.156734	0.276792	-0.555738
txnrd1	1	txnrd1	161	123	68	37574	1	161	162	0.528583	1	0.00290998	0.156734	0.276792	-0.555738
txnrd2	1	txnrd2	161	123	68	37574	1	161	162	0.528583	1	0.00290998	0.156734	0.276792	-0.555738
tmeff2	1	tmeff2	162	123	68	37574	1	162	163	0.531846	1	0.00287211	0.156734	0.276792	-0.555875
pgr	2	pgr	342	123	68	37574	2	342	344	1.12242	2	0.00255109	0.156734	0.276792	-0.557035
tmem37	2	tmem37	342	123	68	37574	2	342	344	1.12242	2	0.00255109	0.156734	0.276792	-0.557035
tnip1	2	tnip1	424	123	68	37574	2	424	426	1.38998	2	0.00143198	0.156734	0.276792	-0.561078
plxna2	1	plxna2	248	123	68	37574	1	248	249	0.812452	1	0.000753205	0.156734	0.276792	-0.56353
mbnl1	1	mbnl1	310	123	68	37574	1	310	311	1.01475	1	-4.7425e-05	0.156734	0.276792	-0.566423
jun	10	jun	3188	123	68	37574	10	3188	3198	10.4346	10	-0.000135905	0.156734	0.276792	-0.566742
nov	2	nov	710	123	68	37574	2	710	712	2.32316	2	-0.00045387	0.156734	0.276792	-0.567891
plxna1	2	plxna1	710	123	68	37574	2	710	712	2.32316	2	-0.00045387	0.156734	0.276792	-0.567891
akr1b1	1	akr1b1	443	123	68	37574	1	443	444	1.44871	1	-0.00101061	0.156734	0.276792	-0.569903
areg	1	areg	443	123	68	37574	1	443	444	1.44871	1	-0.00101061	0.156734	0.276792	-0.569903
ar	1	ar	444	123	68	37574	1	444	445	1.45197	1	-0.00101567	0.156734	0.276792	-0.569921
fdxr	1	fdxr	444	123	68	37574	1	444	445	1.45197	1	-0.00101567	0.156734	0.276792	-0.569921
scn8a	7	scn8a	4835	123	68	37574	7	4835	4842	15.7988	7	-0.00181718	0.156734	0.276792	-0.572817
plxnb1	1	plxnb1	748	123	68	37574	1	748	749	2.44388	1	-0.00192775	0.156734	0.276792	-0.573216
sepp1	1	sepp1	748	123	68	37574	1	748	749	2.44388	1	-0.00192775	0.156734	0.276792	-0.573216
	169

## Sheet: SF
PUTATIVE BIOMARKERS	Positive	FinalTally	Negative	S1(rel_abs)	SP	S2(neg_abs)	df1	df2	dft	ex	ev	f(Pi)	mean	SD	Z(Pi)
casc3	1			18	21	7669	1	0	1	0.00234162	1	0.997658	0.215288	0.392247	1.99458
fcgrt	1			18	21	7669	1	0	1	0.00234162	1	0.997658	0.215288	0.392247	1.99458
igfbp7	1			18	21	7669	1	0	1	0.00234162	1	0.997658	0.215288	0.392247	1.99458
klk7	1			18	21	7669	1	0	1	0.00234162	1	0.997658	0.215288	0.392247	1.99458
c5	1	c5	3	18	21	7669	1	3	4	0.00936646	1	0.247658	0.215288	0.392247	0.0825248
dbi	1	dbi	18	18	21	7669	1	18	19	0.0444907	1	0.05029	0.215288	0.392247	-0.420648
she	1	she	20	18	21	7669	1	20	21	0.0491739	1	0.0452774	0.215288	0.392247	-0.433427
ddx41	1	ddx41	31	18	21	7669	1	31	32	0.0749317	1	0.0289084	0.215288	0.392247	-0.475159
plxna2	1	plxna2	47	18	21	7669	1	47	48	0.112398	1	0.0184917	0.215288	0.392247	-0.501715
ahsa1	1	ahsa1	48	18	21	7669	1	48	49	0.114739	1	0.0180665	0.215288	0.392247	-0.502799
aimp2	1	aimp2	48	18	21	7669	1	48	49	0.114739	1	0.0180665	0.215288	0.392247	-0.502799
poldip2	1	poldip2	48	18	21	7669	1	48	49	0.114739	1	0.0180665	0.215288	0.392247	-0.502799
syp	1	syp	48	18	21	7669	1	48	49	0.114739	1	0.0180665	0.215288	0.392247	-0.502799
mapk14	1	mapk14	49	18	21	7669	1	49	50	0.117081	1	0.0176584	0.215288	0.392247	-0.50384
tff2	1	tff2	56	18	21	7669	1	56	57	0.133472	1	0.0152022	0.215288	0.392247	-0.510102
mapk1	1	mapk1	74	18	21	7669	1	74	75	0.175621	1	0.0109917	0.215288	0.392247	-0.520836
pla2g1b	1	pla2g1b	92	18	21	7669	1	92	93	0.21777	1	0.00841107	0.215288	0.392247	-0.527415
atp6v0a2	1	atp6v0a2	127	18	21	7669	1	127	128	0.299727	1	0.00547088	0.215288	0.392247	-0.534911
c21orf2	1	c21orf2	127	18	21	7669	1	127	128	0.299727	1	0.00547088	0.215288	0.392247	-0.534911
jun	3	jun	617	18	21	7669	3	617	620	1.4518	3	0.00249709	0.215288	0.392247	-0.542492
nr3c2	1	nr3c2	239	18	21	7669	1	239	240	0.561988	1	0.00182505	0.215288	0.392247	-0.544205
	23		1692

## Sheet: Serum
PUTATIVE BIOMARKERS	Positive	FinalTally	Negative	S1(rel_abs)	SP	S2(neg_abs)	df1	df2	dft	ex	ev	f(Pi)	mean	SD	Z(Pi)
arhgap1	1			7410	1327	415218	1	0	1	0.0175331	1	0.982467	0.131105	0.230247	3.6976
atg10	1			7410	1327	415218	1	0	1	0.0175331	1	0.982467	0.131105	0.230247	3.6976
atg12	1			7410	1327	415218	1	0	1	0.0175331	1	0.982467	0.131105	0.230247	3.6976
bdh1	1			7410	1327	415218	1	0	1	0.0175331	1	0.982467	0.131105	0.230247	3.6976
bdp1	1			7410	1327	415218	1	0	1	0.0175331	1	0.982467	0.131105	0.230247	3.6976
brms1	3			7410	1327	415218	3	0	3	0.0525994	3	0.982467	0.131105	0.230247	3.6976
brwd3	1			7410	1327	415218	1	0	1	0.0175331	1	0.982467	0.131105	0.230247	3.6976
bst2	1			7410	1327	415218	1	0	1	0.0175331	1	0.982467	0.131105	0.230247	3.6976
ccdc14	1			7410	1327	415218	1	0	1	0.0175331	1	0.982467	0.131105	0.230247	3.6976
cdk19	1			7410	1327	415218	1	0	1	0.0175331	1	0.982467	0.131105	0.230247	3.6976
ceacam19	1			7410	1327	415218	1	0	1	0.0175331	1	0.982467	0.131105	0.230247	3.6976
cirbp	1			7410	1327	415218	1	0	1	0.0175331	1	0.982467	0.131105	0.230247	3.6976
clip1	1			7410	1327	415218	1	0	1	0.0175331	1	0.982467	0.131105	0.230247	3.6976
crtap	1			7410	1327	415218	1	0	1	0.0175331	1	0.982467	0.131105	0.230247	3.6976
cspg5	1			7410	1327	415218	1	0	1	0.0175331	1	0.982467	0.131105	0.230247	3.6976
cst6	1			7410	1327	415218	1	0	1	0.0175331	1	0.982467	0.131105	0.230247	3.6976
dnm1l	1			7410	1327	415218	1	0	1	0.0175331	1	0.982467	0.131105	0.230247	3.6976
ece2	1			7410	1327	415218	1	0	1	0.0175331	1	0.982467	0.131105	0.230247	3.6976
echdc1	1			7410	1327	415218	1	0	1	0.0175331	1	0.982467	0.131105	0.230247	3.6976
edn2	1			7410	1327	415218	1	0	1	0.0175331	1	0.982467	0.131105	0.230247	3.6976
fis1	1			7410	1327	415218	1	0	1	0.0175331	1	0.982467	0.131105	0.230247	3.6976
foxa3	1			7410	1327	415218	1	0	1	0.0175331	1	0.982467	0.131105	0.230247	3.6976
gpaa1	1			7410	1327	415218	1	0	1	0.0175331	1	0.982467	0.131105	0.230247	3.6976
gper	1			7410	1327	415218	1	0	1	0.0175331	1	0.982467	0.131105	0.230247	3.6976
grb14	2			7410	1327	415218	2	0	2	0.0350663	2	0.982467	0.131105	0.230247	3.6976
grb7	2			7410	1327	415218	2	0	2	0.0350663	2	0.982467	0.131105	0.230247	3.6976
greb1	1			7410	1327	415218	1	0	1	0.0175331	1	0.982467	0.131105	0.230247	3.6976
hecw1	1			7410	1327	415218	1	0	1	0.0175331	1	0.982467	0.131105	0.230247	3.6976
hipk2	1			7410	1327	415218	1	0	1	0.0175331	1	0.982467	0.131105	0.230247	3.6976
hmgcl	1			7410	1327	415218	1	0	1	0.0175331	1	0.982467	0.131105	0.230247	3.6976
hmgcs2	1			7410	1327	415218	1	0	1	0.0175331	1	0.982467	0.131105	0.230247	3.6976
hpse2	1			7410	1327	415218	1	0	1	0.0175331	1	0.982467	0.131105	0.230247	3.6976
hrg	2			7410	1327	415218	2	0	2	0.0350663	2	0.982467	0.131105	0.230247	3.6976
jup	1			7410	1327	415218	1	0	1	0.0175331	1	0.982467	0.131105	0.230247	3.6976
kcnj3	1			7410	1327	415218	1	0	1	0.0175331	1	0.982467	0.131105	0.230247	3.6976
kcnj6	1			7410	1327	415218	1	0	1	0.0175331	1	0.982467	0.131105	0.230247	3.6976
lmo7	1			7410	1327	415218	1	0	1	0.0175331	1	0.982467	0.131105	0.230247	3.6976
meis2	1			7410	1327	415218	1	0	1	0.0175331	1	0.982467	0.131105	0.230247	3.6976
mfn1	1			7410	1327	415218	1	0	1	0.0175331	1	0.982467	0.131105	0.230247	3.6976
ndufaf4	1			7410	1327	415218	1	0	1	0.0175331	1	0.982467	0.131105	0.230247	3.6976
nek3	1			7410	1327	415218	1	0	1	0.0175331	1	0.982467	0.131105	0.230247	3.6976
nfix	1			7410	1327	415218	1	0	1	0.0175331	1	0.982467	0.131105	0.230247	3.6976
nrg2	1			7410	1327	415218	1	0	1	0.0175331	1	0.982467	0.131105	0.230247	3.6976
ovca2	1			7410	1327	415218	1	0	1	0.0175331	1	0.982467	0.131105	0.230247	3.6976
pbov1	1			7410	1327	415218	1	0	1	0.0175331	1	0.982467	0.131105	0.230247	3.6976
pcyt2	1			7410	1327	415218	1	0	1	0.0175331	1	0.982467	0.131105	0.230247	3.6976
pde3b	1			7410	1327	415218	1	0	1	0.0175331	1	0.982467	0.131105	0.230247	3.6976
ppm1d	2			7410	1327	415218	2	0	2	0.0350663	2	0.982467	0.131105	0.230247	3.6976
ppm1f	1			7410	1327	415218	1	0	1	0.0175331	1	0.982467	0.131105	0.230247	3.6976
pvrl4	3			7410	1327	415218	3	0	3	0.0525994	3	0.982467	0.131105	0.230247	3.6976
rpa2	1			7410	1327	415218	1	0	1	0.0175331	1	0.982467	0.131105	0.230247	3.6976
s1pr2	1			7410	1327	415218	1	0	1	0.0175331	1	0.982467	0.131105	0.230247	3.6976
sepw1	1			7410	1327	415218	1	0	1	0.0175331	1	0.982467	0.131105	0.230247	3.6976
sgol1	1			7410	1327	415218	1	0	1	0.0175331	1	0.982467	0.131105	0.230247	3.6976
slc16a6	1			7410	1327	415218	1	0	1	0.0175331	1	0.982467	0.131105	0.230247	3.6976
slc2a13	1			7410	1327	415218	1	0	1	0.0175331	1	0.982467	0.131105	0.230247	3.6976
slc30a2	1			7410	1327	415218	1	0	1	0.0175331	1	0.982467	0.131105	0.230247	3.6976
st8sia1	1			7410	1327	415218	1	0	1	0.0175331	1	0.982467	0.131105	0.230247	3.6976
tmem66	1			7410	1327	415218	1	0	1	0.0175331	1	0.982467	0.131105	0.230247	3.6976
vrk2	1			7410	1327	415218	1	0	1	0.0175331	1	0.982467	0.131105	0.230247	3.6976
wif1	1			7410	1327	415218	1	0	1	0.0175331	1	0.982467	0.131105	0.230247	3.6976
wwp1	1			7410	1327	415218	1	0	1	0.0175331	1	0.982467	0.131105	0.230247	3.6976
zar1	1			7410	1327	415218	1	0	1	0.0175331	1	0.982467	0.131105	0.230247	3.6976
akr1b10	2	akr1b10	1	7410	1327	415218	2	1	3	0.0525994	2	0.649134	0.131105	0.230247	2.24988
atf5	2	atf5	1	7410	1327	415218	2	1	3	0.0525994	2	0.649134	0.131105	0.230247	2.24988
esrra	2	esrra	1	7410	1327	415218	2	1	3	0.0525994	2	0.649134	0.131105	0.230247	2.24988
htatip2	2	htatip2	1	7410	1327	415218	2	1	3	0.0525994	2	0.649134	0.131105	0.230247	2.24988
spata1	6	spata1	3	7410	1327	415218	6	3	9	0.157798	6	0.649134	0.131105	0.230247	2.24988
tpd52l1	2	tpd52l1	1	7410	1327	415218	2	1	3	0.0525994	2	0.649134	0.131105	0.230247	2.24988
klk14	3	klk14	2	7410	1327	415218	3	2	5	0.0876657	3	0.582467	0.131105	0.230247	1.96034
pgrmc1	3	pgrmc1	2	7410	1327	415218	3	2	5	0.0876657	3	0.582467	0.131105	0.230247	1.96034
postn	3	postn	2	7410	1327	415218	3	2	5	0.0876657	3	0.582467	0.131105	0.230247	1.96034
erbb2	375	erbb2	254	7410	1327	415218	375	254	629	11.0284	375	0.578651	0.131105	0.230247	1.94377
brca1	38	brca1	26	7410	1327	415218	38	26	64	1.12212	38	0.576217	0.131105	0.230247	1.93319
psen2	30	psen2	23	7410	1327	415218	30	23	53	0.929257	30	0.548505	0.131105	0.230247	1.81283
ncoa3	11	ncoa3	10	7410	1327	415218	11	10	21	0.368196	11	0.506276	0.131105	0.230247	1.62943
tff1	34	tff1	32	7410	1327	415218	34	32	66	1.15719	34	0.497618	0.131105	0.230247	1.59183
brca2	14	brca2	14	7410	1327	415218	14	14	28	0.490928	14	0.482467	0.131105	0.230247	1.52602
erbb3	17	erbb3	17	7410	1327	415218	17	17	34	0.596127	17	0.482467	0.131105	0.230247	1.52602
prlr	7	prlr	7	7410	1327	415218	7	7	14	0.245464	7	0.482467	0.131105	0.230247	1.52602
alpi	1	alpi	1	7410	1327	415218	1	1	2	0.0350663	1	0.482467	0.131105	0.230247	1.52602
apeh	1	apeh	1	7410	1327	415218	1	1	2	0.0350663	1	0.482467	0.131105	0.230247	1.52602
arx	1	arx	1	7410	1327	415218	1	1	2	0.0350663	1	0.482467	0.131105	0.230247	1.52602
bag3	1	bag3	1	7410	1327	415218	1	1	2	0.0350663	1	0.482467	0.131105	0.230247	1.52602
bhlhe40	2	bhlhe40	2	7410	1327	415218	2	2	4	0.0701326	2	0.482467	0.131105	0.230247	1.52602
ccnd2	2	ccnd2	2	7410	1327	415218	2	2	4	0.0701326	2	0.482467	0.131105	0.230247	1.52602
cdc34	1	cdc34	1	7410	1327	415218	1	1	2	0.0350663	1	0.482467	0.131105	0.230247	1.52602
cic	1	cic	1	7410	1327	415218	1	1	2	0.0350663	1	0.482467	0.131105	0.230247	1.52602
cited2	1	cited2	1	7410	1327	415218	1	1	2	0.0350663	1	0.482467	0.131105	0.230247	1.52602
cnksr2	1	cnksr2	1	7410	1327	415218	1	1	2	0.0350663	1	0.482467	0.131105	0.230247	1.52602
col4a2	1	col4a2	1	7410	1327	415218	1	1	2	0.0350663	1	0.482467	0.131105	0.230247	1.52602
crmp1	1	crmp1	1	7410	1327	415218	1	1	2	0.0350663	1	0.482467	0.131105	0.230247	1.52602
csn2	1	csn2	1	7410	1327	415218	1	1	2	0.0350663	1	0.482467	0.131105	0.230247	1.52602
dap	1	dap	1	7410	1327	415218	1	1	2	0.0350663	1	0.482467	0.131105	0.230247	1.52602
denr	1	denr	1	7410	1327	415218	1	1	2	0.0350663	1	0.482467	0.131105	0.230247	1.52602
dnpep	1	dnpep	1	7410	1327	415218	1	1	2	0.0350663	1	0.482467	0.131105	0.230247	1.52602
dock2	1	dock2	1	7410	1327	415218	1	1	2	0.0350663	1	0.482467	0.131105	0.230247	1.52602
ecd	1	ecd	1	7410	1327	415218	1	1	2	0.0350663	1	0.482467	0.131105	0.230247	1.52602
fgf3	1	fgf3	1	7410	1327	415218	1	1	2	0.0350663	1	0.482467	0.131105	0.230247	1.52602
gpr55	1	gpr55	1	7410	1327	415218	1	1	2	0.0350663	1	0.482467	0.131105	0.230247	1.52602
hoxc11	1	hoxc11	1	7410	1327	415218	1	1	2	0.0350663	1	0.482467	0.131105	0.230247	1.52602
hsd17b2	2	hsd17b2	2	7410	1327	415218	2	2	4	0.0701326	2	0.482467	0.131105	0.230247	1.52602
hsd17b7	1	hsd17b7	1	7410	1327	415218	1	1	2	0.0350663	1	0.482467	0.131105	0.230247	1.52602
hspa1b	1	hspa1b	1	7410	1327	415218	1	1	2	0.0350663	1	0.482467	0.131105	0.230247	1.52602
il16	1	il16	1	7410	1327	415218	1	1	2	0.0350663	1	0.482467	0.131105	0.230247	1.52602
itpr3	1	itpr3	1	7410	1327	415218	1	1	2	0.0350663	1	0.482467	0.131105	0.230247	1.52602
kif5b	1	kif5b	1	7410	1327	415218	1	1	2	0.0350663	1	0.482467	0.131105	0.230247	1.52602
ksr2	1	ksr2	1	7410	1327	415218	1	1	2	0.0350663	1	0.482467	0.131105	0.230247	1.52602
nell2	1	nell2	1	7410	1327	415218	1	1	2	0.0350663	1	0.482467	0.131105	0.230247	1.52602
pias3	1	pias3	1	7410	1327	415218	1	1	2	0.0350663	1	0.482467	0.131105	0.230247	1.52602
rad52	1	rad52	1	7410	1327	415218	1	1	2	0.0350663	1	0.482467	0.131105	0.230247	1.52602
serinc2	1	serinc2	1	7410	1327	415218	1	1	2	0.0350663	1	0.482467	0.131105	0.230247	1.52602
sh2d3c	1	sh2d3c	1	7410	1327	415218	1	1	2	0.0350663	1	0.482467	0.131105	0.230247	1.52602
slc39a1	1	slc39a1	1	7410	1327	415218	1	1	2	0.0350663	1	0.482467	0.131105	0.230247	1.52602
snai1	1	snai1	1	7410	1327	415218	1	1	2	0.0350663	1	0.482467	0.131105	0.230247	1.52602
ssr3	1	ssr3	1	7410	1327	415218	1	1	2	0.0350663	1	0.482467	0.131105	0.230247	1.52602
stab2	1	stab2	1	7410	1327	415218	1	1	2	0.0350663	1	0.482467	0.131105	0.230247	1.52602
stra13	2	stra13	2	7410	1327	415218	2	2	4	0.0701326	2	0.482467	0.131105	0.230247	1.52602
thra	1	thra	1	7410	1327	415218	1	1	2	0.0350663	1	0.482467	0.131105	0.230247	1.52602
tk2	3	tk2	3	7410	1327	415218	3	3	6	0.105199	3	0.482467	0.131105	0.230247	1.52602
ube2d2	1	ube2d2	1	7410	1327	415218	1	1	2	0.0350663	1	0.482467	0.131105	0.230247	1.52602
ube2l6	1	ube2l6	1	7410	1327	415218	1	1	2	0.0350663	1	0.482467	0.131105	0.230247	1.52602
ube2s	1	ube2s	1	7410	1327	415218	1	1	2	0.0350663	1	0.482467	0.131105	0.230247	1.52602
ube3a	1	ube3a	1	7410	1327	415218	1	1	2	0.0350663	1	0.482467	0.131105	0.230247	1.52602
ube3b	1	ube3b	1	7410	1327	415218	1	1	2	0.0350663	1	0.482467	0.131105	0.230247	1.52602
uhrf1	1	uhrf1	1	7410	1327	415218	1	1	2	0.0350663	1	0.482467	0.131105	0.230247	1.52602
usf2	1	usf2	1	7410	1327	415218	1	1	2	0.0350663	1	0.482467	0.131105	0.230247	1.52602
utrn	1	utrn	1	7410	1327	415218	1	1	2	0.0350663	1	0.482467	0.131105	0.230247	1.52602
vamp3	1	vamp3	1	7410	1327	415218	1	1	2	0.0350663	1	0.482467	0.131105	0.230247	1.52602
vamp8	1	vamp8	1	7410	1327	415218	1	1	2	0.0350663	1	0.482467	0.131105	0.230247	1.52602
dnmt1	3	dnmt1	4	7410	1327	415218	3	4	7	0.122732	3	0.411038	0.131105	0.230247	1.2158
nrg1	6	nrg1	8	7410	1327	415218	6	8	14	0.245464	6	0.411038	0.131105	0.230247	1.2158
tktl1	3	tktl1	4	7410	1327	415218	3	4	7	0.122732	3	0.411038	0.131105	0.230247	1.2158
rassf1	24	rassf1	33	7410	1327	415218	24	33	57	0.99939	24	0.403519	0.131105	0.230247	1.18314
wisp3	5	wisp3	7	7410	1327	415218	5	7	12	0.210398	5	0.399134	0.131105	0.230247	1.16409
cdh1	7	cdh1	10	7410	1327	415218	7	10	17	0.298064	7	0.394232	0.131105	0.230247	1.1428
ptp4a3	7	ptp4a3	10	7410	1327	415218	7	10	17	0.298064	7	0.394232	0.131105	0.230247	1.1428
ca12	2	ca12	3	7410	1327	415218	2	3	5	0.0876657	2	0.382467	0.131105	0.230247	1.09171
hk3	6	hk3	9	7410	1327	415218	6	9	15	0.262997	6	0.382467	0.131105	0.230247	1.09171
hook3	6	hook3	9	7410	1327	415218	6	9	15	0.262997	6	0.382467	0.131105	0.230247	1.09171
kcnn1	2	kcnn1	3	7410	1327	415218	2	3	5	0.0876657	2	0.382467	0.131105	0.230247	1.09171
myl9	2	myl9	3	7410	1327	415218	2	3	5	0.0876657	2	0.382467	0.131105	0.230247	1.09171
scgb3a1	2	scgb3a1	3	7410	1327	415218	2	3	5	0.0876657	2	0.382467	0.131105	0.230247	1.09171
slit2	2	slit2	3	7410	1327	415218	2	3	5	0.0876657	2	0.382467	0.131105	0.230247	1.09171
slit3	2	slit3	3	7410	1327	415218	2	3	5	0.0876657	2	0.382467	0.131105	0.230247	1.09171
iqgap1	3	iqgap1	5	7410	1327	415218	3	5	8	0.140265	3	0.357467	0.131105	0.230247	0.983126
lax1	3	lax1	5	7410	1327	415218	3	5	8	0.140265	3	0.357467	0.131105	0.230247	0.983126
ssx2	3	ssx2	5	7410	1327	415218	3	5	8	0.140265	3	0.357467	0.131105	0.230247	0.983126
tk1	12	tk1	21	7410	1327	415218	12	21	33	0.578594	12	0.346103	0.131105	0.230247	0.933772
pld2	4	pld2	7	7410	1327	415218	4	7	11	0.192865	4	0.346103	0.131105	0.230247	0.933772
erbb4	5	erbb4	9	7410	1327	415218	5	9	14	0.245464	5	0.33961	0.131105	0.230247	0.90557
alpk1	1	alpk1	2	7410	1327	415218	1	2	3	0.0525994	1	0.3158	0.131105	0.230247	0.802161
arl4c	1	arl4c	2	7410	1327	415218	1	2	3	0.0525994	1	0.3158	0.131105	0.230247	0.802161
bag1	1	bag1	2	7410	1327	415218	1	2	3	0.0525994	1	0.3158	0.131105	0.230247	0.802161
cdk3	1	cdk3	2	7410	1327	415218	1	2	3	0.0525994	1	0.3158	0.131105	0.230247	0.802161
cdk8	1	cdk8	2	7410	1327	415218	1	2	3	0.0525994	1	0.3158	0.131105	0.230247	0.802161
celsr1	1	celsr1	2	7410	1327	415218	1	2	3	0.0525994	1	0.3158	0.131105	0.230247	0.802161
dpagt1	1	dpagt1	2	7410	1327	415218	1	2	3	0.0525994	1	0.3158	0.131105	0.230247	0.802161
dvl1	1	dvl1	2	7410	1327	415218	1	2	3	0.0525994	1	0.3158	0.131105	0.230247	0.802161
e2f6	1	e2f6	2	7410	1327	415218	1	2	3	0.0525994	1	0.3158	0.131105	0.230247	0.802161
enox2	1	enox2	2	7410	1327	415218	1	2	3	0.0525994	1	0.3158	0.131105	0.230247	0.802161
fcgr2b	1	fcgr2b	2	7410	1327	415218	1	2	3	0.0525994	1	0.3158	0.131105	0.230247	0.802161
fhl1	1	fhl1	2	7410	1327	415218	1	2	3	0.0525994	1	0.3158	0.131105	0.230247	0.802161
frs2	1	frs2	2	7410	1327	415218	1	2	3	0.0525994	1	0.3158	0.131105	0.230247	0.802161
hmga1	1	hmga1	2	7410	1327	415218	1	2	3	0.0525994	1	0.3158	0.131105	0.230247	0.802161
hmgn1	1	hmgn1	2	7410	1327	415218	1	2	3	0.0525994	1	0.3158	0.131105	0.230247	0.802161
ifngr2	2	ifngr2	4	7410	1327	415218	2	4	6	0.105199	2	0.3158	0.131105	0.230247	0.802161
igfbp4	1	igfbp4	2	7410	1327	415218	1	2	3	0.0525994	1	0.3158	0.131105	0.230247	0.802161
itch	1	itch	2	7410	1327	415218	1	2	3	0.0525994	1	0.3158	0.131105	0.230247	0.802161
kcnk9	1	kcnk9	2	7410	1327	415218	1	2	3	0.0525994	1	0.3158	0.131105	0.230247	0.802161
klk13	1	klk13	2	7410	1327	415218	1	2	3	0.0525994	1	0.3158	0.131105	0.230247	0.802161
kpna2	1	kpna2	2	7410	1327	415218	1	2	3	0.0525994	1	0.3158	0.131105	0.230247	0.802161
me2	1	me2	2	7410	1327	415218	1	2	3	0.0525994	1	0.3158	0.131105	0.230247	0.802161
mta1	1	mta1	2	7410	1327	415218	1	2	3	0.0525994	1	0.3158	0.131105	0.230247	0.802161
nrp1	2	nrp1	4	7410	1327	415218	2	4	6	0.105199	2	0.3158	0.131105	0.230247	0.802161
nupr1	2	nupr1	4	7410	1327	415218	2	4	6	0.105199	2	0.3158	0.131105	0.230247	0.802161
papss1	2	papss1	4	7410	1327	415218	2	4	6	0.105199	2	0.3158	0.131105	0.230247	0.802161
park7	1	park7	2	7410	1327	415218	1	2	3	0.0525994	1	0.3158	0.131105	0.230247	0.802161
pitx2	2	pitx2	4	7410	1327	415218	2	4	6	0.105199	2	0.3158	0.131105	0.230247	0.802161
rbbp7	1	rbbp7	2	7410	1327	415218	1	2	3	0.0525994	1	0.3158	0.131105	0.230247	0.802161
rcc1	1	rcc1	2	7410	1327	415218	1	2	3	0.0525994	1	0.3158	0.131105	0.230247	0.802161
rnasel	1	rnasel	2	7410	1327	415218	1	2	3	0.0525994	1	0.3158	0.131105	0.230247	0.802161
sall2	1	sall2	2	7410	1327	415218	1	2	3	0.0525994	1	0.3158	0.131105	0.230247	0.802161
slc10a7	1	slc10a7	2	7410	1327	415218	1	2	3	0.0525994	1	0.3158	0.131105	0.230247	0.802161
slc6a7	1	slc6a7	2	7410	1327	415218	1	2	3	0.0525994	1	0.3158	0.131105	0.230247	0.802161
srm	1	srm	2	7410	1327	415218	1	2	3	0.0525994	1	0.3158	0.131105	0.230247	0.802161
stc2	1	stc2	2	7410	1327	415218	1	2	3	0.0525994	1	0.3158	0.131105	0.230247	0.802161
thoc1	1	thoc1	2	7410	1327	415218	1	2	3	0.0525994	1	0.3158	0.131105	0.230247	0.802161
tll2	1	tll2	2	7410	1327	415218	1	2	3	0.0525994	1	0.3158	0.131105	0.230247	0.802161
ube2l3	1	ube2l3	2	7410	1327	415218	1	2	3	0.0525994	1	0.3158	0.131105	0.230247	0.802161
cyp1b1	8	cyp1b1	17	7410	1327	415218	8	17	25	0.438329	8	0.302467	0.131105	0.230247	0.744252
ell	3	ell	7	7410	1327	415218	3	7	10	0.175331	3	0.282467	0.131105	0.230247	0.657389
eef1a2	5	eef1a2	12	7410	1327	415218	5	12	17	0.298064	5	0.276584	0.131105	0.230247	0.631841
cdk7	4	cdk7	10	7410	1327	415218	4	10	14	0.245464	4	0.268181	0.131105	0.230247	0.595344
muc17	2	muc17	5	7410	1327	415218	2	5	7	0.122732	2	0.268181	0.131105	0.230247	0.595344
nell1	2	nell1	5	7410	1327	415218	2	5	7	0.122732	2	0.268181	0.131105	0.230247	0.595344
slc25a20	2	slc25a20	5	7410	1327	415218	2	5	7	0.122732	2	0.268181	0.131105	0.230247	0.595344
muc1	73	muc1	186	7410	1327	415218	73	186	259	4.54109	73	0.26432	0.131105	0.230247	0.578575
kras	3	kras	8	7410	1327	415218	3	8	11	0.192865	3	0.255194	0.131105	0.230247	0.538939
eif4ebp1	4	eif4ebp1	11	7410	1327	415218	4	11	15	0.262997	4	0.249134	0.131105	0.230247	0.512617
tpd52	4	tpd52	11	7410	1327	415218	4	11	15	0.262997	4	0.249134	0.131105	0.230247	0.512617
dbt	49	dbt	139	7410	1327	415218	49	139	188	3.29623	49	0.243105	0.131105	0.230247	0.486434
dlst	49	dlst	141	7410	1327	415218	49	141	190	3.3313	49	0.240362	0.131105	0.230247	0.474519
dlat	49	dlat	142	7410	1327	415218	49	142	191	3.34883	49	0.239011	0.131105	0.230247	0.468654
scyl1	10	scyl1	29	7410	1327	415218	10	29	39	0.683793	10	0.238877	0.131105	0.230247	0.468071
cdh13	11	cdh13	32	7410	1327	415218	11	32	43	0.753925	11	0.238281	0.131105	0.230247	0.465481
adam15	1	adam15	3	7410	1327	415218	1	3	4	0.0701326	1	0.232467	0.131105	0.230247	0.44023
akt1s1	1	akt1s1	3	7410	1327	415218	1	3	4	0.0701326	1	0.232467	0.131105	0.230247	0.44023
ctnnb1	1	ctnnb1	3	7410	1327	415218	1	3	4	0.0701326	1	0.232467	0.131105	0.230247	0.44023
dec1	2	dec1	6	7410	1327	415218	2	6	8	0.140265	2	0.232467	0.131105	0.230247	0.44023
esr2	3	esr2	9	7410	1327	415218	3	9	12	0.210398	3	0.232467	0.131105	0.230247	0.44023
exosc4	1	exosc4	3	7410	1327	415218	1	3	4	0.0701326	1	0.232467	0.131105	0.230247	0.44023
hdac6	1	hdac6	3	7410	1327	415218	1	3	4	0.0701326	1	0.232467	0.131105	0.230247	0.44023
hip1	1	hip1	3	7410	1327	415218	1	3	4	0.0701326	1	0.232467	0.131105	0.230247	0.44023
krt82	1	krt82	3	7410	1327	415218	1	3	4	0.0701326	1	0.232467	0.131105	0.230247	0.44023
ksr1	1	ksr1	3	7410	1327	415218	1	3	4	0.0701326	1	0.232467	0.131105	0.230247	0.44023
met	1	met	3	7410	1327	415218	1	3	4	0.0701326	1	0.232467	0.131105	0.230247	0.44023
mt-nd2	1	mt-nd2	3	7410	1327	415218	1	3	4	0.0701326	1	0.232467	0.131105	0.230247	0.44023
myh9	1	myh9	3	7410	1327	415218	1	3	4	0.0701326	1	0.232467	0.131105	0.230247	0.44023
ncoa6	1	ncoa6	3	7410	1327	415218	1	3	4	0.0701326	1	0.232467	0.131105	0.230247	0.44023
nme2	1	nme2	3	7410	1327	415218	1	3	4	0.0701326	1	0.232467	0.131105	0.230247	0.44023
nrp2	1	nrp2	3	7410	1327	415218	1	3	4	0.0701326	1	0.232467	0.131105	0.230247	0.44023
or2d2	1	or2d2	3	7410	1327	415218	1	3	4	0.0701326	1	0.232467	0.131105	0.230247	0.44023
otud4	1	otud4	3	7410	1327	415218	1	3	4	0.0701326	1	0.232467	0.131105	0.230247	0.44023
p2ry2	1	p2ry2	3	7410	1327	415218	1	3	4	0.0701326	1	0.232467	0.131105	0.230247	0.44023
pex2	1	pex2	3	7410	1327	415218	1	3	4	0.0701326	1	0.232467	0.131105	0.230247	0.44023
pnma3	1	pnma3	3	7410	1327	415218	1	3	4	0.0701326	1	0.232467	0.131105	0.230247	0.44023
pou1f1	1	pou1f1	3	7410	1327	415218	1	3	4	0.0701326	1	0.232467	0.131105	0.230247	0.44023
psrc1	1	psrc1	3	7410	1327	415218	1	3	4	0.0701326	1	0.232467	0.131105	0.230247	0.44023
pttg1	1	pttg1	3	7410	1327	415218	1	3	4	0.0701326	1	0.232467	0.131105	0.230247	0.44023
rac2	1	rac2	3	7410	1327	415218	1	3	4	0.0701326	1	0.232467	0.131105	0.230247	0.44023
rac3	1	rac3	3	7410	1327	415218	1	3	4	0.0701326	1	0.232467	0.131105	0.230247	0.44023
slc9a3r1	1	slc9a3r1	3	7410	1327	415218	1	3	4	0.0701326	1	0.232467	0.131105	0.230247	0.44023
srms	1	srms	3	7410	1327	415218	1	3	4	0.0701326	1	0.232467	0.131105	0.230247	0.44023
tfdp2	1	tfdp2	3	7410	1327	415218	1	3	4	0.0701326	1	0.232467	0.131105	0.230247	0.44023
ticam2	1	ticam2	3	7410	1327	415218	1	3	4	0.0701326	1	0.232467	0.131105	0.230247	0.44023
tnfrsf14	1	tnfrsf14	3	7410	1327	415218	1	3	4	0.0701326	1	0.232467	0.131105	0.230247	0.44023
ube2d1	1	ube2d1	3	7410	1327	415218	1	3	4	0.0701326	1	0.232467	0.131105	0.230247	0.44023
ube2k	1	ube2k	3	7410	1327	415218	1	3	4	0.0701326	1	0.232467	0.131105	0.230247	0.44023
wasf2	1	wasf2	3	7410	1327	415218	1	3	4	0.0701326	1	0.232467	0.131105	0.230247	0.44023
nedd9	10	nedd9	31	7410	1327	415218	10	31	41	0.718859	10	0.226369	0.131105	0.230247	0.413748
lox	3	lox	10	7410	1327	415218	3	10	13	0.227931	3	0.213236	0.131105	0.230247	0.356708
zeb1	3	zeb1	10	7410	1327	415218	3	10	13	0.227931	3	0.213236	0.131105	0.230247	0.356708
cd47	2	cd47	7	7410	1327	415218	2	7	9	0.157798	2	0.204689	0.131105	0.230247	0.319587
prx	2	prx	7	7410	1327	415218	2	7	9	0.157798	2	0.204689	0.131105	0.230247	0.319587
psmd4	2	psmd4	7	7410	1327	415218	2	7	9	0.157798	2	0.204689	0.131105	0.230247	0.319587
znf77	12	znf77	42	7410	1327	415218	12	42	54	0.94679	12	0.204689	0.131105	0.230247	0.319587
slc12a9	9	slc12a9	32	7410	1327	415218	9	32	41	0.718859	9	0.201979	0.131105	0.230247	0.307817
cyp19a1	61	cyp19a1	218	7410	1327	415218	61	218	279	4.89175	61	0.201105	0.131105	0.230247	0.30402
dlx4	3	dlx4	11	7410	1327	415218	3	11	14	0.245464	3	0.196753	0.131105	0.230247	0.285117
ctnnbl1	5	ctnnbl1	19	7410	1327	415218	5	19	24	0.420796	5	0.1908	0.131105	0.230247	0.259265
ceacam5	10	ceacam5	39	7410	1327	415218	10	39	49	0.859124	10	0.186548	0.131105	0.230247	0.240799
tp53	10	tp53	39	7410	1327	415218	10	39	49	0.859124	10	0.186548	0.131105	0.230247	0.240799
aldh1a1	2	aldh1a1	8	7410	1327	415218	2	8	10	0.175331	2	0.182467	0.131105	0.230247	0.223072
amhr2	1	amhr2	4	7410	1327	415218	1	4	5	0.0876657	1	0.182467	0.131105	0.230247	0.223072
bmx	1	bmx	4	7410	1327	415218	1	4	5	0.0876657	1	0.182467	0.131105	0.230247	0.223072
cdr2	2	cdr2	8	7410	1327	415218	2	8	10	0.175331	2	0.182467	0.131105	0.230247	0.223072
chek1	2	chek1	8	7410	1327	415218	2	8	10	0.175331	2	0.182467	0.131105	0.230247	0.223072
crabp2	1	crabp2	4	7410	1327	415218	1	4	5	0.0876657	1	0.182467	0.131105	0.230247	0.223072
csf1	1	csf1	4	7410	1327	415218	1	4	5	0.0876657	1	0.182467	0.131105	0.230247	0.223072
dab2	1	dab2	4	7410	1327	415218	1	4	5	0.0876657	1	0.182467	0.131105	0.230247	0.223072
ephb4	1	ephb4	4	7410	1327	415218	1	4	5	0.0876657	1	0.182467	0.131105	0.230247	0.223072
f2rl1	1	f2rl1	4	7410	1327	415218	1	4	5	0.0876657	1	0.182467	0.131105	0.230247	0.223072
gpnmb	1	gpnmb	4	7410	1327	415218	1	4	5	0.0876657	1	0.182467	0.131105	0.230247	0.223072
gpr172b	1	gpr172b	4	7410	1327	415218	1	4	5	0.0876657	1	0.182467	0.131105	0.230247	0.223072
hoxb7	1	hoxb7	4	7410	1327	415218	1	4	5	0.0876657	1	0.182467	0.131105	0.230247	0.223072
itpr1	1	itpr1	4	7410	1327	415218	1	4	5	0.0876657	1	0.182467	0.131105	0.230247	0.223072
klk7	2	klk7	8	7410	1327	415218	2	8	10	0.175331	2	0.182467	0.131105	0.230247	0.223072
mcm7	1	mcm7	4	7410	1327	415218	1	4	5	0.0876657	1	0.182467	0.131105	0.230247	0.223072
mmp12	1	mmp12	4	7410	1327	415218	1	4	5	0.0876657	1	0.182467	0.131105	0.230247	0.223072
mxd1	1	mxd1	4	7410	1327	415218	1	4	5	0.0876657	1	0.182467	0.131105	0.230247	0.223072
nptn	2	nptn	8	7410	1327	415218	2	8	10	0.175331	2	0.182467	0.131105	0.230247	0.223072
nr2c1	1	nr2c1	4	7410	1327	415218	1	4	5	0.0876657	1	0.182467	0.131105	0.230247	0.223072
pcsk1	2	pcsk1	8	7410	1327	415218	2	8	10	0.175331	2	0.182467	0.131105	0.230247	0.223072
phka2	1	phka2	4	7410	1327	415218	1	4	5	0.0876657	1	0.182467	0.131105	0.230247	0.223072
plp1	1	plp1	4	7410	1327	415218	1	4	5	0.0876657	1	0.182467	0.131105	0.230247	0.223072
rab7b	1	rab7b	4	7410	1327	415218	1	4	5	0.0876657	1	0.182467	0.131105	0.230247	0.223072
rgpd2	1	rgpd2	4	7410	1327	415218	1	4	5	0.0876657	1	0.182467	0.131105	0.230247	0.223072
slc3a2	2	slc3a2	8	7410	1327	415218	2	8	10	0.175331	2	0.182467	0.131105	0.230247	0.223072
slc9a1	4	slc9a1	16	7410	1327	415218	4	16	20	0.350663	4	0.182467	0.131105	0.230247	0.223072
socs2	1	socs2	4	7410	1327	415218	1	4	5	0.0876657	1	0.182467	0.131105	0.230247	0.223072
surf1	1	surf1	4	7410	1327	415218	1	4	5	0.0876657	1	0.182467	0.131105	0.230247	0.223072
tas1r2	1	tas1r2	4	7410	1327	415218	1	4	5	0.0876657	1	0.182467	0.131105	0.230247	0.223072
tfdp1	1	tfdp1	4	7410	1327	415218	1	4	5	0.0876657	1	0.182467	0.131105	0.230247	0.223072
trpm7	1	trpm7	4	7410	1327	415218	1	4	5	0.0876657	1	0.182467	0.131105	0.230247	0.223072
xpc	1	xpc	4	7410	1327	415218	1	4	5	0.0876657	1	0.182467	0.131105	0.230247	0.223072
cdkn2a	5	cdkn2a	20	7410	1327	415218	5	20	25	0.438329	5	0.182467	0.131105	0.230247	0.223072
mib1	3	mib1	12	7410	1327	415218	3	12	15	0.262997	3	0.182467	0.131105	0.230247	0.223072
ceacam3	9	ceacam3	37	7410	1327	415218	9	37	46	0.806525	9	0.178119	0.131105	0.230247	0.204189
ctag1a	7	ctag1a	29	7410	1327	415218	7	29	36	0.631193	7	0.176911	0.131105	0.230247	0.198944
nme1	8	nme1	34	7410	1327	415218	8	34	42	0.736392	8	0.172943	0.131105	0.230247	0.181709
ccne1	7	ccne1	30	7410	1327	415218	7	30	37	0.648727	7	0.171656	0.131105	0.230247	0.176119
ctag1b	7	ctag1b	30	7410	1327	415218	7	30	37	0.648727	7	0.171656	0.131105	0.230247	0.176119
star	3	star	13	7410	1327	415218	3	13	16	0.28053	3	0.169967	0.131105	0.230247	0.168783
chek2	2	chek2	9	7410	1327	415218	2	9	11	0.192865	2	0.164285	0.131105	0.230247	0.144106
ddt	2	ddt	9	7410	1327	415218	2	9	11	0.192865	2	0.164285	0.131105	0.230247	0.144106
grn	2	grn	9	7410	1327	415218	2	9	11	0.192865	2	0.164285	0.131105	0.230247	0.144106
foxo3	7	foxo3	32	7410	1327	415218	7	32	39	0.683793	7	0.161954	0.131105	0.230247	0.133982
s100a4	3	s100a4	14	7410	1327	415218	3	14	17	0.298064	3	0.158937	0.131105	0.230247	0.12088
adipor1	7	adipor1	34	7410	1327	415218	7	34	41	0.718859	7	0.153199	0.131105	0.230247	0.0959552
agxt	1	agxt	5	7410	1327	415218	1	5	6	0.105199	1	0.149134	0.131105	0.230247	0.0783001
amt	1	amt	5	7410	1327	415218	1	5	6	0.105199	1	0.149134	0.131105	0.230247	0.0783001
arhgap24	3	arhgap24	15	7410	1327	415218	3	15	18	0.315597	3	0.149134	0.131105	0.230247	0.0783001
atf1	1	atf1	5	7410	1327	415218	1	5	6	0.105199	1	0.149134	0.131105	0.230247	0.0783001
cdk5	1	cdk5	5	7410	1327	415218	1	5	6	0.105199	1	0.149134	0.131105	0.230247	0.0783001
cln3	1	cln3	5	7410	1327	415218	1	5	6	0.105199	1	0.149134	0.131105	0.230247	0.0783001
crk	1	crk	5	7410	1327	415218	1	5	6	0.105199	1	0.149134	0.131105	0.230247	0.0783001
dapk1	2	dapk1	10	7410	1327	415218	2	10	12	0.210398	2	0.149134	0.131105	0.230247	0.0783001
e2f3	1	e2f3	5	7410	1327	415218	1	5	6	0.105199	1	0.149134	0.131105	0.230247	0.0783001
eno1	1	eno1	5	7410	1327	415218	1	5	6	0.105199	1	0.149134	0.131105	0.230247	0.0783001
fkbp5	1	fkbp5	5	7410	1327	415218	1	5	6	0.105199	1	0.149134	0.131105	0.230247	0.0783001
fut4	1	fut4	5	7410	1327	415218	1	5	6	0.105199	1	0.149134	0.131105	0.230247	0.0783001
htra1	2	htra1	10	7410	1327	415218	2	10	12	0.210398	2	0.149134	0.131105	0.230247	0.0783001
kiss1	1	kiss1	5	7410	1327	415218	1	5	6	0.105199	1	0.149134	0.131105	0.230247	0.0783001
klk5	2	klk5	10	7410	1327	415218	2	10	12	0.210398	2	0.149134	0.131105	0.230247	0.0783001
klk8	1	klk8	5	7410	1327	415218	1	5	6	0.105199	1	0.149134	0.131105	0.230247	0.0783001
mcm3	1	mcm3	5	7410	1327	415218	1	5	6	0.105199	1	0.149134	0.131105	0.230247	0.0783001
mfn2	1	mfn2	5	7410	1327	415218	1	5	6	0.105199	1	0.149134	0.131105	0.230247	0.0783001
msh6	1	msh6	5	7410	1327	415218	1	5	6	0.105199	1	0.149134	0.131105	0.230247	0.0783001
muc4	3	muc4	15	7410	1327	415218	3	15	18	0.315597	3	0.149134	0.131105	0.230247	0.0783001
pa2g4	1	pa2g4	5	7410	1327	415218	1	5	6	0.105199	1	0.149134	0.131105	0.230247	0.0783001
pelp1	1	pelp1	5	7410	1327	415218	1	5	6	0.105199	1	0.149134	0.131105	0.230247	0.0783001
ppp3ca	1	ppp3ca	5	7410	1327	415218	1	5	6	0.105199	1	0.149134	0.131105	0.230247	0.0783001
ptgs1	1	ptgs1	5	7410	1327	415218	1	5	6	0.105199	1	0.149134	0.131105	0.230247	0.0783001
rab40b	8	rab40b	40	7410	1327	415218	8	40	48	0.841591	8	0.149134	0.131105	0.230247	0.0783001
reep5	1	reep5	5	7410	1327	415218	1	5	6	0.105199	1	0.149134	0.131105	0.230247	0.0783001
rexo1l1	1	rexo1l1	5	7410	1327	415218	1	5	6	0.105199	1	0.149134	0.131105	0.230247	0.0783001
rfc1	1	rfc1	5	7410	1327	415218	1	5	6	0.105199	1	0.149134	0.131105	0.230247	0.0783001
top1	1	top1	5	7410	1327	415218	1	5	6	0.105199	1	0.149134	0.131105	0.230247	0.0783001
vav2	1	vav2	5	7410	1327	415218	1	5	6	0.105199	1	0.149134	0.131105	0.230247	0.0783001
cdk4	13	cdk4	67	7410	1327	415218	13	67	80	1.40265	13	0.144967	0.131105	0.230247	0.0602035
adipor2	4	adipor2	21	7410	1327	415218	4	21	25	0.438329	4	0.142467	0.131105	0.230247	0.0493456
tgfa	4	tgfa	21	7410	1327	415218	4	21	25	0.438329	4	0.142467	0.131105	0.230247	0.0493456
cyp1a1	11	cyp1a1	60	7410	1327	415218	11	60	71	1.24485	11	0.137396	0.131105	0.230247	0.0273239
fgf4	2	fgf4	11	7410	1327	415218	2	11	13	0.227931	2	0.136313	0.131105	0.230247	0.0226184
id3	2	id3	11	7410	1327	415218	2	11	13	0.227931	2	0.136313	0.131105	0.230247	0.0226184
jak3	2	jak3	11	7410	1327	415218	2	11	13	0.227931	2	0.136313	0.131105	0.230247	0.0226184
pld1	2	pld1	11	7410	1327	415218	2	11	13	0.227931	2	0.136313	0.131105	0.230247	0.0226184
stc1	2	stc1	11	7410	1327	415218	2	11	13	0.227931	2	0.136313	0.131105	0.230247	0.0226184
sec23ip	10	sec23ip	56	7410	1327	415218	10	56	66	1.15719	10	0.133982	0.131105	0.230247	0.0124945
rara	8	rara	45	7410	1327	415218	8	45	53	0.929257	8	0.13341	0.131105	0.230247	0.0100113
pip	7	pip	41	7410	1327	415218	7	41	48	0.841591	7	0.1283	0.131105	0.230247	-0.0121826
arms2	1	arms2	6	7410	1327	415218	1	6	7	0.122732	1	0.125324	0.131105	0.230247	-0.0251086
arsh	1	arsh	6	7410	1327	415218	1	6	7	0.122732	1	0.125324	0.131105	0.230247	-0.0251086
avp	1	avp	6	7410	1327	415218	1	6	7	0.122732	1	0.125324	0.131105	0.230247	-0.0251086
chgb	1	chgb	6	7410	1327	415218	1	6	7	0.122732	1	0.125324	0.131105	0.230247	-0.0251086
dao	5	dao	30	7410	1327	415218	5	30	35	0.61366	5	0.125324	0.131105	0.230247	-0.0251086
fhod1	1	fhod1	6	7410	1327	415218	1	6	7	0.122732	1	0.125324	0.131105	0.230247	-0.0251086
gadd45a	1	gadd45a	6	7410	1327	415218	1	6	7	0.122732	1	0.125324	0.131105	0.230247	-0.0251086
gata3	2	gata3	12	7410	1327	415218	2	12	14	0.245464	2	0.125324	0.131105	0.230247	-0.0251086
glrx	1	glrx	6	7410	1327	415218	1	6	7	0.122732	1	0.125324	0.131105	0.230247	-0.0251086
gpr172a	2	gpr172a	12	7410	1327	415218	2	12	14	0.245464	2	0.125324	0.131105	0.230247	-0.0251086
grp	5	grp	30	7410	1327	415218	5	30	35	0.61366	5	0.125324	0.131105	0.230247	-0.0251086
hif1a	1	hif1a	6	7410	1327	415218	1	6	7	0.122732	1	0.125324	0.131105	0.230247	-0.0251086
hspbp1	1	hspbp1	6	7410	1327	415218	1	6	7	0.122732	1	0.125324	0.131105	0.230247	-0.0251086
igf1r	4	igf1r	24	7410	1327	415218	4	24	28	0.490928	4	0.125324	0.131105	0.230247	-0.0251086
map2k5	1	map2k5	6	7410	1327	415218	1	6	7	0.122732	1	0.125324	0.131105	0.230247	-0.0251086
mlh1	1	mlh1	6	7410	1327	415218	1	6	7	0.122732	1	0.125324	0.131105	0.230247	-0.0251086
mxi1	1	mxi1	6	7410	1327	415218	1	6	7	0.122732	1	0.125324	0.131105	0.230247	-0.0251086
pnma1	1	pnma1	6	7410	1327	415218	1	6	7	0.122732	1	0.125324	0.131105	0.230247	-0.0251086
rala	2	rala	12	7410	1327	415218	2	12	14	0.245464	2	0.125324	0.131105	0.230247	-0.0251086
rgs4	1	rgs4	6	7410	1327	415218	1	6	7	0.122732	1	0.125324	0.131105	0.230247	-0.0251086
sfrp1	1	sfrp1	6	7410	1327	415218	1	6	7	0.122732	1	0.125324	0.131105	0.230247	-0.0251086
tiam1	1	tiam1	6	7410	1327	415218	1	6	7	0.122732	1	0.125324	0.131105	0.230247	-0.0251086
esr1	347	esr1	2107	7410	1327	415218	347	2107	2454	43.0263	347	0.123869	0.131105	0.230247	-0.0314295
prrt1	4	prrt1	25	7410	1327	415218	4	25	29	0.508461	4	0.120398	0.131105	0.230247	-0.0465035
abp1	5	abp1	32	7410	1327	415218	5	32	37	0.648727	5	0.117602	0.131105	0.230247	-0.0586466
cd24	7	cd24	45	7410	1327	415218	7	45	52	0.911724	7	0.117082	0.131105	0.230247	-0.060904
fap	2	fap	13	7410	1327	415218	2	13	15	0.262997	2	0.1158	0.131105	0.230247	-0.0664721
plk1	2	plk1	13	7410	1327	415218	2	13	15	0.262997	2	0.1158	0.131105	0.230247	-0.0664721
bid	3	bid	20	7410	1327	415218	3	20	23	0.403262	3	0.112902	0.131105	0.230247	-0.079061
crtc2	3	crtc2	20	7410	1327	415218	3	20	23	0.403262	3	0.112902	0.131105	0.230247	-0.079061
nop2	3	nop2	20	7410	1327	415218	3	20	23	0.403262	3	0.112902	0.131105	0.230247	-0.079061
cdk2	15	cdk2	101	7410	1327	415218	15	101	116	2.03385	15	0.111777	0.131105	0.230247	-0.0839446
c11orf41	7	c11orf41	48	7410	1327	415218	7	48	55	0.964323	7	0.10974	0.131105	0.230247	-0.0927943
adh1c	1	adh1c	7	7410	1327	415218	1	7	8	0.140265	1	0.107467	0.131105	0.230247	-0.102665
banf1	1	banf1	7	7410	1327	415218	1	7	8	0.140265	1	0.107467	0.131105	0.230247	-0.102665
cd247	1	cd247	7	7410	1327	415218	1	7	8	0.140265	1	0.107467	0.131105	0.230247	-0.102665
cgb	1	cgb	7	7410	1327	415218	1	7	8	0.140265	1	0.107467	0.131105	0.230247	-0.102665
cxcr7	1	cxcr7	7	7410	1327	415218	1	7	8	0.140265	1	0.107467	0.131105	0.230247	-0.102665
fgf8	1	fgf8	7	7410	1327	415218	1	7	8	0.140265	1	0.107467	0.131105	0.230247	-0.102665
fhit	1	fhit	7	7410	1327	415218	1	7	8	0.140265	1	0.107467	0.131105	0.230247	-0.102665
hsf1	1	hsf1	7	7410	1327	415218	1	7	8	0.140265	1	0.107467	0.131105	0.230247	-0.102665
ing2	5	ing2	35	7410	1327	415218	5	35	40	0.701326	5	0.107467	0.131105	0.230247	-0.102665
kat2b	1	kat2b	7	7410	1327	415218	1	7	8	0.140265	1	0.107467	0.131105	0.230247	-0.102665
lsm4	1	lsm4	7	7410	1327	415218	1	7	8	0.140265	1	0.107467	0.131105	0.230247	-0.102665
mark2	2	mark2	14	7410	1327	415218	2	14	16	0.28053	2	0.107467	0.131105	0.230247	-0.102665
ndp	1	ndp	7	7410	1327	415218	1	7	8	0.140265	1	0.107467	0.131105	0.230247	-0.102665
oca2	1	oca2	7	7410	1327	415218	1	7	8	0.140265	1	0.107467	0.131105	0.230247	-0.102665
orai1	1	orai1	7	7410	1327	415218	1	7	8	0.140265	1	0.107467	0.131105	0.230247	-0.102665
pgp	4	pgp	28	7410	1327	415218	4	28	32	0.561061	4	0.107467	0.131105	0.230247	-0.102665
relb	2	relb	14	7410	1327	415218	2	14	16	0.28053	2	0.107467	0.131105	0.230247	-0.102665
setd2	1	setd2	7	7410	1327	415218	1	7	8	0.140265	1	0.107467	0.131105	0.230247	-0.102665
trim47	4	trim47	28	7410	1327	415218	4	28	32	0.561061	4	0.107467	0.131105	0.230247	-0.102665
uhrf2	1	uhrf2	7	7410	1327	415218	1	7	8	0.140265	1	0.107467	0.131105	0.230247	-0.102665
yes1	1	yes1	7	7410	1327	415218	1	7	8	0.140265	1	0.107467	0.131105	0.230247	-0.102665
apod	3	apod	21	7410	1327	415218	3	21	24	0.420796	3	0.107467	0.131105	0.230247	-0.102665
brd8	3	brd8	21	7410	1327	415218	3	21	24	0.420796	3	0.107467	0.131105	0.230247	-0.102665
cd2ap	2	cd2ap	15	7410	1327	415218	2	15	17	0.298064	2	0.100114	0.131105	0.230247	-0.1346
cyp24a1	4	cyp24a1	30	7410	1327	415218	4	30	34	0.596127	4	0.100114	0.131105	0.230247	-0.1346
enpp2	2	enpp2	15	7410	1327	415218	2	15	17	0.298064	2	0.100114	0.131105	0.230247	-0.1346
tnfsf14	2	tnfsf14	15	7410	1327	415218	2	15	17	0.298064	2	0.100114	0.131105	0.230247	-0.1346
kdr	7	kdr	54	7410	1327	415218	7	54	61	1.06952	7	0.0972209	0.131105	0.230247	-0.147165
mt1f	4	mt1f	31	7410	1327	415218	4	31	35	0.61366	4	0.0967526	0.131105	0.230247	-0.149199
bok	1	bok	8	7410	1327	415218	1	8	9	0.157798	1	0.093578	0.131105	0.230247	-0.162987
ccnd1	3	ccnd1	24	7410	1327	415218	3	24	27	0.473395	3	0.093578	0.131105	0.230247	-0.162987
cdt1	1	cdt1	8	7410	1327	415218	1	8	9	0.157798	1	0.093578	0.131105	0.230247	-0.162987
cpamd8	1	cpamd8	8	7410	1327	415218	1	8	9	0.157798	1	0.093578	0.131105	0.230247	-0.162987
crisp2	2	crisp2	16	7410	1327	415218	2	16	18	0.315597	2	0.093578	0.131105	0.230247	-0.162987
egf	2	egf	16	7410	1327	415218	2	16	18	0.315597	2	0.093578	0.131105	0.230247	-0.162987
eprs	1	eprs	8	7410	1327	415218	1	8	9	0.157798	1	0.093578	0.131105	0.230247	-0.162987
ezh2	1	ezh2	8	7410	1327	415218	1	8	9	0.157798	1	0.093578	0.131105	0.230247	-0.162987
fosl1	2	fosl1	16	7410	1327	415218	2	16	18	0.315597	2	0.093578	0.131105	0.230247	-0.162987
ftmt	1	ftmt	8	7410	1327	415218	1	8	9	0.157798	1	0.093578	0.131105	0.230247	-0.162987
hdac3	1	hdac3	8	7410	1327	415218	1	8	9	0.157798	1	0.093578	0.131105	0.230247	-0.162987
hla-e	1	hla-e	8	7410	1327	415218	1	8	9	0.157798	1	0.093578	0.131105	0.230247	-0.162987
il9	1	il9	8	7410	1327	415218	1	8	9	0.157798	1	0.093578	0.131105	0.230247	-0.162987
mamld1	1	mamld1	8	7410	1327	415218	1	8	9	0.157798	1	0.093578	0.131105	0.230247	-0.162987
map2k2	1	map2k2	8	7410	1327	415218	1	8	9	0.157798	1	0.093578	0.131105	0.230247	-0.162987
map2k4	2	map2k4	16	7410	1327	415218	2	16	18	0.315597	2	0.093578	0.131105	0.230247	-0.162987
msh2	1	msh2	8	7410	1327	415218	1	8	9	0.157798	1	0.093578	0.131105	0.230247	-0.162987
mt1g	4	mt1g	32	7410	1327	415218	4	32	36	0.631193	4	0.093578	0.131105	0.230247	-0.162987
nr0b2	1	nr0b2	8	7410	1327	415218	1	8	9	0.157798	1	0.093578	0.131105	0.230247	-0.162987
pmaip1	1	pmaip1	8	7410	1327	415218	1	8	9	0.157798	1	0.093578	0.131105	0.230247	-0.162987
psmd3	4	psmd3	32	7410	1327	415218	4	32	36	0.631193	4	0.093578	0.131105	0.230247	-0.162987
pten	2	pten	16	7410	1327	415218	2	16	18	0.315597	2	0.093578	0.131105	0.230247	-0.162987
rbpj	1	rbpj	8	7410	1327	415218	1	8	9	0.157798	1	0.093578	0.131105	0.230247	-0.162987
stat5b	1	stat5b	8	7410	1327	415218	1	8	9	0.157798	1	0.093578	0.131105	0.230247	-0.162987
vip	1	vip	8	7410	1327	415218	1	8	9	0.157798	1	0.093578	0.131105	0.230247	-0.162987
vsx1	1	vsx1	8	7410	1327	415218	1	8	9	0.157798	1	0.093578	0.131105	0.230247	-0.162987
wnt1	1	wnt1	8	7410	1327	415218	1	8	9	0.157798	1	0.093578	0.131105	0.230247	-0.162987
zeb2	1	zeb2	8	7410	1327	415218	1	8	9	0.157798	1	0.093578	0.131105	0.230247	-0.162987
znf410	1	znf410	8	7410	1327	415218	1	8	9	0.157798	1	0.093578	0.131105	0.230247	-0.162987
zfp36	16	zfp36	132	7410	1327	415218	16	132	148	2.59491	16	0.090575	0.131105	0.230247	-0.176029
cdkn1a	35	cdkn1a	291	7410	1327	415218	35	291	326	5.71581	35	0.0898288	0.131105	0.230247	-0.17927
klk6	3	klk6	25	7410	1327	415218	3	25	28	0.490928	3	0.0896097	0.131105	0.230247	-0.180222
pold3	3	pold3	25	7410	1327	415218	3	25	28	0.490928	3	0.0896097	0.131105	0.230247	-0.180222
sfrs1	3	sfrs1	25	7410	1327	415218	3	25	28	0.490928	3	0.0896097	0.131105	0.230247	-0.180222
jund	2	jund	17	7410	1327	415218	2	17	19	0.33313	2	0.08773	0.131105	0.230247	-0.188386
mt1b	4	mt1b	34	7410	1327	415218	4	34	38	0.66626	4	0.08773	0.131105	0.230247	-0.188386
igfbp3	13	igfbp3	111	7410	1327	415218	13	111	124	2.17411	13	0.0873056	0.131105	0.230247	-0.190229
aoc3	5	aoc3	44	7410	1327	415218	5	44	49	0.859124	5	0.0845077	0.131105	0.230247	-0.202381
e2f1	5	e2f1	44	7410	1327	415218	5	44	49	0.859124	5	0.0845077	0.131105	0.230247	-0.202381
acot7	1	acot7	9	7410	1327	415218	1	9	10	0.175331	1	0.0824669	0.131105	0.230247	-0.211244
alcam	2	alcam	18	7410	1327	415218	2	18	20	0.350663	2	0.0824669	0.131105	0.230247	-0.211244
bmp6	1	bmp6	9	7410	1327	415218	1	9	10	0.175331	1	0.0824669	0.131105	0.230247	-0.211244
calb2	2	calb2	18	7410	1327	415218	2	18	20	0.350663	2	0.0824669	0.131105	0.230247	-0.211244
cdk6	3	cdk6	27	7410	1327	415218	3	27	30	0.525994	3	0.0824669	0.131105	0.230247	-0.211244
cenpk	1	cenpk	9	7410	1327	415218	1	9	10	0.175331	1	0.0824669	0.131105	0.230247	-0.211244
crabp1	1	crabp1	9	7410	1327	415218	1	9	10	0.175331	1	0.0824669	0.131105	0.230247	-0.211244
ctnnbip1	1	ctnnbip1	9	7410	1327	415218	1	9	10	0.175331	1	0.0824669	0.131105	0.230247	-0.211244
cyp2c8	1	cyp2c8	9	7410	1327	415218	1	9	10	0.175331	1	0.0824669	0.131105	0.230247	-0.211244
dnase1	1	dnase1	9	7410	1327	415218	1	9	10	0.175331	1	0.0824669	0.131105	0.230247	-0.211244
dusp1	1	dusp1	9	7410	1327	415218	1	9	10	0.175331	1	0.0824669	0.131105	0.230247	-0.211244
etv4	1	etv4	9	7410	1327	415218	1	9	10	0.175331	1	0.0824669	0.131105	0.230247	-0.211244
fads2	1	fads2	9	7410	1327	415218	1	9	10	0.175331	1	0.0824669	0.131105	0.230247	-0.211244
fgf13	8	fgf13	72	7410	1327	415218	8	72	80	1.40265	8	0.0824669	0.131105	0.230247	-0.211244
gsk3b	2	gsk3b	18	7410	1327	415218	2	18	20	0.350663	2	0.0824669	0.131105	0.230247	-0.211244
h6pd	1	h6pd	9	7410	1327	415218	1	9	10	0.175331	1	0.0824669	0.131105	0.230247	-0.211244
kcnh1	2	kcnh1	18	7410	1327	415218	2	18	20	0.350663	2	0.0824669	0.131105	0.230247	-0.211244
klk10	1	klk10	9	7410	1327	415218	1	9	10	0.175331	1	0.0824669	0.131105	0.230247	-0.211244
kntc1	1	kntc1	9	7410	1327	415218	1	9	10	0.175331	1	0.0824669	0.131105	0.230247	-0.211244
map3k1	1	map3k1	9	7410	1327	415218	1	9	10	0.175331	1	0.0824669	0.131105	0.230247	-0.211244
nisch	1	nisch	9	7410	1327	415218	1	9	10	0.175331	1	0.0824669	0.131105	0.230247	-0.211244
pik3ca	1	pik3ca	9	7410	1327	415218	1	9	10	0.175331	1	0.0824669	0.131105	0.230247	-0.211244
pxmp2	1	pxmp2	9	7410	1327	415218	1	9	10	0.175331	1	0.0824669	0.131105	0.230247	-0.211244
runx3	1	runx3	9	7410	1327	415218	1	9	10	0.175331	1	0.0824669	0.131105	0.230247	-0.211244
sgpl1	1	sgpl1	9	7410	1327	415218	1	9	10	0.175331	1	0.0824669	0.131105	0.230247	-0.211244
snd1	2	snd1	18	7410	1327	415218	2	18	20	0.350663	2	0.0824669	0.131105	0.230247	-0.211244
sstr5	1	sstr5	9	7410	1327	415218	1	9	10	0.175331	1	0.0824669	0.131105	0.230247	-0.211244
tp53bp1	1	tp53bp1	9	7410	1327	415218	1	9	10	0.175331	1	0.0824669	0.131105	0.230247	-0.211244
tpx2	2	tpx2	18	7410	1327	415218	2	18	20	0.350663	2	0.0824669	0.131105	0.230247	-0.211244
cd44	28	cd44	255	7410	1327	415218	28	255	283	4.96188	28	0.0814068	0.131105	0.230247	-0.215848
epcam	4	epcam	37	7410	1327	415218	4	37	41	0.718859	4	0.0800278	0.131105	0.230247	-0.221837
wt1	3	wt1	28	7410	1327	415218	3	28	31	0.543528	3	0.079241	0.131105	0.230247	-0.225255
hook2	8	hook2	76	7410	1327	415218	8	76	84	1.47278	8	0.0777049	0.131105	0.230247	-0.231926
prap1	14	prap1	135	7410	1327	415218	14	135	149	2.61244	14	0.0764266	0.131105	0.230247	-0.237478
thbs1	3	thbs1	29	7410	1327	415218	3	29	32	0.561061	3	0.0762169	0.131105	0.230247	-0.238389
znf469	3	znf469	29	7410	1327	415218	3	29	32	0.561061	3	0.0762169	0.131105	0.230247	-0.238389
pgpep1	4	pgpep1	39	7410	1327	415218	4	39	43	0.753925	4	0.0754901	0.131105	0.230247	-0.241545
klk2	9	klk2	89	7410	1327	415218	9	89	98	1.71825	9	0.0743036	0.131105	0.230247	-0.246699
prb3	13	prb3	129	7410	1327	415218	13	129	142	2.48971	13	0.0740161	0.131105	0.230247	-0.247947
fcgr2a	1	fcgr2a	10	7410	1327	415218	1	10	11	0.192865	1	0.0733759	0.131105	0.230247	-0.250728
gdnf	1	gdnf	10	7410	1327	415218	1	10	11	0.192865	1	0.0733759	0.131105	0.230247	-0.250728
ikbkg	1	ikbkg	10	7410	1327	415218	1	10	11	0.192865	1	0.0733759	0.131105	0.230247	-0.250728
il7	1	il7	10	7410	1327	415218	1	10	11	0.192865	1	0.0733759	0.131105	0.230247	-0.250728
lpar2	1	lpar2	10	7410	1327	415218	1	10	11	0.192865	1	0.0733759	0.131105	0.230247	-0.250728
pdzd2	1	pdzd2	10	7410	1327	415218	1	10	11	0.192865	1	0.0733759	0.131105	0.230247	-0.250728
pkd1	1	pkd1	10	7410	1327	415218	1	10	11	0.192865	1	0.0733759	0.131105	0.230247	-0.250728
pmp22	2	pmp22	20	7410	1327	415218	2	20	22	0.385729	2	0.0733759	0.131105	0.230247	-0.250728
rab5a	1	rab5a	10	7410	1327	415218	1	10	11	0.192865	1	0.0733759	0.131105	0.230247	-0.250728
rhob	1	rhob	10	7410	1327	415218	1	10	11	0.192865	1	0.0733759	0.131105	0.230247	-0.250728
serpina3	1	serpina3	10	7410	1327	415218	1	10	11	0.192865	1	0.0733759	0.131105	0.230247	-0.250728
crtc1	3	crtc1	30	7410	1327	415218	3	30	33	0.578594	3	0.0733759	0.131105	0.230247	-0.250728
cyp17a1	7	cyp17a1	70	7410	1327	415218	7	70	77	1.35005	7	0.0733759	0.131105	0.230247	-0.250728
mdm2	3	mdm2	30	7410	1327	415218	3	30	33	0.578594	3	0.0733759	0.131105	0.230247	-0.250728
mki67	29	mki67	296	7410	1327	415218	29	296	325	5.69827	29	0.0716976	0.131105	0.230247	-0.258017
dna segment on chromosome 4 (unique) 234 expressed sequence (d4s234e)	23	dna segment on chromosome 4 (unique) 234 expressed sequence (d4s234e)	237	7410	1327	415218	23	237	260	4.55862	23	0.0709284	0.131105	0.230247	-0.261358
angptl4	3	angptl4	31	7410	1327	415218	3	31	34	0.596127	3	0.0707021	0.131105	0.230247	-0.26234
gdf15	3	gdf15	31	7410	1327	415218	3	31	34	0.596127	3	0.0707021	0.131105	0.230247	-0.26234
gstp1	6	gstp1	62	7410	1327	415218	6	62	68	1.19225	6	0.0707021	0.131105	0.230247	-0.26234
sult1a1	3	sult1a1	31	7410	1327	415218	3	31	34	0.596127	3	0.0707021	0.131105	0.230247	-0.26234
aif1	13	aif1	135	7410	1327	415218	13	135	148	2.59491	13	0.0703047	0.131105	0.230247	-0.264067
tceal1	23	tceal1	239	7410	1327	415218	23	239	262	4.59369	23	0.0702531	0.131105	0.230247	-0.264291
ckap4	5	ckap4	52	7410	1327	415218	5	52	57	0.99939	5	0.0701861	0.131105	0.230247	-0.264581
mt1a	4	mt1a	42	7410	1327	415218	4	42	46	0.806525	4	0.0694234	0.131105	0.230247	-0.267894
bcl2	7	bcl2	74	7410	1327	415218	7	74	81	1.42019	7	0.0688866	0.131105	0.230247	-0.270226
pcna	38	pcna	402	7410	1327	415218	38	402	440	7.71459	38	0.0688305	0.131105	0.230247	-0.270469
hk2	7	hk2	76	7410	1327	415218	7	76	83	1.45525	7	0.0668042	0.131105	0.230247	-0.27927
kif2a	7	kif2a	76	7410	1327	415218	7	76	83	1.45525	7	0.0668042	0.131105	0.230247	-0.27927
hsp90aa1	8	hsp90aa1	87	7410	1327	415218	8	87	95	1.66565	8	0.0666774	0.131105	0.230247	-0.279821
bik	1	bik	11	7410	1327	415218	1	11	12	0.210398	1	0.0658002	0.131105	0.230247	-0.28363
fadd	1	fadd	11	7410	1327	415218	1	11	12	0.210398	1	0.0658002	0.131105	0.230247	-0.28363
folr1	1	folr1	11	7410	1327	415218	1	11	12	0.210398	1	0.0658002	0.131105	0.230247	-0.28363
fosb	1	fosb	11	7410	1327	415218	1	11	12	0.210398	1	0.0658002	0.131105	0.230247	-0.28363
foxa2	1	foxa2	11	7410	1327	415218	1	11	12	0.210398	1	0.0658002	0.131105	0.230247	-0.28363
gpt	1	gpt	11	7410	1327	415218	1	11	12	0.210398	1	0.0658002	0.131105	0.230247	-0.28363
mia	1	mia	11	7410	1327	415218	1	11	12	0.210398	1	0.0658002	0.131105	0.230247	-0.28363
npdc1	1	npdc1	11	7410	1327	415218	1	11	12	0.210398	1	0.0658002	0.131105	0.230247	-0.28363
pparg	2	pparg	22	7410	1327	415218	2	22	24	0.420796	2	0.0658002	0.131105	0.230247	-0.28363
ran	3	ran	33	7410	1327	415218	3	33	36	0.631193	3	0.0658002	0.131105	0.230247	-0.28363
socs1	1	socs1	11	7410	1327	415218	1	11	12	0.210398	1	0.0658002	0.131105	0.230247	-0.28363
cntn5	5	cntn5	56	7410	1327	415218	5	56	61	1.06952	5	0.0644341	0.131105	0.230247	-0.289564
igfbp1	5	igfbp1	56	7410	1327	415218	5	56	61	1.06952	5	0.0644341	0.131105	0.230247	-0.289564
src	19	src	214	7410	1327	415218	19	214	233	4.08522	19	0.0640119	0.131105	0.230247	-0.291397
bax	24	bax	276	7410	1327	415218	24	276	300	5.25994	24	0.0624669	0.131105	0.230247	-0.298108
iapp	2	iapp	23	7410	1327	415218	2	23	25	0.438329	2	0.0624669	0.131105	0.230247	-0.298108
sdc2	2	sdc2	23	7410	1327	415218	2	23	25	0.438329	2	0.0624669	0.131105	0.230247	-0.298108
plau	15	plau	174	7410	1327	415218	15	174	189	3.31377	15	0.0618319	0.131105	0.230247	-0.300865
asap2	9	asap2	105	7410	1327	415218	9	105	114	1.99878	9	0.0614142	0.131105	0.230247	-0.302679
mrps30	9	mrps30	105	7410	1327	415218	9	105	114	1.99878	9	0.0614142	0.131105	0.230247	-0.302679
papola	9	papola	105	7410	1327	415218	9	105	114	1.99878	9	0.0614142	0.131105	0.230247	-0.302679
tnfrsf6b	3	tnfrsf6b	35	7410	1327	415218	3	35	38	0.66626	3	0.0614142	0.131105	0.230247	-0.302679
kcna5	7	kcna5	82	7410	1327	415218	7	82	89	1.56045	7	0.0611185	0.131105	0.230247	-0.303964
bcl2l1	11	bcl2l1	129	7410	1327	415218	11	129	140	2.45464	11	0.0610383	0.131105	0.230247	-0.304312
rps6kb1	4	rps6kb1	47	7410	1327	415218	4	47	51	0.894191	4	0.0608982	0.131105	0.230247	-0.30492
tnfrsf10b	4	tnfrsf10b	47	7410	1327	415218	4	47	51	0.894191	4	0.0608982	0.131105	0.230247	-0.30492
tp63	5	tp63	59	7410	1327	415218	5	59	64	1.12212	5	0.0605919	0.131105	0.230247	-0.306251
abcc1	2	abcc1	24	7410	1327	415218	2	24	26	0.455862	2	0.0593899	0.131105	0.230247	-0.311471
agpat1	1	agpat1	12	7410	1327	415218	1	12	13	0.227931	1	0.0593899	0.131105	0.230247	-0.311471
agr2	1	agr2	12	7410	1327	415218	1	12	13	0.227931	1	0.0593899	0.131105	0.230247	-0.311471
alk	1	alk	12	7410	1327	415218	1	12	13	0.227931	1	0.0593899	0.131105	0.230247	-0.311471
c19orf2	1	c19orf2	12	7410	1327	415218	1	12	13	0.227931	1	0.0593899	0.131105	0.230247	-0.311471
ccdc34	1	ccdc34	12	7410	1327	415218	1	12	13	0.227931	1	0.0593899	0.131105	0.230247	-0.311471
ctf1	1	ctf1	12	7410	1327	415218	1	12	13	0.227931	1	0.0593899	0.131105	0.230247	-0.311471
cyp27b1	3	cyp27b1	36	7410	1327	415218	3	36	39	0.683793	3	0.0593899	0.131105	0.230247	-0.311471
dll1	1	dll1	12	7410	1327	415218	1	12	13	0.227931	1	0.0593899	0.131105	0.230247	-0.311471
gda	1	gda	12	7410	1327	415218	1	12	13	0.227931	1	0.0593899	0.131105	0.230247	-0.311471
kncn	1	kncn	12	7410	1327	415218	1	12	13	0.227931	1	0.0593899	0.131105	0.230247	-0.311471
krt18	2	krt18	24	7410	1327	415218	2	24	26	0.455862	2	0.0593899	0.131105	0.230247	-0.311471
mfi2	1	mfi2	12	7410	1327	415218	1	12	13	0.227931	1	0.0593899	0.131105	0.230247	-0.311471
muc2	2	muc2	24	7410	1327	415218	2	24	26	0.455862	2	0.0593899	0.131105	0.230247	-0.311471
pdpn	2	pdpn	24	7410	1327	415218	2	24	26	0.455862	2	0.0593899	0.131105	0.230247	-0.311471
pprc1	1	pprc1	12	7410	1327	415218	1	12	13	0.227931	1	0.0593899	0.131105	0.230247	-0.311471
rac1	8	rac1	96	7410	1327	415218	8	96	104	1.82345	8	0.0593899	0.131105	0.230247	-0.311471
shc1	4	shc1	48	7410	1327	415218	4	48	52	0.911724	4	0.0593899	0.131105	0.230247	-0.311471
zbtb12	1	zbtb12	12	7410	1327	415218	1	12	13	0.227931	1	0.0593899	0.131105	0.230247	-0.311471
shbg	130	shbg	1579	7410	1327	415218	130	1579	1709	29.9642	130	0.0585347	0.131105	0.230247	-0.315185
col18a1	5	col18a1	61	7410	1327	415218	5	61	66	1.15719	5	0.0582244	0.131105	0.230247	-0.316533
abcc2	4	abcc2	49	7410	1327	415218	4	49	53	0.929257	4	0.0579385	0.131105	0.230247	-0.317775
acpp	9	acpp	111	7410	1327	415218	9	111	120	2.10398	9	0.0574669	0.131105	0.230247	-0.319823
dnali1	2	dnali1	25	7410	1327	415218	2	25	27	0.473395	2	0.0565409	0.131105	0.230247	-0.323845
gas6	2	gas6	25	7410	1327	415218	2	25	27	0.473395	2	0.0565409	0.131105	0.230247	-0.323845
gosr1	2	gosr1	25	7410	1327	415218	2	25	27	0.473395	2	0.0565409	0.131105	0.230247	-0.323845
hspa8	2	hspa8	25	7410	1327	415218	2	25	27	0.473395	2	0.0565409	0.131105	0.230247	-0.323845
psmd10	2	psmd10	25	7410	1327	415218	2	25	27	0.473395	2	0.0565409	0.131105	0.230247	-0.323845
araf	1	araf	13	7410	1327	415218	1	13	14	0.245464	1	0.0538954	0.131105	0.230247	-0.335335
bmp1	1	bmp1	13	7410	1327	415218	1	13	14	0.245464	1	0.0538954	0.131105	0.230247	-0.335335
bmper	1	bmper	13	7410	1327	415218	1	13	14	0.245464	1	0.0538954	0.131105	0.230247	-0.335335
camp	1	camp	13	7410	1327	415218	1	13	14	0.245464	1	0.0538954	0.131105	0.230247	-0.335335
cav3	1	cav3	13	7410	1327	415218	1	13	14	0.245464	1	0.0538954	0.131105	0.230247	-0.335335
cyp2a6	1	cyp2a6	13	7410	1327	415218	1	13	14	0.245464	1	0.0538954	0.131105	0.230247	-0.335335
eif6	1	eif6	13	7410	1327	415218	1	13	14	0.245464	1	0.0538954	0.131105	0.230247	-0.335335
exosc3	2	exosc3	26	7410	1327	415218	2	26	28	0.490928	2	0.0538954	0.131105	0.230247	-0.335335
gba	1	gba	13	7410	1327	415218	1	13	14	0.245464	1	0.0538954	0.131105	0.230247	-0.335335
gramd4	1	gramd4	13	7410	1327	415218	1	13	14	0.245464	1	0.0538954	0.131105	0.230247	-0.335335
gsto1	2	gsto1	26	7410	1327	415218	2	26	28	0.490928	2	0.0538954	0.131105	0.230247	-0.335335
hist3h3	1	hist3h3	13	7410	1327	415218	1	13	14	0.245464	1	0.0538954	0.131105	0.230247	-0.335335
hpd	1	hpd	13	7410	1327	415218	1	13	14	0.245464	1	0.0538954	0.131105	0.230247	-0.335335
mapk7	1	mapk7	13	7410	1327	415218	1	13	14	0.245464	1	0.0538954	0.131105	0.230247	-0.335335
mapk9	1	mapk9	13	7410	1327	415218	1	13	14	0.245464	1	0.0538954	0.131105	0.230247	-0.335335
osr1	1	osr1	13	7410	1327	415218	1	13	14	0.245464	1	0.0538954	0.131105	0.230247	-0.335335
pin1	1	pin1	13	7410	1327	415218	1	13	14	0.245464	1	0.0538954	0.131105	0.230247	-0.335335
pycard	1	pycard	13	7410	1327	415218	1	13	14	0.245464	1	0.0538954	0.131105	0.230247	-0.335335
rbm5	1	rbm5	13	7410	1327	415218	1	13	14	0.245464	1	0.0538954	0.131105	0.230247	-0.335335
slco1b1	2	slco1b1	26	7410	1327	415218	2	26	28	0.490928	2	0.0538954	0.131105	0.230247	-0.335335
sstr2	1	sstr2	13	7410	1327	415218	1	13	14	0.245464	1	0.0538954	0.131105	0.230247	-0.335335
tfpi	2	tfpi	26	7410	1327	415218	2	26	28	0.490928	2	0.0538954	0.131105	0.230247	-0.335335
mbtps1	7	mbtps1	93	7410	1327	415218	7	93	100	1.75331	7	0.0524669	0.131105	0.230247	-0.341539
prdx2	3	prdx2	40	7410	1327	415218	3	40	43	0.753925	3	0.0522343	0.131105	0.230247	-0.342549
axl	2	axl	27	7410	1327	415218	2	27	29	0.508461	2	0.0514324	0.131105	0.230247	-0.346032
btg2	6	btg2	81	7410	1327	415218	6	81	87	1.52538	6	0.0514324	0.131105	0.230247	-0.346032
il27	2	il27	27	7410	1327	415218	2	27	29	0.508461	2	0.0514324	0.131105	0.230247	-0.346032
il6r	3	il6r	41	7410	1327	415218	3	41	44	0.771459	3	0.0506487	0.131105	0.230247	-0.349436
hspb1	7	hspb1	96	7410	1327	415218	7	96	103	1.80591	7	0.050428	0.131105	0.230247	-0.350394
mmp2	4	mmp2	55	7410	1327	415218	4	55	59	1.03446	4	0.0502635	0.131105	0.230247	-0.351109
vdr	26	vdr	358	7410	1327	415218	26	358	384	6.73273	26	0.0501752	0.131105	0.230247	-0.351492
bckdhb	1	bckdhb	14	7410	1327	415218	1	14	15	0.262997	1	0.0491335	0.131105	0.230247	-0.356016
cdx2	1	cdx2	14	7410	1327	415218	1	14	15	0.262997	1	0.0491335	0.131105	0.230247	-0.356016
cyp2d6	13	cyp2d6	182	7410	1327	415218	13	182	195	3.41896	13	0.0491335	0.131105	0.230247	-0.356016
fgf1	3	fgf1	42	7410	1327	415218	3	42	45	0.788992	3	0.0491335	0.131105	0.230247	-0.356016
gnrh1	1	gnrh1	14	7410	1327	415218	1	14	15	0.262997	1	0.0491335	0.131105	0.230247	-0.356016
h2afx	1	h2afx	14	7410	1327	415218	1	14	15	0.262997	1	0.0491335	0.131105	0.230247	-0.356016
irs1	1	irs1	14	7410	1327	415218	1	14	15	0.262997	1	0.0491335	0.131105	0.230247	-0.356016
jak1	1	jak1	14	7410	1327	415218	1	14	15	0.262997	1	0.0491335	0.131105	0.230247	-0.356016
krt1	30	krt1	420	7410	1327	415218	30	420	450	7.88992	30	0.0491335	0.131105	0.230247	-0.356016
mmp7	1	mmp7	14	7410	1327	415218	1	14	15	0.262997	1	0.0491335	0.131105	0.230247	-0.356016
nfe2	1	nfe2	14	7410	1327	415218	1	14	15	0.262997	1	0.0491335	0.131105	0.230247	-0.356016
pak1	1	pak1	14	7410	1327	415218	1	14	15	0.262997	1	0.0491335	0.131105	0.230247	-0.356016
pias2	1	pias2	14	7410	1327	415218	1	14	15	0.262997	1	0.0491335	0.131105	0.230247	-0.356016
poldip3	1	poldip3	14	7410	1327	415218	1	14	15	0.262997	1	0.0491335	0.131105	0.230247	-0.356016
raf1	6	raf1	84	7410	1327	415218	6	84	90	1.57798	6	0.0491335	0.131105	0.230247	-0.356016
scn9a	1	scn9a	14	7410	1327	415218	1	14	15	0.262997	1	0.0491335	0.131105	0.230247	-0.356016
tram1	1	tram1	14	7410	1327	415218	1	14	15	0.262997	1	0.0491335	0.131105	0.230247	-0.356016
pik3cb	32	pik3cb	449	7410	1327	415218	32	449	481	8.43345	32	0.0489949	0.131105	0.230247	-0.356618
pik3cd	32	pik3cd	449	7410	1327	415218	32	449	481	8.43345	32	0.0489949	0.131105	0.230247	-0.356618
igf2	45	igf2	639	7410	1327	415218	45	639	684	11.9927	45	0.0482563	0.131105	0.230247	-0.359826
ifi27	10	ifi27	142	7410	1327	415218	10	142	152	2.66504	10	0.0482563	0.131105	0.230247	-0.359826
igf1	12	igf1	172	7410	1327	415218	12	172	184	3.2261	12	0.0476842	0.131105	0.230247	-0.362311
abcg2	4	abcg2	58	7410	1327	415218	4	58	62	1.08706	4	0.046983	0.131105	0.230247	-0.365357
apc	14	apc	203	7410	1327	415218	14	203	217	3.80469	14	0.046983	0.131105	0.230247	-0.365357
elk1	2	elk1	29	7410	1327	415218	2	29	31	0.543528	2	0.046983	0.131105	0.230247	-0.365357
kcnh4	2	kcnh4	29	7410	1327	415218	2	29	31	0.543528	2	0.046983	0.131105	0.230247	-0.365357
pthlh	25	pthlh	364	7410	1327	415218	25	364	389	6.8204	25	0.0467342	0.131105	0.230247	-0.366437
fry	5	fry	74	7410	1327	415218	5	74	79	1.38512	5	0.045758	0.131105	0.230247	-0.370677
myc	32	myc	474	7410	1327	415218	32	474	506	8.87177	32	0.045708	0.131105	0.230247	-0.370894
c11orf2	1	c11orf2	15	7410	1327	415218	1	15	16	0.28053	1	0.0449669	0.131105	0.230247	-0.374113
cdk11b	1	cdk11b	15	7410	1327	415218	1	15	16	0.28053	1	0.0449669	0.131105	0.230247	-0.374113
dhps	1	dhps	15	7410	1327	415218	1	15	16	0.28053	1	0.0449669	0.131105	0.230247	-0.374113
gli1	1	gli1	15	7410	1327	415218	1	15	16	0.28053	1	0.0449669	0.131105	0.230247	-0.374113
prim2	1	prim2	15	7410	1327	415218	1	15	16	0.28053	1	0.0449669	0.131105	0.230247	-0.374113
ptprh	1	ptprh	15	7410	1327	415218	1	15	16	0.28053	1	0.0449669	0.131105	0.230247	-0.374113
rad23b	1	rad23b	15	7410	1327	415218	1	15	16	0.28053	1	0.0449669	0.131105	0.230247	-0.374113
sct	3	sct	45	7410	1327	415218	3	45	48	0.841591	3	0.0449669	0.131105	0.230247	-0.374113
serpine2	1	serpine2	15	7410	1327	415218	1	15	16	0.28053	1	0.0449669	0.131105	0.230247	-0.374113
slc4a1	2	slc4a1	30	7410	1327	415218	2	30	32	0.561061	2	0.0449669	0.131105	0.230247	-0.374113
slc6a8	1	slc6a8	15	7410	1327	415218	1	15	16	0.28053	1	0.0449669	0.131105	0.230247	-0.374113
sp2	1	sp2	15	7410	1327	415218	1	15	16	0.28053	1	0.0449669	0.131105	0.230247	-0.374113
sphk1	1	sphk1	15	7410	1327	415218	1	15	16	0.28053	1	0.0449669	0.131105	0.230247	-0.374113
tnfsf4	1	tnfsf4	15	7410	1327	415218	1	15	16	0.28053	1	0.0449669	0.131105	0.230247	-0.374113
uhmk1	1	uhmk1	15	7410	1327	415218	1	15	16	0.28053	1	0.0449669	0.131105	0.230247	-0.374113
akt1	70	akt1	1068	7410	1327	415218	70	1068	1138	19.9527	70	0.0439783	0.131105	0.230247	-0.378407
pi3	11	pi3	168	7410	1327	415218	11	168	179	3.13843	11	0.0439194	0.131105	0.230247	-0.378662
sod2	7	sod2	109	7410	1327	415218	7	109	116	2.03385	7	0.0428117	0.131105	0.230247	-0.383473
cbx8	5	cbx8	78	7410	1327	415218	5	78	83	1.45525	5	0.0427078	0.131105	0.230247	-0.383924
stat3	15	stat3	235	7410	1327	415218	15	235	250	4.38329	15	0.0424669	0.131105	0.230247	-0.384971
f5	13	f5	204	7410	1327	415218	13	204	217	3.80469	13	0.0423747	0.131105	0.230247	-0.385371
fgf2	38	fgf2	602	7410	1327	415218	38	602	640	11.2212	38	0.0418419	0.131105	0.230247	-0.387685
angpt2	1	angpt2	16	7410	1327	415218	1	16	17	0.298064	1	0.0412904	0.131105	0.230247	-0.390081
fkbp11	1	fkbp11	16	7410	1327	415218	1	16	17	0.298064	1	0.0412904	0.131105	0.230247	-0.390081
fkbp14	1	fkbp14	16	7410	1327	415218	1	16	17	0.298064	1	0.0412904	0.131105	0.230247	-0.390081
fkbp7	1	fkbp7	16	7410	1327	415218	1	16	17	0.298064	1	0.0412904	0.131105	0.230247	-0.390081
hla-drb5	3	hla-drb5	48	7410	1327	415218	3	48	51	0.894191	3	0.0412904	0.131105	0.230247	-0.390081
kcnh8	2	kcnh8	32	7410	1327	415218	2	32	34	0.596127	2	0.0412904	0.131105	0.230247	-0.390081
nbr1	2	nbr1	32	7410	1327	415218	2	32	34	0.596127	2	0.0412904	0.131105	0.230247	-0.390081
ndufb4	1	ndufb4	16	7410	1327	415218	1	16	17	0.298064	1	0.0412904	0.131105	0.230247	-0.390081
sdcbp	1	sdcbp	16	7410	1327	415218	1	16	17	0.298064	1	0.0412904	0.131105	0.230247	-0.390081
tff3	1	tff3	16	7410	1327	415218	1	16	17	0.298064	1	0.0412904	0.131105	0.230247	-0.390081
tsc2	1	tsc2	16	7410	1327	415218	1	16	17	0.298064	1	0.0412904	0.131105	0.230247	-0.390081
tdrd7	12	tdrd7	193	7410	1327	415218	12	193	205	3.5943	12	0.0410034	0.131105	0.230247	-0.391327
jak2	8	jak2	130	7410	1327	415218	8	130	138	2.41957	8	0.0404379	0.131105	0.230247	-0.393783
acp5	12	acp5	196	7410	1327	415218	12	196	208	3.6469	12	0.0401592	0.131105	0.230247	-0.394994
fkbp4	3	fkbp4	49	7410	1327	415218	3	49	52	0.911724	3	0.0401592	0.131105	0.230247	-0.394994
cdc42	5	cdc42	82	7410	1327	415218	5	82	87	1.52538	5	0.0399381	0.131105	0.230247	-0.395954
traf2	12	traf2	197	7410	1327	415218	12	197	209	3.66443	12	0.0398831	0.131105	0.230247	-0.396192
ccdc26	7	ccdc26	115	7410	1327	415218	7	115	122	2.13904	7	0.0398439	0.131105	0.230247	-0.396363
tfap2a	2	tfap2a	33	7410	1327	415218	2	33	35	0.61366	2	0.0396097	0.131105	0.230247	-0.39738
rab27a	7	rab27a	116	7410	1327	415218	7	116	123	2.15658	7	0.0393774	0.131105	0.230247	-0.398389
zdhhc2	3	zdhhc2	50	7410	1327	415218	3	50	53	0.929257	3	0.0390706	0.131105	0.230247	-0.399721
rhoa	10	rhoa	168	7410	1327	415218	10	168	178	3.1209	10	0.0386466	0.131105	0.230247	-0.401563
ephb2	41	ephb2	690	7410	1327	415218	41	690	731	12.8167	41	0.0385544	0.131105	0.230247	-0.401963
cish	28	cish	474	7410	1327	415218	28	474	502	8.80164	28	0.0382437	0.131105	0.230247	-0.403313
cdkn1b	1	cdkn1b	17	7410	1327	415218	1	17	18	0.315597	1	0.0380224	0.131105	0.230247	-0.404274
cxcr5	1	cxcr5	17	7410	1327	415218	1	17	18	0.315597	1	0.0380224	0.131105	0.230247	-0.404274
cyr61	1	cyr61	17	7410	1327	415218	1	17	18	0.315597	1	0.0380224	0.131105	0.230247	-0.404274
epha2	1	epha2	17	7410	1327	415218	1	17	18	0.315597	1	0.0380224	0.131105	0.230247	-0.404274
fkbp2	1	fkbp2	17	7410	1327	415218	1	17	18	0.315597	1	0.0380224	0.131105	0.230247	-0.404274
igfbp2	1	igfbp2	17	7410	1327	415218	1	17	18	0.315597	1	0.0380224	0.131105	0.230247	-0.404274
lpar1	1	lpar1	17	7410	1327	415218	1	17	18	0.315597	1	0.0380224	0.131105	0.230247	-0.404274
map9	1	map9	17	7410	1327	415218	1	17	18	0.315597	1	0.0380224	0.131105	0.230247	-0.404274
nolc1	2	nolc1	34	7410	1327	415218	2	34	36	0.631193	2	0.0380224	0.131105	0.230247	-0.404274
ppp5c	2	ppp5c	34	7410	1327	415218	2	34	36	0.631193	2	0.0380224	0.131105	0.230247	-0.404274
ptpn6	1	ptpn6	17	7410	1327	415218	1	17	18	0.315597	1	0.0380224	0.131105	0.230247	-0.404274
rbp1	1	rbp1	17	7410	1327	415218	1	17	18	0.315597	1	0.0380224	0.131105	0.230247	-0.404274
rem1	1	rem1	17	7410	1327	415218	1	17	18	0.315597	1	0.0380224	0.131105	0.230247	-0.404274
smg1	3	smg1	52	7410	1327	415218	3	52	55	0.964323	3	0.0370123	0.131105	0.230247	-0.408661
fcgr1a	4	fcgr1a	70	7410	1327	415218	4	70	74	1.29745	4	0.0365209	0.131105	0.230247	-0.410795
myod1	2	myod1	35	7410	1327	415218	2	35	37	0.648727	2	0.0365209	0.131105	0.230247	-0.410795
prnp	2	prnp	35	7410	1327	415218	2	35	37	0.648727	2	0.0365209	0.131105	0.230247	-0.410795
elk4	1	elk4	18	7410	1327	415218	1	18	19	0.33313	1	0.0350984	0.131105	0.230247	-0.416973
slc9a3	1	slc9a3	18	7410	1327	415218	1	18	19	0.33313	1	0.0350984	0.131105	0.230247	-0.416973
timm8a	1	timm8a	18	7410	1327	415218	1	18	19	0.33313	1	0.0350984	0.131105	0.230247	-0.416973
tomm70a	1	tomm70a	18	7410	1327	415218	1	18	19	0.33313	1	0.0350984	0.131105	0.230247	-0.416973
soat1	11	soat1	200	7410	1327	415218	11	200	211	3.69949	11	0.0345996	0.131105	0.230247	-0.41914
cd40lg	12	cd40lg	219	7410	1327	415218	12	219	231	4.05016	12	0.0344149	0.131105	0.230247	-0.419942
nudt6	36	nudt6	662	7410	1327	415218	36	662	698	12.2381	36	0.0340428	0.131105	0.230247	-0.421558
f12	10	f12	184	7410	1327	415218	10	184	194	3.40143	10	0.0340132	0.131105	0.230247	-0.421686
bak1	4	bak1	74	7410	1327	415218	4	74	78	1.36759	4	0.0337489	0.131105	0.230247	-0.422834
men1	2	men1	37	7410	1327	415218	2	37	39	0.683793	2	0.0337489	0.131105	0.230247	-0.422834
arid4b	1	arid4b	19	7410	1327	415218	1	19	20	0.350663	1	0.0324669	0.131105	0.230247	-0.428403
bcar1	3	bcar1	57	7410	1327	415218	3	57	60	1.05199	3	0.0324669	0.131105	0.230247	-0.428403
cacna1a	1	cacna1a	19	7410	1327	415218	1	19	20	0.350663	1	0.0324669	0.131105	0.230247	-0.428403
ccl20	1	ccl20	19	7410	1327	415218	1	19	20	0.350663	1	0.0324669	0.131105	0.230247	-0.428403
cytl1	1	cytl1	19	7410	1327	415218	1	19	20	0.350663	1	0.0324669	0.131105	0.230247	-0.428403
kir2dl3	1	kir2dl3	19	7410	1327	415218	1	19	20	0.350663	1	0.0324669	0.131105	0.230247	-0.428403
krt19	1	krt19	19	7410	1327	415218	1	19	20	0.350663	1	0.0324669	0.131105	0.230247	-0.428403
pdia3	1	pdia3	19	7410	1327	415218	1	19	20	0.350663	1	0.0324669	0.131105	0.230247	-0.428403
psma1	1	psma1	19	7410	1327	415218	1	19	20	0.350663	1	0.0324669	0.131105	0.230247	-0.428403
psmc2	1	psmc2	19	7410	1327	415218	1	19	20	0.350663	1	0.0324669	0.131105	0.230247	-0.428403
slc25a18	1	slc25a18	19	7410	1327	415218	1	19	20	0.350663	1	0.0324669	0.131105	0.230247	-0.428403
fgfr2	2	fgfr2	39	7410	1327	415218	2	39	41	0.718859	2	0.0312473	0.131105	0.230247	-0.433699
tert	4	tert	78	7410	1327	415218	4	78	82	1.43772	4	0.0312473	0.131105	0.230247	-0.433699
egfr	82	egfr	1606	7410	1327	415218	82	1606	1688	29.596	82	0.031045	0.131105	0.230247	-0.434578
itga11	34	itga11	666	7410	1327	415218	34	666	700	12.2732	34	0.0310383	0.131105	0.230247	-0.434607
adam10	1	adam10	20	7410	1327	415218	1	20	21	0.368196	1	0.0300859	0.131105	0.230247	-0.438743
bat3	1	bat3	20	7410	1327	415218	1	20	21	0.368196	1	0.0300859	0.131105	0.230247	-0.438743
ca2	1	ca2	20	7410	1327	415218	1	20	21	0.368196	1	0.0300859	0.131105	0.230247	-0.438743
cyp2b6	1	cyp2b6	20	7410	1327	415218	1	20	21	0.368196	1	0.0300859	0.131105	0.230247	-0.438743
dhdds	1	dhdds	20	7410	1327	415218	1	20	21	0.368196	1	0.0300859	0.131105	0.230247	-0.438743
gem	1	gem	20	7410	1327	415218	1	20	21	0.368196	1	0.0300859	0.131105	0.230247	-0.438743
pts	1	pts	20	7410	1327	415218	1	20	21	0.368196	1	0.0300859	0.131105	0.230247	-0.438743
s100a6	1	s100a6	20	7410	1327	415218	1	20	21	0.368196	1	0.0300859	0.131105	0.230247	-0.438743
parp1	4	parp1	81	7410	1327	415218	4	81	85	1.49032	4	0.0295257	0.131105	0.230247	-0.441177
hras	4	hras	82	7410	1327	415218	4	82	86	1.50785	4	0.0289785	0.131105	0.230247	-0.443553
acaa2	43	acaa2	884	7410	1327	415218	43	884	927	16.2532	43	0.028853	0.131105	0.230247	-0.444098
trappc9	43	trappc9	884	7410	1327	415218	43	884	927	16.2532	43	0.028853	0.131105	0.230247	-0.444098
dand5	15	dand5	309	7410	1327	415218	15	309	324	5.68074	15	0.0287631	0.131105	0.230247	-0.444488
sp1	15	sp1	309	7410	1327	415218	15	309	324	5.68074	15	0.0287631	0.131105	0.230247	-0.444488
emd	1	emd	21	7410	1327	415218	1	21	22	0.385729	1	0.0279214	0.131105	0.230247	-0.448144
eno2	1	eno2	21	7410	1327	415218	1	21	22	0.385729	1	0.0279214	0.131105	0.230247	-0.448144
fads1	1	fads1	21	7410	1327	415218	1	21	22	0.385729	1	0.0279214	0.131105	0.230247	-0.448144
il18	1	il18	21	7410	1327	415218	1	21	22	0.385729	1	0.0279214	0.131105	0.230247	-0.448144
il1rl1	43	il1rl1	903	7410	1327	415218	43	903	946	16.5864	43	0.0279214	0.131105	0.230247	-0.448144
mmp9	3	mmp9	63	7410	1327	415218	3	63	66	1.15719	3	0.0279214	0.131105	0.230247	-0.448144
dbi	60	dbi	1274	7410	1327	415218	60	1274	1334	23.3892	60	0.0274444	0.131105	0.230247	-0.450216
plaur	3	plaur	64	7410	1327	415218	3	64	67	1.17472	3	0.027243	0.131105	0.230247	-0.451091
dkk1	2	dkk1	43	7410	1327	415218	2	43	45	0.788992	2	0.0269113	0.131105	0.230247	-0.452531
grb2	4	grb2	86	7410	1327	415218	4	86	90	1.57798	4	0.0269113	0.131105	0.230247	-0.452531
iars	4	iars	87	7410	1327	415218	4	87	91	1.59552	4	0.0264229	0.131105	0.230247	-0.454652
psmc6	6	psmc6	131	7410	1327	415218	6	131	137	2.40204	6	0.0262625	0.131105	0.230247	-0.455349
a1bg	1	a1bg	22	7410	1327	415218	1	22	23	0.403262	1	0.0259451	0.131105	0.230247	-0.456728
cyp2c19	4	cyp2c19	88	7410	1327	415218	4	88	92	1.61305	4	0.0259451	0.131105	0.230247	-0.456728
fabp2	2	fabp2	44	7410	1327	415218	2	44	46	0.806525	2	0.0259451	0.131105	0.230247	-0.456728
mal	2	mal	44	7410	1327	415218	2	44	46	0.806525	2	0.0259451	0.131105	0.230247	-0.456728
ntrk2	1	ntrk2	22	7410	1327	415218	1	22	23	0.403262	1	0.0259451	0.131105	0.230247	-0.456728
p14	1	p14	22	7410	1327	415218	1	22	23	0.403262	1	0.0259451	0.131105	0.230247	-0.456728
psmd2	2	psmd2	44	7410	1327	415218	2	44	46	0.806525	2	0.0259451	0.131105	0.230247	-0.456728
rbbp8	1	rbbp8	22	7410	1327	415218	1	22	23	0.403262	1	0.0259451	0.131105	0.230247	-0.456728
rpp14	1	rpp14	22	7410	1327	415218	1	22	23	0.403262	1	0.0259451	0.131105	0.230247	-0.456728
slc25a22	1	slc25a22	22	7410	1327	415218	1	22	23	0.403262	1	0.0259451	0.131105	0.230247	-0.456728
srd5a2	1	srd5a2	22	7410	1327	415218	1	22	23	0.403262	1	0.0259451	0.131105	0.230247	-0.456728
msmp	6	msmp	133	7410	1327	415218	6	133	139	2.43711	6	0.0256323	0.131105	0.230247	-0.458086
cdk20	3	cdk20	67	7410	1327	415218	3	67	70	1.22732	3	0.025324	0.131105	0.230247	-0.459425
cdkl1	3	cdkl1	67	7410	1327	415218	3	67	70	1.22732	3	0.025324	0.131105	0.230247	-0.459425
nup43	3	nup43	67	7410	1327	415218	3	67	70	1.22732	3	0.025324	0.131105	0.230247	-0.459425
tirap	2	tirap	45	7410	1327	415218	2	45	47	0.824058	2	0.02502	0.131105	0.230247	-0.460745
wfdc2	4	wfdc2	90	7410	1327	415218	4	90	94	1.64812	4	0.02502	0.131105	0.230247	-0.460745
mapk1	60	mapk1	1355	7410	1327	415218	60	1355	1415	24.8094	60	0.0248697	0.131105	0.230247	-0.461398
ifi44	3	ifi44	68	7410	1327	415218	3	68	71	1.24485	3	0.0247204	0.131105	0.230247	-0.462047
pgr	199	pgr	4552	7410	1327	415218	199	4552	4751	83.3	199	0.0243528	0.131105	0.230247	-0.463643
canx	1	canx	23	7410	1327	415218	1	23	24	0.420796	1	0.0241335	0.131105	0.230247	-0.464596
fkbp1a	1	fkbp1a	23	7410	1327	415218	1	23	24	0.420796	1	0.0241335	0.131105	0.230247	-0.464596
msh3	1	msh3	23	7410	1327	415218	1	23	24	0.420796	1	0.0241335	0.131105	0.230247	-0.464596
nf1	2	nf1	46	7410	1327	415218	2	46	48	0.841591	2	0.0241335	0.131105	0.230247	-0.464596
olfm4	1	olfm4	23	7410	1327	415218	1	23	24	0.420796	1	0.0241335	0.131105	0.230247	-0.464596
rps6ka1	1	rps6ka1	23	7410	1327	415218	1	23	24	0.420796	1	0.0241335	0.131105	0.230247	-0.464596
slc4a3	1	slc4a3	23	7410	1327	415218	1	23	24	0.420796	1	0.0241335	0.131105	0.230247	-0.464596
spint1	1	spint1	23	7410	1327	415218	1	23	24	0.420796	1	0.0241335	0.131105	0.230247	-0.464596
mapk8	13	mapk8	303	7410	1327	415218	13	303	316	5.54048	13	0.0236061	0.131105	0.230247	-0.466886
mkl1	4	mkl1	94	7410	1327	415218	4	94	98	1.71825	4	0.0232832	0.131105	0.230247	-0.468289
rbl2	2	rbl2	47	7410	1327	415218	2	47	49	0.859124	2	0.0232832	0.131105	0.230247	-0.468289
gpi	8	gpi	189	7410	1327	415218	8	189	197	3.45403	8	0.023076	0.131105	0.230247	-0.469189
lum	3	lum	71	7410	1327	415218	3	71	74	1.29745	3	0.0230074	0.131105	0.230247	-0.469487
ptk2b	8	ptk2b	190	7410	1327	415218	8	190	198	3.47156	8	0.0228709	0.131105	0.230247	-0.470079
cd5	43	cd5	1027	7410	1327	415218	43	1027	1070	18.7605	43	0.0226538	0.131105	0.230247	-0.471022
eif2ak2	1	eif2ak2	24	7410	1327	415218	1	24	25	0.438329	1	0.0224669	0.131105	0.230247	-0.471834
enah	1	enah	24	7410	1327	415218	1	24	25	0.438329	1	0.0224669	0.131105	0.230247	-0.471834
kat5	1	kat5	24	7410	1327	415218	1	24	25	0.438329	1	0.0224669	0.131105	0.230247	-0.471834
kcnh2	1	kcnh2	24	7410	1327	415218	1	24	25	0.438329	1	0.0224669	0.131105	0.230247	-0.471834
or10a4	1	or10a4	24	7410	1327	415218	1	24	25	0.438329	1	0.0224669	0.131105	0.230247	-0.471834
prm2	1	prm2	24	7410	1327	415218	1	24	25	0.438329	1	0.0224669	0.131105	0.230247	-0.471834
prpf6	1	prpf6	24	7410	1327	415218	1	24	25	0.438329	1	0.0224669	0.131105	0.230247	-0.471834
safb	1	safb	24	7410	1327	415218	1	24	25	0.438329	1	0.0224669	0.131105	0.230247	-0.471834
sh2b2	1	sh2b2	24	7410	1327	415218	1	24	25	0.438329	1	0.0224669	0.131105	0.230247	-0.471834
slc22a18	1	slc22a18	24	7410	1327	415218	1	24	25	0.438329	1	0.0224669	0.131105	0.230247	-0.471834
sp3	1	sp3	24	7410	1327	415218	1	24	25	0.438329	1	0.0224669	0.131105	0.230247	-0.471834
usp9y	1	usp9y	24	7410	1327	415218	1	24	25	0.438329	1	0.0224669	0.131105	0.230247	-0.471834
cpox	4	cpox	97	7410	1327	415218	4	97	101	1.77085	4	0.0220708	0.131105	0.230247	-0.473554
cxcr4	7	cxcr4	171	7410	1327	415218	7	171	178	3.1209	7	0.0217927	0.131105	0.230247	-0.474762
dntt	2	dntt	49	7410	1327	415218	2	49	51	0.894191	2	0.0216825	0.131105	0.230247	-0.475241
eng	23	eng	570	7410	1327	415218	23	570	593	10.3972	23	0.0212527	0.131105	0.230247	-0.477108
c2orf28	1	c2orf28	25	7410	1327	415218	1	25	26	0.455862	1	0.0209284	0.131105	0.230247	-0.478516
casp3	1	casp3	25	7410	1327	415218	1	25	26	0.455862	1	0.0209284	0.131105	0.230247	-0.478516
cd46	3	cd46	75	7410	1327	415218	3	75	78	1.36759	3	0.0209284	0.131105	0.230247	-0.478516
cdkn2c	1	cdkn2c	25	7410	1327	415218	1	25	26	0.455862	1	0.0209284	0.131105	0.230247	-0.478516
eef1e1	1	eef1e1	25	7410	1327	415218	1	25	26	0.455862	1	0.0209284	0.131105	0.230247	-0.478516
hist2h2be	1	hist2h2be	25	7410	1327	415218	1	25	26	0.455862	1	0.0209284	0.131105	0.230247	-0.478516
psmd11	1	psmd11	25	7410	1327	415218	1	25	26	0.455862	1	0.0209284	0.131105	0.230247	-0.478516
tspo	1	tspo	25	7410	1327	415218	1	25	26	0.455862	1	0.0209284	0.131105	0.230247	-0.478516
znf197	1	znf197	25	7410	1327	415218	1	25	26	0.455862	1	0.0209284	0.131105	0.230247	-0.478516
plxna3	39	plxna3	987	7410	1327	415218	39	987	1026	17.989	39	0.0204785	0.131105	0.230247	-0.48047
sh3yl1	13	sh3yl1	330	7410	1327	415218	13	330	343	6.01387	13	0.0203677	0.131105	0.230247	-0.480951
prl	74	prl	1880	7410	1327	415218	74	1880	1954	34.2598	74	0.0203379	0.131105	0.230247	-0.481081
psmc4	4	psmc4	102	7410	1327	415218	4	102	106	1.85851	4	0.0202027	0.131105	0.230247	-0.481668
reg3a	9	reg3a	230	7410	1327	415218	9	230	239	4.19042	9	0.0201238	0.131105	0.230247	-0.482011
slco6a1	8	slco6a1	207	7410	1327	415218	8	207	215	3.76963	8	0.0196762	0.131105	0.230247	-0.483955
agtr2	1	agtr2	26	7410	1327	415218	1	26	27	0.473395	1	0.0195039	0.131105	0.230247	-0.484703
casp1	2	casp1	52	7410	1327	415218	2	52	54	0.94679	2	0.0195039	0.131105	0.230247	-0.484703
cfdp1	1	cfdp1	26	7410	1327	415218	1	26	27	0.473395	1	0.0195039	0.131105	0.230247	-0.484703
cfl1	1	cfl1	26	7410	1327	415218	1	26	27	0.473395	1	0.0195039	0.131105	0.230247	-0.484703
dhx9	1	dhx9	26	7410	1327	415218	1	26	27	0.473395	1	0.0195039	0.131105	0.230247	-0.484703
ebpl	3	ebpl	78	7410	1327	415218	3	78	81	1.42019	3	0.0195039	0.131105	0.230247	-0.484703
figf	1	figf	26	7410	1327	415218	1	26	27	0.473395	1	0.0195039	0.131105	0.230247	-0.484703
gemin4	1	gemin4	26	7410	1327	415218	1	26	27	0.473395	1	0.0195039	0.131105	0.230247	-0.484703
ifnb1	1	ifnb1	26	7410	1327	415218	1	26	27	0.473395	1	0.0195039	0.131105	0.230247	-0.484703
prkcdbp	4	prkcdbp	104	7410	1327	415218	4	104	108	1.89358	4	0.0195039	0.131105	0.230247	-0.484703
tnfaip3	1	tnfaip3	26	7410	1327	415218	1	26	27	0.473395	1	0.0195039	0.131105	0.230247	-0.484703
zbp1	8	zbp1	210	7410	1327	415218	8	210	218	3.82223	8	0.0191641	0.131105	0.230247	-0.486179
abl1	3	abl1	79	7410	1327	415218	3	79	82	1.43772	3	0.0190522	0.131105	0.230247	-0.486665
herc5	2	herc5	53	7410	1327	415218	2	53	55	0.964323	2	0.0188305	0.131105	0.230247	-0.487628
muc16	2	muc16	53	7410	1327	415218	2	53	55	0.964323	2	0.0188305	0.131105	0.230247	-0.487628
hgf	21	hgf	557	7410	1327	415218	21	557	578	10.1342	21	0.018799	0.131105	0.230247	-0.487764
tmem37	170	tmem37	4551	7410	1327	415218	170	4551	4721	82.774	170	0.0184762	0.131105	0.230247	-0.489166
cd1a	2	cd1a	54	7410	1327	415218	2	54	56	0.981856	2	0.0181811	0.131105	0.230247	-0.490448
chi3l1	1	chi3l1	27	7410	1327	415218	1	27	28	0.490928	1	0.0181811	0.131105	0.230247	-0.490448
eif4g2	1	eif4g2	27	7410	1327	415218	1	27	28	0.490928	1	0.0181811	0.131105	0.230247	-0.490448
frk	1	frk	27	7410	1327	415218	1	27	28	0.490928	1	0.0181811	0.131105	0.230247	-0.490448
hspa5	1	hspa5	27	7410	1327	415218	1	27	28	0.490928	1	0.0181811	0.131105	0.230247	-0.490448
yy1	1	yy1	27	7410	1327	415218	1	27	28	0.490928	1	0.0181811	0.131105	0.230247	-0.490448
ccl11	3	ccl11	82	7410	1327	415218	3	82	85	1.49032	3	0.017761	0.131105	0.230247	-0.492273
aldh9a1	13	aldh9a1	359	7410	1327	415218	13	359	372	6.52233	13	0.0174131	0.131105	0.230247	-0.493784
lilra3	13	lilra3	360	7410	1327	415218	13	360	373	6.53986	13	0.0173194	0.131105	0.230247	-0.49419
ctnnd1	2	ctnnd1	56	7410	1327	415218	2	56	58	1.01692	2	0.0169496	0.131105	0.230247	-0.495797
defb4	1	defb4	28	7410	1327	415218	1	28	29	0.508461	1	0.0169496	0.131105	0.230247	-0.495797
stil	1	stil	28	7410	1327	415218	1	28	29	0.508461	1	0.0169496	0.131105	0.230247	-0.495797
ube2i	1	ube2i	28	7410	1327	415218	1	28	29	0.508461	1	0.0169496	0.131105	0.230247	-0.495797
vcp	1	vcp	28	7410	1327	415218	1	28	29	0.508461	1	0.0169496	0.131105	0.230247	-0.495797
vps41	1	vps41	28	7410	1327	415218	1	28	29	0.508461	1	0.0169496	0.131105	0.230247	-0.495797
ang	10	ang	284	7410	1327	415218	10	284	294	5.15475	10	0.0164805	0.131105	0.230247	-0.497834
cse1l	2	cse1l	57	7410	1327	415218	2	57	59	1.03446	2	0.0163652	0.131105	0.230247	-0.498335
cyp1a2	4	cyp1a2	115	7410	1327	415218	4	115	119	2.08644	4	0.0160803	0.131105	0.230247	-0.499572
flt1	3	flt1	87	7410	1327	415218	3	87	90	1.57798	3	0.0158002	0.131105	0.230247	-0.500789
hdac9	1	hdac9	29	7410	1327	415218	1	29	30	0.525994	1	0.0158002	0.131105	0.230247	-0.500789
pold4	1	pold4	29	7410	1327	415218	1	29	30	0.525994	1	0.0158002	0.131105	0.230247	-0.500789
pole4	1	pole4	29	7410	1327	415218	1	29	30	0.525994	1	0.0158002	0.131105	0.230247	-0.500789
ptgs2	1	ptgs2	29	7410	1327	415218	1	29	30	0.525994	1	0.0158002	0.131105	0.230247	-0.500789
sftpb	1	sftpb	29	7410	1327	415218	1	29	30	0.525994	1	0.0158002	0.131105	0.230247	-0.500789
syk	1	syk	29	7410	1327	415218	1	29	30	0.525994	1	0.0158002	0.131105	0.230247	-0.500789
sos1	21	sos1	613	7410	1327	415218	21	613	634	11.116	21	0.0155899	0.131105	0.230247	-0.501702
sfrs5	4	sfrs5	117	7410	1327	415218	4	117	121	2.12151	4	0.0155247	0.131105	0.230247	-0.501985
dld	13	dld	381	7410	1327	415218	13	381	394	6.90806	13	0.0154618	0.131105	0.230247	-0.502258
prkab1	2	prkab1	59	7410	1327	415218	2	59	61	1.06952	2	0.0152537	0.131105	0.230247	-0.503162
aes	5	aes	148	7410	1327	415218	5	148	153	2.68257	5	0.0151466	0.131105	0.230247	-0.503627
st5	3	st5	89	7410	1327	415218	3	89	92	1.61305	3	0.0150755	0.131105	0.230247	-0.503936
abcb11	1	abcb11	30	7410	1327	415218	1	30	31	0.543528	1	0.0147249	0.131105	0.230247	-0.505459
mmp1	1	mmp1	30	7410	1327	415218	1	30	31	0.543528	1	0.0147249	0.131105	0.230247	-0.505459
nfx1	3	nfx1	90	7410	1327	415218	3	90	93	1.63058	3	0.0147249	0.131105	0.230247	-0.505459
nxf1	3	nxf1	90	7410	1327	415218	3	90	93	1.63058	3	0.0147249	0.131105	0.230247	-0.505459
pmp2	1	pmp2	30	7410	1327	415218	1	30	31	0.543528	1	0.0147249	0.131105	0.230247	-0.505459
smad4	1	smad4	30	7410	1327	415218	1	30	31	0.543528	1	0.0147249	0.131105	0.230247	-0.505459
hars	4	hars	121	7410	1327	415218	4	121	125	2.19164	4	0.0144669	0.131105	0.230247	-0.50658
cd200	2	cd200	61	7410	1327	415218	2	61	63	1.10459	2	0.0142129	0.131105	0.230247	-0.507683
march8	2	march8	61	7410	1327	415218	2	61	63	1.10459	2	0.0142129	0.131105	0.230247	-0.507683
mlxip	2	mlxip	61	7410	1327	415218	2	61	63	1.10459	2	0.0142129	0.131105	0.230247	-0.507683
mylip	2	mylip	61	7410	1327	415218	2	61	63	1.10459	2	0.0142129	0.131105	0.230247	-0.507683
prkaa2	2	prkaa2	61	7410	1327	415218	2	61	63	1.10459	2	0.0142129	0.131105	0.230247	-0.507683
ctla4	1	ctla4	31	7410	1327	415218	1	31	32	0.561061	1	0.0137169	0.131105	0.230247	-0.509837
hpr	1	hpr	31	7410	1327	415218	1	31	32	0.561061	1	0.0137169	0.131105	0.230247	-0.509837
lias	5	lias	155	7410	1327	415218	5	155	160	2.8053	5	0.0137169	0.131105	0.230247	-0.509837
pdgfrb	1	pdgfrb	31	7410	1327	415218	1	31	32	0.561061	1	0.0137169	0.131105	0.230247	-0.509837
rela	6	rela	186	7410	1327	415218	6	186	192	3.36636	6	0.0137169	0.131105	0.230247	-0.509837
sec14l2	3	sec14l2	93	7410	1327	415218	3	93	96	1.68318	3	0.0137169	0.131105	0.230247	-0.509837
kit	8	kit	249	7410	1327	415218	8	249	257	4.50602	8	0.0135953	0.131105	0.230247	-0.510365
mapk14	18	mapk14	568	7410	1327	415218	18	568	586	10.2744	18	0.0131836	0.131105	0.230247	-0.512153
arr3	3	arr3	96	7410	1327	415218	3	96	99	1.73578	3	0.0127699	0.131105	0.230247	-0.51395
cxadr	3	cxadr	96	7410	1327	415218	3	96	99	1.73578	3	0.0127699	0.131105	0.230247	-0.51395
dio3	3	dio3	96	7410	1327	415218	3	96	99	1.73578	3	0.0127699	0.131105	0.230247	-0.51395
flnb	3	flnb	96	7410	1327	415218	3	96	99	1.73578	3	0.0127699	0.131105	0.230247	-0.51395
junb	1	junb	32	7410	1327	415218	1	32	33	0.578594	1	0.0127699	0.131105	0.230247	-0.51395
pepd	1	pepd	32	7410	1327	415218	1	32	33	0.578594	1	0.0127699	0.131105	0.230247	-0.51395
spg7	3	spg7	96	7410	1327	415218	3	96	99	1.73578	3	0.0127699	0.131105	0.230247	-0.51395
stat1	2	stat1	64	7410	1327	415218	2	64	66	1.15719	2	0.0127699	0.131105	0.230247	-0.51395
rb1	86	rb1	2768	7410	1327	415218	86	2768	2854	50.0396	86	0.0126	0.131105	0.230247	-0.514688
csn1s1	7	csn1s1	226	7410	1327	415218	7	226	233	4.08522	7	0.0125098	0.131105	0.230247	-0.515079
trim13	3	trim13	97	7410	1327	415218	3	97	100	1.75331	3	0.0124669	0.131105	0.230247	-0.515266
casr	3	casr	98	7410	1327	415218	3	98	101	1.77085	3	0.0121698	0.131105	0.230247	-0.516556
tnfrsf11a	3	tnfrsf11a	98	7410	1327	415218	3	98	101	1.77085	3	0.0121698	0.131105	0.230247	-0.516556
ahsa1	17	ahsa1	556	7410	1327	415218	17	556	573	10.0465	17	0.0121353	0.131105	0.230247	-0.516706
aimp2	17	aimp2	556	7410	1327	415218	17	556	573	10.0465	17	0.0121353	0.131105	0.230247	-0.516706
poldip2	17	poldip2	556	7410	1327	415218	17	556	573	10.0465	17	0.0121353	0.131105	0.230247	-0.516706
syp	17	syp	556	7410	1327	415218	17	556	573	10.0465	17	0.0121353	0.131105	0.230247	-0.516706
lpal2	4	lpal2	131	7410	1327	415218	4	131	135	2.36698	4	0.0120965	0.131105	0.230247	-0.516874
cir1	2	cir1	66	7410	1327	415218	2	66	68	1.19225	2	0.0118786	0.131105	0.230247	-0.517821
ing1	1	ing1	33	7410	1327	415218	1	33	34	0.596127	1	0.0118786	0.131105	0.230247	-0.517821
mtor	1	mtor	33	7410	1327	415218	1	33	34	0.596127	1	0.0118786	0.131105	0.230247	-0.517821
pfdn5	1	pfdn5	33	7410	1327	415218	1	33	34	0.596127	1	0.0118786	0.131105	0.230247	-0.517821
plxnb2	1	plxnb2	33	7410	1327	415218	1	33	34	0.596127	1	0.0118786	0.131105	0.230247	-0.517821
prkar1a	3	prkar1a	99	7410	1327	415218	3	99	102	1.78838	3	0.0118786	0.131105	0.230247	-0.517821
snrpg	1	snrpg	33	7410	1327	415218	1	33	34	0.596127	1	0.0118786	0.131105	0.230247	-0.517821
tob1	1	tob1	33	7410	1327	415218	1	33	34	0.596127	1	0.0118786	0.131105	0.230247	-0.517821
syt1	5	syt1	167	7410	1327	415218	5	167	172	3.0157	5	0.0115366	0.131105	0.230247	-0.519306
reg1a	2	reg1a	67	7410	1327	415218	2	67	69	1.20979	2	0.0114524	0.131105	0.230247	-0.519672
runx2	2	runx2	67	7410	1327	415218	2	67	69	1.20979	2	0.0114524	0.131105	0.230247	-0.519672
gal	8	gal	269	7410	1327	415218	8	269	277	4.85668	8	0.0113477	0.131105	0.230247	-0.520126
kir3dl1	3	kir3dl1	101	7410	1327	415218	3	101	104	1.82345	3	0.011313	0.131105	0.230247	-0.520277
il6	24	il6	811	7410	1327	415218	24	811	835	14.6402	24	0.0112094	0.131105	0.230247	-0.520727
ccna2	1	ccna2	34	7410	1327	415218	1	34	35	0.61366	1	0.0110383	0.131105	0.230247	-0.52147
cxcl1	1	cxcl1	34	7410	1327	415218	1	34	35	0.61366	1	0.0110383	0.131105	0.230247	-0.52147
dlk1	1	dlk1	34	7410	1327	415218	1	34	35	0.61366	1	0.0110383	0.131105	0.230247	-0.52147
kcnj5	2	kcnj5	68	7410	1327	415218	2	68	70	1.22732	2	0.0110383	0.131105	0.230247	-0.52147
slamf1	1	slamf1	34	7410	1327	415218	1	34	35	0.61366	1	0.0110383	0.131105	0.230247	-0.52147
uso1	3	uso1	102	7410	1327	415218	3	102	105	1.84098	3	0.0110383	0.131105	0.230247	-0.52147
alpp	2	alpp	69	7410	1327	415218	2	69	71	1.24485	2	0.0106359	0.131105	0.230247	-0.523218
ggt1	4	ggt1	138	7410	1327	415218	4	138	142	2.48971	4	0.0106359	0.131105	0.230247	-0.523218
plaa	2	plaa	69	7410	1327	415218	2	69	71	1.24485	2	0.0106359	0.131105	0.230247	-0.523218
hnrnpd	5	hnrnpd	173	7410	1327	415218	5	173	178	3.1209	5	0.0105567	0.131105	0.230247	-0.523562
b3galnt1	8	b3galnt1	278	7410	1327	415218	8	278	286	5.01448	8	0.0104389	0.131105	0.230247	-0.524074
il13	1	il13	35	7410	1327	415218	1	35	36	0.631193	1	0.0102446	0.131105	0.230247	-0.524917
il5	1	il5	35	7410	1327	415218	1	35	36	0.631193	1	0.0102446	0.131105	0.230247	-0.524917
ppara	5	ppara	175	7410	1327	415218	5	175	180	3.15597	5	0.0102446	0.131105	0.230247	-0.524917
psap	1	psap	35	7410	1327	415218	1	35	36	0.631193	1	0.0102446	0.131105	0.230247	-0.524917
tcn2	1	tcn2	35	7410	1327	415218	1	35	36	0.631193	1	0.0102446	0.131105	0.230247	-0.524917
znf398	1	znf398	35	7410	1327	415218	1	35	36	0.631193	1	0.0102446	0.131105	0.230247	-0.524917
tyr	4	tyr	142	7410	1327	415218	4	142	146	2.55984	4	0.00986411	0.131105	0.230247	-0.52657
cbx5	1	cbx5	36	7410	1327	415218	1	36	37	0.648727	1	0.00949388	0.131105	0.230247	-0.528178
gif	1	gif	36	7410	1327	415218	1	36	37	0.648727	1	0.00949388	0.131105	0.230247	-0.528178
igfbp7	1	igfbp7	36	7410	1327	415218	1	36	37	0.648727	1	0.00949388	0.131105	0.230247	-0.528178
mkks	1	mkks	36	7410	1327	415218	1	36	37	0.648727	1	0.00949388	0.131105	0.230247	-0.528178
sgk1	6	sgk1	217	7410	1327	415218	6	217	223	3.90989	6	0.00937268	0.131105	0.230247	-0.528704
flt3	4	flt3	145	7410	1327	415218	4	145	149	2.61244	4	0.00931249	0.131105	0.230247	-0.528966
ahr	6	ahr	218	7410	1327	415218	6	218	224	3.92743	6	0.00925256	0.131105	0.230247	-0.529226
prom1	3	prom1	109	7410	1327	415218	3	109	112	1.96371	3	0.00925256	0.131105	0.230247	-0.529226
ep300	2	ep300	73	7410	1327	415218	2	73	75	1.31499	2	0.00913352	0.131105	0.230247	-0.529743
fuca1	2	fuca1	73	7410	1327	415218	2	73	75	1.31499	2	0.00913352	0.131105	0.230247	-0.529743
emp1	3	emp1	110	7410	1327	415218	3	110	113	1.98125	3	0.00901552	0.131105	0.230247	-0.530256
cd7	1	cd7	37	7410	1327	415218	1	37	38	0.66626	1	0.00878264	0.131105	0.230247	-0.531267
ces2	1	ces2	37	7410	1327	415218	1	37	38	0.66626	1	0.00878264	0.131105	0.230247	-0.531267
mks1	1	mks1	37	7410	1327	415218	1	37	38	0.66626	1	0.00878264	0.131105	0.230247	-0.531267
cyp2c9	2	cyp2c9	75	7410	1327	415218	2	75	77	1.35005	2	0.00844088	0.131105	0.230247	-0.532751
cpb2	1	cpb2	38	7410	1327	415218	1	38	39	0.683793	1	0.00810788	0.131105	0.230247	-0.534198
mertk	1	mertk	38	7410	1327	415218	1	38	39	0.683793	1	0.00810788	0.131105	0.230247	-0.534198
prh1	1	prh1	38	7410	1327	415218	1	38	39	0.683793	1	0.00810788	0.131105	0.230247	-0.534198
gla	4	gla	153	7410	1327	415218	4	153	157	2.7527	4	0.00794456	0.131105	0.230247	-0.534907
rplp1	7	rplp1	268	7410	1327	415218	7	268	275	4.82162	7	0.0079214	0.131105	0.230247	-0.535008
exosc10	13	exosc10	498	7410	1327	415218	13	498	511	8.95944	13	0.00790716	0.131105	0.230247	-0.535069
cd69	3	cd69	115	7410	1327	415218	3	115	118	2.06891	3	0.00789058	0.131105	0.230247	-0.535141
ldlrap1	2	ldlrap1	77	7410	1327	415218	2	77	79	1.38512	2	0.00778331	0.131105	0.230247	-0.535607
dpyd	6	dpyd	233	7410	1327	415218	6	233	239	4.19042	6	0.00757145	0.131105	0.230247	-0.536527
dcx	102	dcx	3966	7410	1327	415218	102	3966	4068	71.3249	102	0.0075406	0.131105	0.230247	-0.536661
cfh	1	cfh	39	7410	1327	415218	1	39	40	0.701326	1	0.00746685	0.131105	0.230247	-0.536982
ldha	1	ldha	39	7410	1327	415218	1	39	40	0.701326	1	0.00746685	0.131105	0.230247	-0.536982
sult1e1	2	sult1e1	78	7410	1327	415218	2	78	80	1.40265	2	0.00746685	0.131105	0.230247	-0.536982
max	7	max	274	7410	1327	415218	7	274	281	4.92682	7	0.00737788	0.131105	0.230247	-0.537368
yy1ap1	4	yy1ap1	157	7410	1327	415218	4	157	161	2.82284	4	0.00731157	0.131105	0.230247	-0.537656
cebpb	2	cebpb	79	7410	1327	415218	2	79	81	1.42019	2	0.00715821	0.131105	0.230247	-0.538322
lap3	2	lap3	79	7410	1327	415218	2	79	81	1.42019	2	0.00715821	0.131105	0.230247	-0.538322
pax5	2	pax5	79	7410	1327	415218	2	79	81	1.42019	2	0.00715821	0.131105	0.230247	-0.538322
son	2	son	79	7410	1327	415218	2	79	81	1.42019	2	0.00715821	0.131105	0.230247	-0.538322
app	1	app	40	7410	1327	415218	1	40	41	0.718859	1	0.00685709	0.131105	0.230247	-0.53963
crp	2	crp	80	7410	1327	415218	2	80	82	1.43772	2	0.00685709	0.131105	0.230247	-0.53963
picalm	2	picalm	80	7410	1327	415218	2	80	82	1.43772	2	0.00685709	0.131105	0.230247	-0.53963
tbc1d9	2	tbc1d9	80	7410	1327	415218	2	80	82	1.43772	2	0.00685709	0.131105	0.230247	-0.53963
ar	106	ar	4253	7410	1327	415218	106	4253	4359	76.427	106	0.00678435	0.131105	0.230247	-0.539946
ubc	3	ubc	121	7410	1327	415218	3	121	124	2.17411	3	0.0066604	0.131105	0.230247	-0.540484
csrp1	2	csrp1	81	7410	1327	415218	2	81	83	1.45525	2	0.00656324	0.131105	0.230247	-0.540906
pth	2	pth	81	7410	1327	415218	2	81	83	1.45525	2	0.00656324	0.131105	0.230247	-0.540906
yap1	4	yap1	162	7410	1327	415218	4	162	166	2.9105	4	0.00656324	0.131105	0.230247	-0.540906
rho	15	rho	608	7410	1327	415218	15	608	623	10.9232	15	0.0065439	0.131105	0.230247	-0.54099
serpine1	3	serpine1	122	7410	1327	415218	3	122	125	2.19164	3	0.00646685	0.131105	0.230247	-0.541325
cables1	2	cables1	82	7410	1327	415218	2	82	84	1.47278	2	0.00627637	0.131105	0.230247	-0.542152
cntn1	1	cntn1	41	7410	1327	415218	1	41	42	0.736392	1	0.00627637	0.131105	0.230247	-0.542152
hmbs	3	hmbs	123	7410	1327	415218	3	123	126	2.20918	3	0.00627637	0.131105	0.230247	-0.542152
hspa1a	1	hspa1a	41	7410	1327	415218	1	41	42	0.736392	1	0.00627637	0.131105	0.230247	-0.542152
rnf130	42	rnf130	1722	7410	1327	415218	42	1722	1764	30.9285	42	0.00627637	0.131105	0.230247	-0.542152
tfpi2	2	tfpi2	82	7410	1327	415218	2	82	84	1.47278	2	0.00627637	0.131105	0.230247	-0.542152
ubash3b	2	ubash3b	82	7410	1327	415218	2	82	84	1.47278	2	0.00627637	0.131105	0.230247	-0.542152
cep110	9	cep110	372	7410	1327	415218	9	372	381	6.68013	9	0.0060889	0.131105	0.230247	-0.542966
nsmaf	9	nsmaf	372	7410	1327	415218	9	372	381	6.68013	9	0.0060889	0.131105	0.230247	-0.542966
agtr1	3	agtr1	125	7410	1327	415218	3	125	128	2.24424	3	0.00590435	0.131105	0.230247	-0.543768
ifng	3	ifng	125	7410	1327	415218	3	125	128	2.24424	3	0.00590435	0.131105	0.230247	-0.543768
lrit1	3	lrit1	125	7410	1327	415218	3	125	128	2.24424	3	0.00590435	0.131105	0.230247	-0.543768
slpi	1	slpi	42	7410	1327	415218	1	42	43	0.753925	1	0.00572266	0.131105	0.230247	-0.544557
upk3b	1	upk3b	42	7410	1327	415218	1	42	43	0.753925	1	0.00572266	0.131105	0.230247	-0.544557
il2	4	il2	169	7410	1327	415218	4	169	173	3.03323	4	0.00558824	0.131105	0.230247	-0.545141
haao	2	haao	85	7410	1327	415218	2	85	87	1.52538	2	0.00545536	0.131105	0.230247	-0.545718
rnase2	8	rnase2	341	7410	1327	415218	8	341	349	6.11907	8	0.00538949	0.131105	0.230247	-0.546004
cga	4	cga	172	7410	1327	415218	4	172	176	3.08583	4	0.00519412	0.131105	0.230247	-0.546853
cxcl13	1	cxcl13	43	7410	1327	415218	1	43	44	0.771459	1	0.00519412	0.131105	0.230247	-0.546853
dr1	1	dr1	43	7410	1327	415218	1	43	44	0.771459	1	0.00519412	0.131105	0.230247	-0.546853
rpain	1	rpain	43	7410	1327	415218	1	43	44	0.771459	1	0.00519412	0.131105	0.230247	-0.546853
tnc	23	tnc	1005	7410	1327	415218	23	1005	1028	18.0241	23	0.00484039	0.131105	0.230247	-0.548389
cux1	5	cux1	219	7410	1327	415218	5	219	224	3.92743	5	0.00478828	0.131105	0.230247	-0.548615
fshr	1	fshr	44	7410	1327	415218	1	44	45	0.788992	1	0.00468907	0.131105	0.230247	-0.549046
ddx41	22	ddx41	970	7410	1327	415218	22	970	992	17.3929	22	0.00464427	0.131105	0.230247	-0.549241
chga	4	chga	177	7410	1327	415218	4	177	181	3.1735	4	0.0045663	0.131105	0.230247	-0.549579
ctgf	2	ctgf	89	7410	1327	415218	2	89	91	1.59552	2	0.00444487	0.131105	0.230247	-0.550107
bcl2l11	1	bcl2l11	45	7410	1327	415218	1	45	46	0.806525	1	0.00420598	0.131105	0.230247	-0.551144
pdk1	1	pdk1	45	7410	1327	415218	1	45	46	0.806525	1	0.00420598	0.131105	0.230247	-0.551144
ralbp1	1	ralbp1	45	7410	1327	415218	1	45	46	0.806525	1	0.00420598	0.131105	0.230247	-0.551144
ripk1	1	ripk1	45	7410	1327	415218	1	45	46	0.806525	1	0.00420598	0.131105	0.230247	-0.551144
tbl1xr1	1	tbl1xr1	45	7410	1327	415218	1	45	46	0.806525	1	0.00420598	0.131105	0.230247	-0.551144
tec	1	tec	45	7410	1327	415218	1	45	46	0.806525	1	0.00420598	0.131105	0.230247	-0.551144
spink1	3	spink1	136	7410	1327	415218	3	136	139	2.43711	3	0.00404958	0.131105	0.230247	-0.551823
f3	32	f3	1469	7410	1327	415218	32	1469	1501	26.3173	32	0.00378597	0.131105	0.230247	-0.552968
pdpk1	1	pdpk1	46	7410	1327	415218	1	46	47	0.824058	1	0.00374345	0.131105	0.230247	-0.553153
psmd8	1	psmd8	46	7410	1327	415218	1	46	47	0.824058	1	0.00374345	0.131105	0.230247	-0.553153
adipoq	47	adipoq	2163	7410	1327	415218	47	2163	2210	38.7483	47	0.00373382	0.131105	0.230247	-0.553195
nov	173	nov	7985	7410	1327	415218	173	7985	8158	143.035	173	0.00367303	0.131105	0.230247	-0.553459
tnfsf11	9	tnfsf11	417	7410	1327	415218	9	417	426	7.46912	9	0.00359361	0.131105	0.230247	-0.553804
klk3	99	klk3	4594	7410	1327	415218	99	4594	4693	82.2831	99	0.0035621	0.131105	0.230247	-0.553941
sult2a1	2	sult2a1	93	7410	1327	415218	2	93	95	1.66565	2	0.00351948	0.131105	0.230247	-0.554126
timp1	4	timp1	186	7410	1327	415218	4	186	190	3.3313	4	0.00351948	0.131105	0.230247	-0.554126
nr3c2	132	nr3c2	6141	7410	1327	415218	132	6141	6273	109.985	132	0.00350941	0.131105	0.230247	-0.55417
plxna1	171	plxna1	7982	7410	1327	415218	171	7982	8153	142.948	171	0.00344072	0.131105	0.230247	-0.554468
irf1	195	irf1	9134	7410	1327	415218	195	9134	9329	163.567	195	0.00336941	0.131105	0.230247	-0.554778
sepp1	187	sepp1	8771	7410	1327	415218	187	8771	8958	157.062	187	0.00334205	0.131105	0.230247	-0.554896
cxcl9	3	cxcl9	141	7410	1327	415218	3	141	144	2.52477	3	0.00330018	0.131105	0.230247	-0.555078
kng1	1	kng1	47	7410	1327	415218	1	47	48	0.841591	1	0.00330018	0.131105	0.230247	-0.555078
plxnb1	186	plxnb1	8760	7410	1327	415218	186	8760	8946	156.852	186	0.00325827	0.131105	0.230247	-0.55526
rorc	5	rorc	236	7410	1327	415218	5	236	241	4.22549	5	0.00321374	0.131105	0.230247	-0.555454
tf	29	tf	1372	7410	1327	415218	29	1372	1401	24.5639	29	0.00316635	0.131105	0.230247	-0.555659
cx3cl1	1	cx3cl1	48	7410	1327	415218	1	48	49	0.859124	1	0.00287501	0.131105	0.230247	-0.556925
nedd4	1	nedd4	48	7410	1327	415218	1	48	49	0.859124	1	0.00287501	0.131105	0.230247	-0.556925
sox2	1	sox2	48	7410	1327	415218	1	48	49	0.859124	1	0.00287501	0.131105	0.230247	-0.556925
il8	47	il8	2259	7410	1327	415218	47	2259	2306	40.4314	47	0.00284846	0.131105	0.230247	-0.55704
areg	88	areg	4232	7410	1327	415218	88	4232	4320	75.7432	88	0.00283722	0.131105	0.230247	-0.557089
fdxr	88	fdxr	4235	7410	1327	415218	88	4235	4323	75.7958	88	0.00282308	0.131105	0.230247	-0.55715
timd4	17	timd4	821	7410	1327	415218	17	821	838	14.6928	17	0.00275325	0.131105	0.230247	-0.557454
gh1	3	gh1	145	7410	1327	415218	3	145	148	2.59491	3	0.00273712	0.131105	0.230247	-0.557524
akr1b1	87	akr1b1	4228	7410	1327	415218	87	4228	4315	75.6555	87	0.00262908	0.131105	0.230247	-0.557993
aoc2	15	aoc2	732	7410	1327	415218	15	732	747	13.0973	15	0.00254717	0.131105	0.230247	-0.558349
tff2	61	tff2	2995	7410	1327	415218	61	2995	3056	53.5813	61	0.00242758	0.131105	0.230247	-0.558868
dpp4	3	dpp4	149	7410	1327	415218	3	149	152	2.66504	3	0.00220369	0.131105	0.230247	-0.55984
fut2	81	fut2	4023	7410	1327	415218	81	4023	4104	71.956	81	0.00220369	0.131105	0.230247	-0.55984
npepps	91	npepps	4547	7410	1327	415218	91	4547	4638	81.3187	91	0.00208738	0.131105	0.230247	-0.560346
pros1	91	pros1	4547	7410	1327	415218	91	4547	4638	81.3187	91	0.00208738	0.131105	0.230247	-0.560346
ccr3	1	ccr3	50	7410	1327	415218	1	50	51	0.894191	1	0.00207469	0.131105	0.230247	-0.560401
hspg2	3	hspg2	150	7410	1327	415218	3	150	153	2.68257	3	0.00207469	0.131105	0.230247	-0.560401
sil1	1	sil1	50	7410	1327	415218	1	50	51	0.894191	1	0.00207469	0.131105	0.230247	-0.560401
thy1	1	thy1	50	7410	1327	415218	1	50	51	0.894191	1	0.00207469	0.131105	0.230247	-0.560401
gypc	20	gypc	1001	7410	1327	415218	20	1001	1021	17.9013	20	0.00205549	0.131105	0.230247	-0.560484
psat1	91	psat1	4556	7410	1327	415218	91	4556	4647	81.4765	91	0.00204938	0.131105	0.230247	-0.560511
bbs9	26	bbs9	1305	7410	1327	415218	26	1305	1331	23.3366	26	0.00200104	0.131105	0.230247	-0.560721
stath	6	stath	302	7410	1327	415218	6	302	308	5.40021	6	0.00194737	0.131105	0.230247	-0.560954
alpk3	2	alpk3	101	7410	1327	415218	2	101	103	1.80591	2	0.00188433	0.131105	0.230247	-0.561228
mak	2	mak	101	7410	1327	415218	2	101	103	1.80591	2	0.00188433	0.131105	0.230247	-0.561228
nos1	4	nos1	203	7410	1327	415218	4	203	207	3.62936	4	0.00179052	0.131105	0.230247	-0.561635
fbxo8	1	fbxo8	51	7410	1327	415218	1	51	52	0.911724	1	0.00169762	0.131105	0.230247	-0.562038
mycbp2	1	mycbp2	51	7410	1327	415218	1	51	52	0.911724	1	0.00169762	0.131105	0.230247	-0.562038
myd88	1	myd88	51	7410	1327	415218	1	51	52	0.911724	1	0.00169762	0.131105	0.230247	-0.562038
nr4a3	1	nr4a3	51	7410	1327	415218	1	51	52	0.911724	1	0.00169762	0.131105	0.230247	-0.562038
pam	1	pam	51	7410	1327	415218	1	51	52	0.911724	1	0.00169762	0.131105	0.230247	-0.562038
qrsl1	1	qrsl1	51	7410	1327	415218	1	51	52	0.911724	1	0.00169762	0.131105	0.230247	-0.562038
gsr	56	gsr	2862	7410	1327	415218	56	2862	2918	51.1617	56	0.00165808	0.131105	0.230247	-0.56221
phb2	4	phb2	205	7410	1327	415218	4	205	209	3.66443	4	0.00160561	0.131105	0.230247	-0.562438
tnfrsf11b	11	tnfrsf11b	569	7410	1327	415218	11	569	580	10.1692	11	0.00143237	0.131105	0.230247	-0.56319
nr3c1	56	nr3c1	2898	7410	1327	415218	56	2898	2954	51.7929	56	0.0014242	0.131105	0.230247	-0.563226
plxna2	61	plxna2	3169	7410	1327	415218	61	3169	3230	56.6321	61	0.0013523	0.131105	0.230247	-0.563538
dsg1	2	dsg1	104	7410	1327	415218	2	104	106	1.85851	2	0.00133477	0.131105	0.230247	-0.563614
ppp1r13b	1	ppp1r13b	52	7410	1327	415218	1	52	53	0.929257	1	0.00133477	0.131105	0.230247	-0.563614
smad3	1	smad3	52	7410	1327	415218	1	52	53	0.929257	1	0.00133477	0.131105	0.230247	-0.563614
paep	2	paep	105	7410	1327	415218	2	105	107	1.87605	2	0.00115844	0.131105	0.230247	-0.56438
hspa4	5	hspa4	263	7410	1327	415218	5	263	268	4.69888	5	0.00112357	0.131105	0.230247	-0.564532
eif2c2	3	eif2c2	158	7410	1327	415218	3	158	161	2.82284	3	0.00110039	0.131105	0.230247	-0.564632
elk3	4	elk3	211	7410	1327	415218	4	211	215	3.76963	4	0.0010715	0.131105	0.230247	-0.564758
cel	1	cel	53	7410	1327	415218	1	53	54	0.94679	1	0.000985369	0.131105	0.230247	-0.565132
cnbp	1	cnbp	53	7410	1327	415218	1	53	54	0.94679	1	0.000985369	0.131105	0.230247	-0.565132
nr1i2	5	nr1i2	267	7410	1327	415218	5	267	272	4.76902	5	0.000849203	0.131105	0.230247	-0.565723
she	41	she	2191	7410	1327	415218	41	2191	2232	39.134	41	0.000836026	0.131105	0.230247	-0.56578
cbfa2t2	1	cbfa2t2	54	7410	1327	415218	1	54	55	0.964323	1	0.000648668	0.131105	0.230247	-0.566594
rbm15	2	rbm15	108	7410	1327	415218	2	108	110	1.92865	2	0.000648668	0.131105	0.230247	-0.566594
selenbp1	1	selenbp1	54	7410	1327	415218	1	54	55	0.964323	1	0.000648668	0.131105	0.230247	-0.566594
fas	20	fas	1097	7410	1327	415218	20	1097	1117	19.5845	20	0.000371953	0.131105	0.230247	-0.567796
ccr2	2	ccr2	110	7410	1327	415218	2	110	112	1.96371	2	0.000323993	0.131105	0.230247	-0.568004
gan	2	gan	110	7410	1327	415218	2	110	112	1.96371	2	0.000323993	0.131105	0.230247	-0.568004
ppp1r12c	1	ppp1r12c	55	7410	1327	415218	1	55	56	0.981856	1	0.000323993	0.131105	0.230247	-0.568004
selp	1	selp	55	7410	1327	415218	1	55	56	0.981856	1	0.000323993	0.131105	0.230247	-0.568004
xirp1	1	xirp1	55	7410	1327	415218	1	55	56	0.981856	1	0.000323993	0.131105	0.230247	-0.568004
ywhaz	17	ywhaz	949	7410	1327	415218	17	949	966	16.937	17	6.5194e-05	0.131105	0.230247	-0.569128
fasn	16	fasn	894	7410	1327	415218	16	894	910	15.9552	16	4.92679e-05	0.131105	0.230247	-0.569197
sgk3	1	sgk3	56	7410	1327	415218	1	56	57	0.99939	1	1.07099e-05	0.131105	0.230247	-0.569365
atn1	2	atn1	113	7410	1327	415218	2	113	115	2.01631	2	-0.000141845	0.131105	0.230247	-0.570028
bhlhe22	2	bhlhe22	113	7410	1327	415218	2	113	115	2.01631	2	-0.000141845	0.131105	0.230247	-0.570028
cntn3	1	cntn3	57	7410	1327	415218	1	57	58	1.01692	1	-0.00029177	0.131105	0.230247	-0.570679
lbr	19	lbr	1087	7410	1327	415218	19	1087	1106	19.3917	19	-0.000354126	0.131105	0.230247	-0.570949
bfar	2	bfar	116	7410	1327	415218	2	116	118	2.06891	2	-0.000583997	0.131105	0.230247	-0.571948
cenpv	1	cenpv	58	7410	1327	415218	1	58	59	1.03446	1	-0.000583997	0.131105	0.230247	-0.571948
pla2g4a	2	pla2g4a	116	7410	1327	415218	2	116	118	2.06891	2	-0.000583997	0.131105	0.230247	-0.571948
srf	7	srf	412	7410	1327	415218	7	412	419	7.34639	7	-0.000826706	0.131105	0.230247	-0.573002
ccl2	4	ccl2	236	7410	1327	415218	4	236	240	4.20796	4	-0.000866483	0.131105	0.230247	-0.573175
faslg	20	faslg	1180	7410	1327	415218	20	1180	1200	21.0398	20	-0.000866483	0.131105	0.230247	-0.573175
bad	5	bad	297	7410	1327	415218	5	297	302	5.29501	5	-0.000976858	0.131105	0.230247	-0.573654
tecr	1	tecr	60	7410	1327	415218	1	60	61	1.06952	1	-0.00113971	0.131105	0.230247	-0.574361
cd38	4	cd38	241	7410	1327	415218	4	241	245	4.29562	4	-0.00120662	0.131105	0.230247	-0.574652
atm	3	atm	181	7410	1327	415218	3	181	184	3.2261	3	-0.0012288	0.131105	0.230247	-0.574748
cd59	3	cd59	181	7410	1327	415218	3	181	184	3.2261	3	-0.0012288	0.131105	0.230247	-0.574748
abcb1	2	abcb1	122	7410	1327	415218	2	122	124	2.17411	2	-0.00140412	0.131105	0.230247	-0.57551
itfg1	1	itfg1	61	7410	1327	415218	1	61	62	1.08706	1	-0.00140412	0.131105	0.230247	-0.57551
mettl8	1	mettl8	61	7410	1327	415218	1	61	62	1.08706	1	-0.00140412	0.131105	0.230247	-0.57551
tat	4	tat	246	7410	1327	415218	4	246	250	4.38329	4	-0.00153315	0.131105	0.230247	-0.57607
acat1	17	acat1	1052	7410	1327	415218	17	1052	1069	18.7429	17	-0.00163044	0.131105	0.230247	-0.576493
atrnl1	1	atrnl1	62	7410	1327	415218	1	62	63	1.10459	1	-0.00166013	0.131105	0.230247	-0.576622
g6pd	2	g6pd	124	7410	1327	415218	2	124	126	2.20918	2	-0.00166013	0.131105	0.230247	-0.576622
pdlim3	1	pdlim3	62	7410	1327	415218	1	62	63	1.10459	1	-0.00166013	0.131105	0.230247	-0.576622
psmd1	1	psmd1	62	7410	1327	415218	1	62	63	1.10459	1	-0.00166013	0.131105	0.230247	-0.576622
fn1	12	fn1	751	7410	1327	415218	12	751	763	13.3778	12	-0.00180576	0.131105	0.230247	-0.577254
cxcl12	19	cxcl12	1190	7410	1327	415218	19	1190	1209	21.1976	19	-0.00181768	0.131105	0.230247	-0.577306
asrgl1	1	asrgl1	63	7410	1327	415218	1	63	64	1.12212	1	-0.00190815	0.131105	0.230247	-0.577699
nat10	1	nat10	63	7410	1327	415218	1	63	64	1.12212	1	-0.00190815	0.131105	0.230247	-0.577699
jun	495	jun	31424	7410	1327	415218	495	31424	31919	559.641	495	-0.00202515	0.131105	0.230247	-0.578207
fos	1	fos	64	7410	1327	415218	1	64	65	1.13965	1	-0.00214853	0.131105	0.230247	-0.578743
tgfb1	1	tgfb1	64	7410	1327	415218	1	64	65	1.13965	1	-0.00214853	0.131105	0.230247	-0.578743
tnip1	55	tnip1	3536	7410	1327	415218	55	3536	3591	62.9615	55	-0.00221708	0.131105	0.230247	-0.579041
cyp3a4	5	cyp3a4	322	7410	1327	415218	5	322	327	5.73334	5	-0.00224263	0.131105	0.230247	-0.579152
cd36	7	cd36	452	7410	1327	415218	7	452	459	8.04772	7	-0.00228261	0.131105	0.230247	-0.579325
cp	41	cp	2670	7410	1327	415218	41	2670	2711	47.5324	41	-0.00240958	0.131105	0.230247	-0.579877
tsc1	10	tsc1	652	7410	1327	415218	10	652	662	11.6069	10	-0.00242741	0.131105	0.230247	-0.579954
cd34	6	cd34	392	7410	1327	415218	6	392	398	6.97819	6	-0.00245777	0.131105	0.230247	-0.580086
atp6v0a2	15	atp6v0a2	982	7410	1327	415218	15	982	997	17.4806	15	-0.00248801	0.131105	0.230247	-0.580217
c21orf2	15	c21orf2	982	7410	1327	415218	15	982	997	17.4806	15	-0.00248801	0.131105	0.230247	-0.580217
nr1h4	2	nr1h4	131	7410	1327	415218	2	131	133	2.33191	2	-0.00249556	0.131105	0.230247	-0.58025
blzf1	1	blzf1	66	7410	1327	415218	1	66	67	1.17472	1	-0.00260778	0.131105	0.230247	-0.580737
c9	1	c9	66	7410	1327	415218	1	66	67	1.17472	1	-0.00260778	0.131105	0.230247	-0.580737
cd33	1	cd33	66	7410	1327	415218	1	66	67	1.17472	1	-0.00260778	0.131105	0.230247	-0.580737
tcfl5	1	tcfl5	66	7410	1327	415218	1	66	67	1.17472	1	-0.00260778	0.131105	0.230247	-0.580737
ggh	2	ggh	133	7410	1327	415218	2	133	135	2.36698	2	-0.00271833	0.131105	0.230247	-0.581218
ada	4	ada	267	7410	1327	415218	4	267	271	4.75148	4	-0.002773	0.131105	0.230247	-0.581455
kitlg	6	kitlg	403	7410	1327	415218	6	403	409	7.17106	6	-0.00286322	0.131105	0.230247	-0.581847
mbnl1	159	mbnl1	10786	7410	1327	415218	159	10786	10945	191.9	159	-0.00300597	0.131105	0.230247	-0.582467
cyp2e1	1	cyp2e1	68	7410	1327	415218	1	68	69	1.20979	1	-0.0030404	0.131105	0.230247	-0.582616
gstm1	1	gstm1	68	7410	1327	415218	1	68	69	1.20979	1	-0.0030404	0.131105	0.230247	-0.582616
abcg1	10	abcg1	681	7410	1327	415218	10	681	691	12.1154	10	-0.00306137	0.131105	0.230247	-0.582707
ccl5	6	ccl5	411	7410	1327	415218	6	411	417	7.31132	6	-0.00314466	0.131105	0.230247	-0.583069
cat	7	cat	480	7410	1327	415218	7	480	487	8.53864	7	-0.00315943	0.131105	0.230247	-0.583133
glyat	7	glyat	481	7410	1327	415218	7	481	488	8.55618	7	-0.00318889	0.131105	0.230247	-0.583261
crat	7	crat	482	7410	1327	415218	7	482	489	8.57371	7	-0.00321822	0.131105	0.230247	-0.583389
lta	15	lta	1033	7410	1327	415218	15	1033	1048	18.3747	15	-0.00322017	0.131105	0.230247	-0.583397
cad	1	cad	69	7410	1327	415218	1	69	70	1.22732	1	-0.00324744	0.131105	0.230247	-0.583516
dsg3	1	dsg3	69	7410	1327	415218	1	69	70	1.22732	1	-0.00324744	0.131105	0.230247	-0.583516
enpp1	6	enpp1	414	7410	1327	415218	6	414	420	7.36392	6	-0.00324744	0.131105	0.230247	-0.583516
scly	1	scly	69	7410	1327	415218	1	69	70	1.22732	1	-0.00324744	0.131105	0.230247	-0.583516
f2r	21	f2r	1464	7410	1327	415218	21	1464	1485	26.0367	21	-0.00339174	0.131105	0.230247	-0.584142
lat2	95	lat2	6631	7410	1327	415218	95	6631	6726	117.928	95	-0.00340886	0.131105	0.230247	-0.584217
mapt	1	mapt	70	7410	1327	415218	1	70	71	1.24485	1	-0.00344864	0.131105	0.230247	-0.584389
npc1	4	npc1	280	7410	1327	415218	4	280	284	4.97941	4	-0.00344864	0.131105	0.230247	-0.584389
cald1	1	cald1	72	7410	1327	415218	1	72	73	1.27992	1	-0.00383452	0.131105	0.230247	-0.586065
phex	1	phex	72	7410	1327	415218	1	72	73	1.27992	1	-0.00383452	0.131105	0.230247	-0.586065
hspd1	3	hspd1	218	7410	1327	415218	3	218	221	3.87483	3	-0.00395849	0.131105	0.230247	-0.586604
akr1c1	1	akr1c1	73	7410	1327	415218	1	73	74	1.29745	1	-0.00401964	0.131105	0.230247	-0.586869
il15	3	il15	221	7410	1327	415218	3	221	224	3.92743	3	-0.00414029	0.131105	0.230247	-0.587393
bcr	1	bcr	74	7410	1327	415218	1	74	75	1.31499	1	-0.00419982	0.131105	0.230247	-0.587652
tnf	33	tnf	2454	7410	1327	415218	33	2454	2487	43.6049	33	-0.00426415	0.131105	0.230247	-0.587931
polr3e	3	polr3e	224	7410	1327	415218	3	224	227	3.98002	3	-0.00431729	0.131105	0.230247	-0.588162
tal1	1	tal1	75	7410	1327	415218	1	75	76	1.33252	1	-0.00437525	0.131105	0.230247	-0.588414
ltb	115	ltb	8787	7410	1327	415218	115	8787	8902	156.08	115	-0.0046147	0.131105	0.230247	-0.589454
tmeff2	19	tmeff2	1456	7410	1327	415218	19	1456	1475	25.8614	19	-0.00465179	0.131105	0.230247	-0.589615
txnrd2	19	txnrd2	1460	7410	1327	415218	19	1460	1479	25.9315	19	-0.00468663	0.131105	0.230247	-0.589766
b4galnt2	1	b4galnt2	77	7410	1327	415218	1	77	78	1.36759	1	-0.00471264	0.131105	0.230247	-0.589879
txnrd1	19	txnrd1	1464	7410	1327	415218	19	1464	1483	26.0017	19	-0.00472128	0.131105	0.230247	-0.589917
cd8a	12	cd8a	930	7410	1327	415218	12	930	942	16.5162	12	-0.0047943	0.131105	0.230247	-0.590234
c1orf228	1	c1orf228	78	7410	1327	415218	1	78	79	1.38512	1	-0.00487492	0.131105	0.230247	-0.590584
efs	3	efs	234	7410	1327	415218	3	234	237	4.15536	3	-0.00487492	0.131105	0.230247	-0.590584
lancl1	1	lancl1	78	7410	1327	415218	1	78	79	1.38512	1	-0.00487492	0.131105	0.230247	-0.590584
rabepk	1	rabepk	78	7410	1327	415218	1	78	79	1.38512	1	-0.00487492	0.131105	0.230247	-0.590584
similar to p40	1	similar to p40	78	7410	1327	415218	1	78	79	1.38512	1	-0.00487492	0.131105	0.230247	-0.590584
brd2	12	brd2	942	7410	1327	415218	12	942	954	16.7266	12	-0.00495453	0.131105	0.230247	-0.59093
fancb	10	fancb	786	7410	1327	415218	10	786	796	13.9564	10	-0.00497034	0.131105	0.230247	-0.590998
etv6	9	etv6	709	7410	1327	415218	9	709	718	12.5888	9	-0.00499833	0.131105	0.230247	-0.59112
ebna1bp2	1	ebna1bp2	79	7410	1327	415218	1	79	80	1.40265	1	-0.00503315	0.131105	0.230247	-0.591271
krit1	1	krit1	79	7410	1327	415218	1	79	80	1.40265	1	-0.00503315	0.131105	0.230247	-0.591271
cdk5r1	1	cdk5r1	80	7410	1327	415218	1	80	81	1.42019	1	-0.00518747	0.131105	0.230247	-0.591942
elovl2	1	elovl2	80	7410	1327	415218	1	80	81	1.42019	1	-0.00518747	0.131105	0.230247	-0.591942
rage	1	rage	80	7410	1327	415218	1	80	81	1.42019	1	-0.00518747	0.131105	0.230247	-0.591942
tlr9	1	tlr9	80	7410	1327	415218	1	80	81	1.42019	1	-0.00518747	0.131105	0.230247	-0.591942
cd19	3	cd19	242	7410	1327	415218	3	242	245	4.29562	3	-0.00528825	0.131105	0.230247	-0.592379
calca	17	calca	1377	7410	1327	415218	17	1377	1394	24.4412	17	-0.00533803	0.131105	0.230247	-0.592595
hla-drb1	3	hla-drb1	243	7410	1327	415218	3	243	246	4.31315	3	-0.00533803	0.131105	0.230247	-0.592595
rpsa	1	rpsa	81	7410	1327	415218	1	81	82	1.43772	1	-0.00533803	0.131105	0.230247	-0.592595
ccr5	2	ccr5	163	7410	1327	415218	2	163	165	2.89297	2	-0.00541194	0.131105	0.230247	-0.592916
foxc1	1	foxc1	82	7410	1327	415218	1	82	83	1.45525	1	-0.00548496	0.131105	0.230247	-0.593234
adam17	2	adam17	166	7410	1327	415218	2	166	168	2.94557	2	-0.00562839	0.131105	0.230247	-0.593856
aqp4	1	aqp4	83	7410	1327	415218	1	83	84	1.47278	1	-0.00562839	0.131105	0.230247	-0.593856
sftpa2	2	sftpa2	166	7410	1327	415218	2	166	168	2.94557	2	-0.00562839	0.131105	0.230247	-0.593856
ttr	1	ttr	83	7410	1327	415218	1	83	84	1.47278	1	-0.00562839	0.131105	0.230247	-0.593856
rfc2	18	rfc2	1496	7410	1327	415218	18	1496	1514	26.5452	18	-0.00564411	0.131105	0.230247	-0.593925
rfc4	18	rfc4	1496	7410	1327	415218	18	1496	1514	26.5452	18	-0.00564411	0.131105	0.230247	-0.593925
armc9	1	armc9	84	7410	1327	415218	1	84	85	1.49032	1	-0.00576844	0.131105	0.230247	-0.594465
hapln1	4	hapln1	343	7410	1327	415218	4	343	347	6.084	4	-0.00600577	0.131105	0.230247	-0.595496
abcc8	1	abcc8	86	7410	1327	415218	1	86	87	1.52538	1	-0.0060389	0.131105	0.230247	-0.595639
il1a	1	il1a	86	7410	1327	415218	1	86	87	1.52538	1	-0.0060389	0.131105	0.230247	-0.595639
cbl	1	cbl	87	7410	1327	415218	1	87	88	1.54292	1	-0.00616951	0.131105	0.230247	-0.596207
cd55	1	cd55	87	7410	1327	415218	1	87	88	1.54292	1	-0.00616951	0.131105	0.230247	-0.596207
sepsecs	4	sepsecs	348	7410	1327	415218	4	348	352	6.17167	4	-0.00616951	0.131105	0.230247	-0.596207
ltf	6	ltf	526	7410	1327	415218	6	526	532	9.32764	6	-0.00625495	0.131105	0.230247	-0.596578
c4bpa	1	c4bpa	88	7410	1327	415218	1	88	89	1.56045	1	-0.00629719	0.131105	0.230247	-0.596761
serpina1	11	serpina1	970	7410	1327	415218	11	970	981	17.2	11	-0.0063201	0.131105	0.230247	-0.596861
scn8a	274	scn8a	24249	7410	1327	415218	274	24249	24523	429.965	274	-0.00635997	0.131105	0.230247	-0.597034
cxcr3	1	cxcr3	89	7410	1327	415218	1	89	90	1.57798	1	-0.00642204	0.131105	0.230247	-0.597303
nts	7	nts	625	7410	1327	415218	7	625	632	11.081	7	-0.0064572	0.131105	0.230247	-0.597456
tfrc	4	tfrc	360	7410	1327	415218	4	360	364	6.38207	4	-0.00654414	0.131105	0.230247	-0.597834
morf4	2	morf4	182	7410	1327	415218	2	182	184	3.2261	2	-0.00666358	0.131105	0.230247	-0.598353
foxp3	1	foxp3	92	7410	1327	415218	1	92	93	1.63058	1	-0.00678046	0.131105	0.230247	-0.59886
fcgr3b	3	fcgr3b	280	7410	1327	415218	3	280	283	4.96188	3	-0.00693244	0.131105	0.230247	-0.59952
ms4a1	8	ms4a1	749	7410	1327	415218	8	749	757	13.2726	8	-0.00696512	0.131105	0.230247	-0.599662
saa1	14	saa1	1315	7410	1327	415218	14	1315	1329	23.3016	14	-0.00699891	0.131105	0.230247	-0.599809
txn	1	txn	94	7410	1327	415218	1	94	95	1.66565	1	-0.00700683	0.131105	0.230247	-0.599843
vac14	1	vac14	94	7410	1327	415218	1	94	95	1.66565	1	-0.00700683	0.131105	0.230247	-0.599843
c4a	4	c4a	378	7410	1327	415218	4	378	382	6.69766	4	-0.00706195	0.131105	0.230247	-0.600083
acvr1	8	acvr1	760	7410	1327	415218	8	760	768	13.4655	8	-0.00711648	0.131105	0.230247	-0.60032
nos2	2	nos2	190	7410	1327	415218	2	190	192	3.36636	2	-0.00711648	0.131105	0.230247	-0.60032
rrm2	8	rrm2	760	7410	1327	415218	8	760	768	13.4655	8	-0.00711648	0.131105	0.230247	-0.60032
dleu2	3	dleu2	287	7410	1327	415218	3	287	290	5.08461	3	-0.00718832	0.131105	0.230247	-0.600632
lipa	2	lipa	193	7410	1327	415218	2	193	195	3.41896	2	-0.00727674	0.131105	0.230247	-0.601016
itih4	5	itih4	484	7410	1327	415218	5	484	489	8.57371	5	-0.0073082	0.131105	0.230247	-0.601152
sftpa1	5	sftpa1	488	7410	1327	415218	5	488	493	8.64384	5	-0.00739116	0.131105	0.230247	-0.601513
fgfr1	3	fgfr1	295	7410	1327	415218	3	295	298	5.22488	3	-0.00746604	0.131105	0.230247	-0.601838
cd82	8	cd82	792	7410	1327	415218	8	792	800	14.0265	8	-0.00753315	0.131105	0.230247	-0.602129
marcks	3	marcks	299	7410	1327	415218	3	299	302	5.29501	3	-0.00759937	0.131105	0.230247	-0.602417
hla-g	1	hla-g	100	7410	1327	415218	1	100	101	1.77085	1	-0.00763216	0.131105	0.230247	-0.602559
cd2	4	cd2	402	7410	1327	415218	4	402	406	7.11846	4	-0.00768093	0.131105	0.230247	-0.602771
cxcl10	4	cxcl10	407	7410	1327	415218	4	407	411	7.20612	4	-0.00780079	0.131105	0.230247	-0.603292
clu	1	clu	103	7410	1327	415218	1	103	104	1.82345	1	-0.00791777	0.131105	0.230247	-0.6038
fscn1	2	fscn1	206	7410	1327	415218	2	206	208	3.6469	2	-0.00791777	0.131105	0.230247	-0.6038
psmd12	2	psmd12	206	7410	1327	415218	2	206	208	3.6469	2	-0.00791777	0.131105	0.230247	-0.6038
polg2	2	polg2	208	7410	1327	415218	2	208	210	3.68196	2	-0.00800934	0.131105	0.230247	-0.604197
ss18l1	1	ss18l1	104	7410	1327	415218	1	104	105	1.84098	1	-0.00800934	0.131105	0.230247	-0.604197
erg	2	erg	209	7410	1327	415218	2	209	211	3.69949	2	-0.00805448	0.131105	0.230247	-0.604393
gtf2a1	2	gtf2a1	209	7410	1327	415218	2	209	211	3.69949	2	-0.00805448	0.131105	0.230247	-0.604393
osm	3	osm	314	7410	1327	415218	3	314	317	5.55801	3	-0.00806943	0.131105	0.230247	-0.604458
scgb1a1	1	scgb1a1	106	7410	1327	415218	1	106	107	1.87605	1	-0.00818736	0.131105	0.230247	-0.604971
alb	2	alb	213	7410	1327	415218	2	213	215	3.76963	2	-0.00823082	0.131105	0.230247	-0.605159
renbp	3	renbp	322	7410	1327	415218	3	322	325	5.69827	3	-0.00830238	0.131105	0.230247	-0.60547
sf4	3	sf4	322	7410	1327	415218	3	322	325	5.69827	3	-0.00830238	0.131105	0.230247	-0.60547
ncam1	1	ncam1	109	7410	1327	415218	1	109	110	1.92865	1	-0.00844224	0.131105	0.230247	-0.606078
il2ra	7	il2ra	767	7410	1327	415218	7	767	774	13.5707	7	-0.00848922	0.131105	0.230247	-0.606282
psmd7	1	psmd7	110	7410	1327	415218	1	110	111	1.94618	1	-0.00852414	0.131105	0.230247	-0.606433
dio2	5	dio2	551	7410	1327	415218	5	551	556	9.74843	5	-0.00854034	0.131105	0.230247	-0.606504
psip1	2	psip1	223	7410	1327	415218	2	223	225	3.94496	2	-0.00864426	0.131105	0.230247	-0.606955
apoa1	1	apoa1	113	7410	1327	415218	1	113	114	1.99878	1	-0.00876122	0.131105	0.230247	-0.607463
creb1	1	creb1	113	7410	1327	415218	1	113	114	1.99878	1	-0.00876122	0.131105	0.230247	-0.607463
cdipt	1	cdipt	114	7410	1327	415218	1	114	115	2.01631	1	-0.0088375	0.131105	0.230247	-0.607794
dgcr2	1	dgcr2	114	7410	1327	415218	1	114	115	2.01631	1	-0.0088375	0.131105	0.230247	-0.607794
jtb	2	jtb	235	7410	1327	415218	2	235	237	4.15536	2	-0.00909433	0.131105	0.230247	-0.60891
muted	5	muted	591	7410	1327	415218	5	591	596	10.4498	5	-0.00914389	0.131105	0.230247	-0.609125
crybb2	19	crybb2	2253	7410	1327	415218	19	2253	2272	39.8353	19	-0.00917047	0.131105	0.230247	-0.60924
hp	19	hp	2255	7410	1327	415218	19	2255	2274	39.8704	19	-0.00917783	0.131105	0.230247	-0.609272
pnma2	1	pnma2	119	7410	1327	415218	1	119	120	2.10398	1	-0.00919982	0.131105	0.230247	-0.609368
icam1	1	icam1	120	7410	1327	415218	1	120	121	2.12151	1	-0.00926869	0.131105	0.230247	-0.609667
psma2	5	psma2	603	7410	1327	415218	5	603	608	10.6602	5	-0.00930947	0.131105	0.230247	-0.609844
usp9x	4	usp9x	485	7410	1327	415218	4	485	489	8.57371	4	-0.00935319	0.131105	0.230247	-0.610034
c2	5	c2	615	7410	1327	415218	5	615	620	10.8706	5	-0.00946863	0.131105	0.230247	-0.610535
cd80	1	cd80	124	7410	1327	415218	1	124	125	2.19164	1	-0.00953315	0.131105	0.230247	-0.610816
il4	16	il4	1988	7410	1327	415218	16	1988	2004	35.1364	16	-0.00954912	0.131105	0.230247	-0.610885
sim2	1	sim2	126	7410	1327	415218	1	126	127	2.22671	1	-0.00965913	0.131105	0.230247	-0.611363
ifna1	13	ifna1	1644	7410	1327	415218	13	1644	1657	29.0524	13	-0.00968765	0.131105	0.230247	-0.611487
tpo	4	tpo	508	7410	1327	415218	4	508	512	8.97697	4	-0.00972065	0.131105	0.230247	-0.61163
ugt1a1	1	ugt1a1	127	7410	1327	415218	1	127	128	2.24424	1	-0.00972065	0.131105	0.230247	-0.61163
slc6a2	1	slc6a2	129	7410	1327	415218	1	129	130	2.27931	1	-0.00984084	0.131105	0.230247	-0.612152
ephb1	1	ephb1	130	7410	1327	415218	1	130	131	2.29684	1	-0.00989956	0.131105	0.230247	-0.612407
pitx3	2	pitx3	262	7410	1327	415218	2	262	264	4.62875	2	-0.00995739	0.131105	0.230247	-0.612658
ptx3	2	ptx3	262	7410	1327	415218	2	262	264	4.62875	2	-0.00995739	0.131105	0.230247	-0.612658
nbl1	1	nbl1	136	7410	1327	415218	1	136	137	2.40204	1	-0.0102339	0.131105	0.230247	-0.613859
parn	1	parn	137	7410	1327	415218	1	137	138	2.41957	1	-0.0102868	0.131105	0.230247	-0.614089
zglp1	1	zglp1	138	7410	1327	415218	1	138	139	2.43711	1	-0.0103389	0.131105	0.230247	-0.614315
c10orf10	1	c10orf10	139	7410	1327	415218	1	139	140	2.45464	1	-0.0103903	0.131105	0.230247	-0.614538
tnfrsf1a	1	tnfrsf1a	141	7410	1327	415218	1	141	142	2.48971	1	-0.0104909	0.131105	0.230247	-0.614975
fam49b	2	fam49b	283	7410	1327	415218	2	283	285	4.99695	2	-0.0105156	0.131105	0.230247	-0.615082
galns	2	galns	284	7410	1327	415218	2	284	286	5.01448	2	-0.0105401	0.131105	0.230247	-0.615189
elavl1	1	elavl1	143	7410	1327	415218	1	143	144	2.52477	1	-0.0105887	0.131105	0.230247	-0.6154
c5	1	c5	144	7410	1327	415218	1	144	145	2.54231	1	-0.0106366	0.131105	0.230247	-0.615608
s100a9	1	s100a9	144	7410	1327	415218	1	144	145	2.54231	1	-0.0106366	0.131105	0.230247	-0.615608
lgals1	1	lgals1	145	7410	1327	415218	1	145	146	2.55984	1	-0.0106838	0.131105	0.230247	-0.615813
fxyd5	1	fxyd5	149	7410	1327	415218	1	149	150	2.62997	1	-0.0108665	0.131105	0.230247	-0.616606
scn5a	1	scn5a	149	7410	1327	415218	1	149	150	2.62997	1	-0.0108665	0.131105	0.230247	-0.616606
apoe	3	apoe	459	7410	1327	415218	3	459	462	8.10032	3	-0.0110396	0.131105	0.230247	-0.617358
dbp	2	dbp	306	7410	1327	415218	2	306	308	5.40021	2	-0.0110396	0.131105	0.230247	-0.617358
ephb6	1	ephb6	154	7410	1327	415218	1	154	155	2.71764	1	-0.0110815	0.131105	0.230247	-0.61754
ik	11	ik	1708	7410	1327	415218	11	1708	1719	30.1395	11	-0.0111341	0.131105	0.230247	-0.617769
fut1	1	fut1	157	7410	1327	415218	1	157	158	2.77024	1	-0.011204	0.131105	0.230247	-0.618072
gc	2	gc	323	7410	1327	415218	2	323	325	5.69827	2	-0.0113793	0.131105	0.230247	-0.618834
khsrp	1	khsrp	173	7410	1327	415218	1	173	174	3.05077	1	-0.011786	0.131105	0.230247	-0.6206
siglec7	1	siglec7	173	7410	1327	415218	1	173	174	3.05077	1	-0.011786	0.131105	0.230247	-0.6206
ndufb3	12	ndufb3	2084	7410	1327	415218	12	2084	2096	36.7495	12	-0.011808	0.131105	0.230247	-0.620695
tnfaip1	12	tnfaip1	2087	7410	1327	415218	12	2087	2099	36.8021	12	-0.0118161	0.131105	0.230247	-0.620731
cd68	1	cd68	174	7410	1327	415218	1	174	175	3.0683	1	-0.0118189	0.131105	0.230247	-0.620743
ptpn11	1	ptpn11	175	7410	1327	415218	1	175	176	3.08583	1	-0.0118513	0.131105	0.230247	-0.620884
cgb5	16	cgb5	2807	7410	1327	415218	16	2807	2823	49.4961	16	-0.0118654	0.131105	0.230247	-0.620945
cd86	1	cd86	176	7410	1327	415218	1	176	177	3.10337	1	-0.0118834	0.131105	0.230247	-0.621023
sftpd	1	sftpd	176	7410	1327	415218	1	176	177	3.10337	1	-0.0118834	0.131105	0.230247	-0.621023
ache	1	ache	178	7410	1327	415218	1	178	179	3.13843	1	-0.0119466	0.131105	0.230247	-0.621297
s100b	1	s100b	180	7410	1327	415218	1	180	181	3.1735	1	-0.0120083	0.131105	0.230247	-0.621565
lif	1	lif	183	7410	1327	415218	1	183	184	3.2261	1	-0.0120984	0.131105	0.230247	-0.621957
ptprc	1	ptprc	191	7410	1327	415218	1	191	192	3.36636	1	-0.0123248	0.131105	0.230247	-0.62294
gstz1	1	gstz1	193	7410	1327	415218	1	193	194	3.40143	1	-0.0123785	0.131105	0.230247	-0.623173
gopc	1	gopc	197	7410	1327	415218	1	197	198	3.47156	1	-0.0124826	0.131105	0.230247	-0.623626
neurod1	5	neurod1	1005	7410	1327	415218	5	1005	1010	17.7085	5	-0.0125827	0.131105	0.230247	-0.62406
cd79a	45	cd79a	9424	7410	1327	415218	45	9424	9469	166.021	45	-0.0127808	0.131105	0.230247	-0.624921
lcat	1	lcat	210	7410	1327	415218	1	210	211	3.69949	1	-0.0127938	0.131105	0.230247	-0.624977
plekhm1	4	plekhm1	856	7410	1327	415218	4	856	860	15.0785	4	-0.012882	0.131105	0.230247	-0.62536
thpo	3	thpo	642	7410	1327	415218	3	642	645	11.3089	3	-0.012882	0.131105	0.230247	-0.62536
cd4	9	cd4	1959	7410	1327	415218	9	1959	1968	34.5052	9	-0.01296	0.131105	0.230247	-0.625699
hal	6	hal	1313	7410	1327	415218	6	1313	1319	23.1262	6	-0.0129842	0.131105	0.230247	-0.625804
sorbs1	3	sorbs1	704	7410	1327	415218	3	704	707	12.3959	3	-0.0132899	0.131105	0.230247	-0.627132
serpinb6	3	serpinb6	705	7410	1327	415218	3	705	708	12.4135	3	-0.0132959	0.131105	0.230247	-0.627158
brd4	3	brd4	706	7410	1327	415218	3	706	709	12.431	3	-0.0133018	0.131105	0.230247	-0.627184
cap1	3	cap1	710	7410	1327	415218	3	710	713	12.5011	3	-0.0133256	0.131105	0.230247	-0.627287
lcn2	1	lcn2	246	7410	1327	415218	1	246	247	4.33069	1	-0.0134846	0.131105	0.230247	-0.627977
vps45	1	vps45	250	7410	1327	415218	1	250	251	4.40082	1	-0.0135491	0.131105	0.230247	-0.628257
ngf	1	ngf	254	7410	1327	415218	1	254	255	4.47095	1	-0.0136116	0.131105	0.230247	-0.628529
rln2	1	rln2	254	7410	1327	415218	1	254	255	4.47095	1	-0.0136116	0.131105	0.230247	-0.628529
epo	5	epo	1271	7410	1327	415218	5	1271	1276	22.3723	5	-0.0136147	0.131105	0.230247	-0.628542
f2	1	f2	260	7410	1327	415218	1	260	261	4.57615	1	-0.0137017	0.131105	0.230247	-0.62892
dyrk3	5	dyrk3	1331	7410	1327	415218	5	1331	1336	23.4243	5	-0.0137906	0.131105	0.230247	-0.629306
pfdn4	3	pfdn4	807	7410	1327	415218	3	807	810	14.2019	3	-0.0138294	0.131105	0.230247	-0.629475
arhgap4	3	arhgap4	816	7410	1327	415218	3	816	819	14.3596	3	-0.0138701	0.131105	0.230247	-0.629652
th1l	1	th1l	293	7410	1327	415218	1	293	294	5.15475	1	-0.0141318	0.131105	0.230247	-0.630788
hla-a	1	hla-a	313	7410	1327	415218	1	313	314	5.50541	1	-0.0143484	0.131105	0.230247	-0.631729
itgb2	1	itgb2	317	7410	1327	415218	1	317	318	5.57554	1	-0.0143885	0.131105	0.230247	-0.631903
apob	2	apob	660	7410	1327	415218	2	660	662	11.6069	2	-0.014512	0.131105	0.230247	-0.632439
etv3	1	etv3	370	7410	1327	415218	1	370	371	6.5048	1	-0.0148377	0.131105	0.230247	-0.633854
cd9	1	cd9	383	7410	1327	415218	1	383	384	6.73273	1	-0.014929	0.131105	0.230247	-0.634251
c3	1	c3	387	7410	1327	415218	1	387	388	6.80286	1	-0.0149558	0.131105	0.230247	-0.634367
cd40	1	cd40	478	7410	1327	415218	1	478	479	8.39838	1	-0.0154455	0.131105	0.230247	-0.636494
pon1	1	pon1	569	7410	1327	415218	1	569	570	9.9939	1	-0.0157788	0.131105	0.230247	-0.637941
jph3	1	jph3	590	7410	1327	415218	1	590	591	10.3621	1	-0.0158411	0.131105	0.230247	-0.638212
kctd11	1	kctd11	1144	7410	1327	415218	1	1144	1145	20.0755	1	-0.0166598	0.131105	0.230247	-0.641768
ren	1	ren	1144	7410	1327	415218	1	1144	1145	20.0755	1	-0.0166598	0.131105	0.230247	-0.641768
	10508

## Sheet: Semen
PUTATIVE BIOMARKERS	Positive	FinalTally	Negative	S1(rel_abs)	SP	S2(neg_abs)	df1	df2	dft	ex	ev	f(Pi)	mean	SD	Z(Pi)
klk13	1			40	35	12956	1	0	1	0.00307787	1	0.996922	0.251343	0.375801	1.98397
klk15	1			40	35	12956	1	0	1	0.00307787	1	0.996922	0.251343	0.375801	1.98397
pbx2	1			40	35	12956	1	0	1	0.00307787	1	0.996922	0.251343	0.375801	1.98397
psen2	1			40	35	12956	1	0	1	0.00307787	1	0.996922	0.251343	0.375801	1.98397
slc38a3	1			40	35	12956	1	0	1	0.00307787	1	0.996922	0.251343	0.375801	1.98397
tff1	1			40	35	12956	1	0	1	0.00307787	1	0.996922	0.251343	0.375801	1.98397
brca1	2	brca1	2	40	35	12956	2	2	4	0.0123115	2	0.496922	0.251343	0.375801	0.653483
dbp	1	dbp	1	40	35	12956	1	1	2	0.00615574	1	0.496922	0.251343	0.375801	0.653483
fxyd5	2	fxyd5	2	40	35	12956	2	2	4	0.0123115	2	0.496922	0.251343	0.375801	0.653483
gc	1	gc	1	40	35	12956	1	1	2	0.00615574	1	0.496922	0.251343	0.375801	0.653483
dbi	6	dbi	34	40	35	12956	6	34	40	0.123115	6	0.146922	0.251343	0.375801	-0.277861
pip	1	pip	10	40	35	12956	1	10	11	0.0338566	1	0.0878312	0.251343	0.375801	-0.435101
enpp1	1	enpp1	11	40	35	12956	1	11	12	0.0369344	1	0.0802555	0.251343	0.375801	-0.45526
tsc1	1	tsc1	11	40	35	12956	1	11	12	0.0369344	1	0.0802555	0.251343	0.375801	-0.45526
ddx41	1	ddx41	12	40	35	12956	1	12	13	0.0400123	1	0.0738452	0.251343	0.375801	-0.472317
bbs9	1	bbs9	15	40	35	12956	1	15	16	0.0492459	1	0.0594221	0.251343	0.375801	-0.510697
hk2	1	hk2	19	40	35	12956	1	19	20	0.0615574	1	0.0469221	0.251343	0.375801	-0.543959
hook2	1	hook2	19	40	35	12956	1	19	20	0.0615574	1	0.0469221	0.251343	0.375801	-0.543959
kif2a	1	kif2a	19	40	35	12956	1	19	20	0.0615574	1	0.0469221	0.251343	0.375801	-0.543959
kcna5	1	kcna5	20	40	35	12956	1	20	21	0.0646353	1	0.0445412	0.251343	0.375801	-0.550295
klk2	1	klk2	25	40	35	12956	1	25	26	0.0800246	1	0.0353837	0.251343	0.375801	-0.574663
lat2	2	lat2	77	40	35	12956	2	77	79	0.243152	2	0.0222386	0.251343	0.375801	-0.609642
cd4	1	cd4	72	40	35	12956	1	72	73	0.224685	1	0.0106208	0.251343	0.375801	-0.640557
dcx	1	dcx	78	40	35	12956	1	78	79	0.243152	1	0.00958036	0.251343	0.375801	-0.643325
npepps	2	npepps	206	40	35	12956	2	206	208	0.640197	2	0.00653751	0.251343	0.375801	-0.651422
pros1	2	pros1	206	40	35	12956	2	206	208	0.640197	2	0.00653751	0.251343	0.375801	-0.651422
psat1	2	psat1	206	40	35	12956	2	206	208	0.640197	2	0.00653751	0.251343	0.375801	-0.651422
klk3	2	klk3	221	40	35	12956	2	221	223	0.686365	2	0.00589074	0.251343	0.375801	-0.653143
mbnl1	1	mbnl1	146	40	35	12956	1	146	147	0.452447	1	0.00372485	0.251343	0.375801	-0.658906
scn8a	3	scn8a	542	40	35	12956	3	542	545	1.67744	3	0.00242672	0.251343	0.375801	-0.662361
akr1b1	1	akr1b1	211	40	35	12956	1	211	212	0.652508	1	0.00163911	0.251343	0.375801	-0.664457
ar	1	ar	211	40	35	12956	1	211	212	0.652508	1	0.00163911	0.251343	0.375801	-0.664457
areg	1	areg	211	40	35	12956	1	211	212	0.652508	1	0.00163911	0.251343	0.375801	-0.664457
fdxr	1	fdxr	211	40	35	12956	1	211	212	0.652508	1	0.00163911	0.251343	0.375801	-0.664457
jun	1	jun	1029	40	35	12956	1	1029	1030	3.17021	1	-0.002107	0.251343	0.375801	-0.674425
	49		3828

## Sheet: Saliva
PUTATIVE BIOMARKERS	Positive	FinalTally	Negative	S1(rel_abs)	SP	S2(neg_abs)	df1	df2	dft	ex	ev	f(Pi)	mean	SD	Z(Pi)
brca2	2			149	73	22694	2	0	2	0.0130456	2	0.993477	0.204264	0.305773	2.58105
ca12	1			149	73	22694	1	0	1	0.00652279	1	0.993477	0.204264	0.305773	2.58105
cib1	1			149	73	22694	1	0	1	0.00652279	1	0.993477	0.204264	0.305773	2.58105
cyp24a1	1			149	73	22694	1	0	1	0.00652279	1	0.993477	0.204264	0.305773	2.58105
klk7	1			149	73	22694	1	0	1	0.00652279	1	0.993477	0.204264	0.305773	2.58105
ugt1a7	1			149	73	22694	1	0	1	0.00652279	1	0.993477	0.204264	0.305773	2.58105
vdr	1			149	73	22694	1	0	1	0.00652279	1	0.993477	0.204264	0.305773	2.58105
brca1	2	brca1	1	149	73	22694	2	1	3	0.0195684	2	0.660144	0.204264	0.305773	1.49091
psen2	2	psen2	1	149	73	22694	2	1	3	0.0195684	2	0.660144	0.204264	0.305773	1.49091
znf469	2	znf469	1	149	73	22694	2	1	3	0.0195684	2	0.660144	0.204264	0.305773	1.49091
cyp17a1	1	cyp17a1	1	149	73	22694	1	1	2	0.0130456	1	0.493477	0.204264	0.305773	0.945845
igf2	1	igf2	1	149	73	22694	1	1	2	0.0130456	1	0.493477	0.204264	0.305773	0.945845
insc	1	insc	1	149	73	22694	1	1	2	0.0130456	1	0.493477	0.204264	0.305773	0.945845
grb2	1	grb2	2	149	73	22694	1	2	3	0.0195684	1	0.326811	0.204264	0.305773	0.400778
mapk8	1	mapk8	2	149	73	22694	1	2	3	0.0195684	1	0.326811	0.204264	0.305773	0.400778
erbb2	3	erbb2	8	149	73	22694	3	8	11	0.0717506	3	0.266204	0.204264	0.305773	0.202572
tff1	2	tff1	6	149	73	22694	2	6	8	0.0521823	2	0.243477	0.204264	0.305773	0.128244
zbp1	1	zbp1	3	149	73	22694	1	3	4	0.0260911	1	0.243477	0.204264	0.305773	0.128244
acpp	1	acpp	4	149	73	22694	1	4	5	0.0326139	1	0.193477	0.204264	0.305773	-0.035276
asap2	1	asap2	4	149	73	22694	1	4	5	0.0326139	1	0.193477	0.204264	0.305773	-0.035276
cycs	1	cycs	4	149	73	22694	1	4	5	0.0326139	1	0.193477	0.204264	0.305773	-0.035276
hlcs	1	hlcs	4	149	73	22694	1	4	5	0.0326139	1	0.193477	0.204264	0.305773	-0.035276
mrps30	1	mrps30	4	149	73	22694	1	4	5	0.0326139	1	0.193477	0.204264	0.305773	-0.035276
papola	1	papola	4	149	73	22694	1	4	5	0.0326139	1	0.193477	0.204264	0.305773	-0.035276
reg3a	1	reg3a	4	149	73	22694	1	4	5	0.0326139	1	0.193477	0.204264	0.305773	-0.035276
cpox	1	cpox	5	149	73	22694	1	5	6	0.0391367	1	0.160144	0.204264	0.305773	-0.14429
cyp2e1	1	cyp2e1	5	149	73	22694	1	5	6	0.0391367	1	0.160144	0.204264	0.305773	-0.14429
muc4	1	muc4	6	149	73	22694	1	6	7	0.0456595	1	0.136334	0.204264	0.305773	-0.222156
nat2	1	nat2	6	149	73	22694	1	6	7	0.0456595	1	0.136334	0.204264	0.305773	-0.222156
pip	1	pip	6	149	73	22694	1	6	7	0.0456595	1	0.136334	0.204264	0.305773	-0.222156
slc38a1	1	slc38a1	6	149	73	22694	1	6	7	0.0456595	1	0.136334	0.204264	0.305773	-0.222156
egfr	1	egfr	9	149	73	22694	1	9	10	0.0652279	1	0.0934772	0.204264	0.305773	-0.362317
aldh9a1	1	aldh9a1	12	149	73	22694	1	12	13	0.0847962	1	0.0704003	0.204264	0.305773	-0.437787
lilra3	1	lilra3	12	149	73	22694	1	12	13	0.0847962	1	0.0704003	0.204264	0.305773	-0.437787
dld	1	dld	13	149	73	22694	1	13	14	0.091319	1	0.0649058	0.204264	0.305773	-0.455757
fancc	1	fancc	15	149	73	22694	1	15	16	0.104365	1	0.0559772	0.204264	0.305773	-0.484957
cir1	2	cir1	41	149	73	22694	2	41	43	0.28048	2	0.0399888	0.204264	0.305773	-0.537245
kcnj5	2	kcnj5	41	149	73	22694	2	41	43	0.28048	2	0.0399888	0.204264	0.305773	-0.537245
f3	4	f3	84	149	73	22694	4	84	88	0.574005	4	0.0389318	0.204264	0.305773	-0.540702
tsc1	1	tsc1	23	149	73	22694	1	23	24	0.156547	1	0.0351439	0.204264	0.305773	-0.55309
timd4	4	timd4	106	149	73	22694	4	106	110	0.717506	4	0.0298409	0.204264	0.305773	-0.570433
tf	3	tf	82	149	73	22694	3	82	85	0.554437	3	0.0287713	0.204264	0.305773	-0.573931
fut2	10	fut2	284	149	73	22694	10	284	294	1.9177	10	0.0274908	0.204264	0.305773	-0.578119
cat	1	cat	31	149	73	22694	1	31	32	0.208729	1	0.0247272	0.204264	0.305773	-0.587157
glyat	1	glyat	31	149	73	22694	1	31	32	0.208729	1	0.0247272	0.204264	0.305773	-0.587157
bbs9	2	bbs9	64	149	73	22694	2	64	66	0.430504	2	0.0237802	0.204264	0.305773	-0.590254
crat	1	crat	32	149	73	22694	1	32	33	0.215252	1	0.0237802	0.204264	0.305773	-0.590254
crybb2	2	crybb2	66	149	73	22694	2	66	68	0.443549	2	0.022889	0.204264	0.305773	-0.593169
hp	2	hp	66	149	73	22694	2	66	68	0.443549	2	0.022889	0.204264	0.305773	-0.593169
esr1	2	esr1	69	149	73	22694	2	69	71	0.463118	2	0.0216462	0.204264	0.305773	-0.597233
pgr	5	pgr	202	149	73	22694	5	202	207	1.35022	5	0.0176318	0.204264	0.305773	-0.610362
tmem37	5	tmem37	207	149	73	22694	5	207	212	1.38283	5	0.0170621	0.204264	0.305773	-0.612225
irf1	12	irf1	520	149	73	22694	12	520	532	3.47012	12	0.0160336	0.204264	0.305773	-0.615588
cga	1	cga	45	149	73	22694	1	45	46	0.300048	1	0.0152163	0.204264	0.305773	-0.618261
chga	1	chga	45	149	73	22694	1	45	46	0.300048	1	0.0152163	0.204264	0.305773	-0.618261
dbi	1	dbi	55	149	73	22694	1	55	56	0.365276	1	0.0113344	0.204264	0.305773	-0.630957
plxna2	3	plxna2	179	149	73	22694	3	179	182	1.18715	3	0.00996073	0.204264	0.305773	-0.635449
nov	6	nov	455	149	73	22694	6	455	461	3.007	6	0.0064924	0.204264	0.305773	-0.646792
plxna1	6	plxna1	455	149	73	22694	6	455	461	3.007	6	0.0064924	0.204264	0.305773	-0.646792
nr3c2	3	nr3c2	310	149	73	22694	3	310	313	2.04163	3	0.00306188	0.204264	0.305773	-0.658011
tnip1	2	tnip1	233	149	73	22694	2	233	235	1.53285	2	0.00198785	0.204264	0.305773	-0.661524
jun	15	jun	1770	149	73	22694	15	1770	1785	11.6432	15	0.00188058	0.204264	0.305773	-0.661875
scn8a	10	scn8a	1325	149	73	22694	10	1325	1335	8.70792	10	0.000967851	0.204264	0.305773	-0.66486
plxnb1	4	plxnb1	543	149	73	22694	4	543	547	3.56796	4	0.000789828	0.204264	0.305773	-0.665442
sepp1	4	sepp1	543	149	73	22694	4	543	547	3.56796	4	0.000789828	0.204264	0.305773	-0.665442
mbnl1	2	mbnl1	348	149	73	22694	2	348	350	2.28298	2	-0.0008085	0.204264	0.305773	-0.670669
ltb	1	ltb	175	149	73	22694	1	175	176	1.14801	1	-0.000840968	0.204264	0.305773	-0.670775
cp	1	cp	205	149	73	22694	1	205	206	1.34369	1	-0.00166842	0.204264	0.305773	-0.673481
lat2	1	lat2	208	149	73	22694	1	208	209	1.36326	1	-0.0017381	0.204264	0.305773	-0.673709
ltf	1	ltf	214	149	73	22694	1	214	215	1.4024	1	-0.00187162	0.204264	0.305773	-0.674146
il8	1	il8	216	149	73	22694	1	216	217	1.41544	1	-0.00191449	0.204264	0.305773	-0.674286
tff2	1	tff2	280	149	73	22694	1	280	281	1.8329	1	-0.00296407	0.204264	0.305773	-0.677719
cd79a	4	cd79a	1351	149	73	22694	4	1351	1355	8.83837	4	-0.00357076	0.204264	0.305773	-0.679703
	170		11054

## Sheet: Plasma
PUTATIVE BIOMARKERS	Positive	FinalTally	Negative	S1(rel_abs)	SP	S2(neg_abs)	df1	df2	dft	ex	ev	f(Pi)	mean	SD	Z(Pi)
aanat	1			4327	1002	342415	1	0	1	0.012479	1	0.987521	0.132308	0.242255	3.53022
akt1s1	2			4327	1002	342415	2	0	2	0.024958	2	0.987521	0.132308	0.242255	3.53022
bcap29	1			4327	1002	342415	1	0	1	0.012479	1	0.987521	0.132308	0.242255	3.53022
bcl2l14	1			4327	1002	342415	1	0	1	0.012479	1	0.987521	0.132308	0.242255	3.53022
bicd1	1			4327	1002	342415	1	0	1	0.012479	1	0.987521	0.132308	0.242255	3.53022
birc2	1			4327	1002	342415	1	0	1	0.012479	1	0.987521	0.132308	0.242255	3.53022
brms1	1			4327	1002	342415	1	0	1	0.012479	1	0.987521	0.132308	0.242255	3.53022
brwd3	1			4327	1002	342415	1	0	1	0.012479	1	0.987521	0.132308	0.242255	3.53022
cldn5	1			4327	1002	342415	1	0	1	0.012479	1	0.987521	0.132308	0.242255	3.53022
cndp2	1			4327	1002	342415	1	0	1	0.012479	1	0.987521	0.132308	0.242255	3.53022
ec 2.7.1.112	1			4327	1002	342415	1	0	1	0.012479	1	0.987521	0.132308	0.242255	3.53022
ecd	2			4327	1002	342415	2	0	2	0.024958	2	0.987521	0.132308	0.242255	3.53022
fermt1	1			4327	1002	342415	1	0	1	0.012479	1	0.987521	0.132308	0.242255	3.53022
foxa3	1			4327	1002	342415	1	0	1	0.012479	1	0.987521	0.132308	0.242255	3.53022
foxe1	1			4327	1002	342415	1	0	1	0.012479	1	0.987521	0.132308	0.242255	3.53022
fxyd3	1			4327	1002	342415	1	0	1	0.012479	1	0.987521	0.132308	0.242255	3.53022
hsd17b7	1			4327	1002	342415	1	0	1	0.012479	1	0.987521	0.132308	0.242255	3.53022
inhba	1			4327	1002	342415	1	0	1	0.012479	1	0.987521	0.132308	0.242255	3.53022
itih2	1			4327	1002	342415	1	0	1	0.012479	1	0.987521	0.132308	0.242255	3.53022
itih5	2			4327	1002	342415	2	0	2	0.024958	2	0.987521	0.132308	0.242255	3.53022
itpr3	1			4327	1002	342415	1	0	1	0.012479	1	0.987521	0.132308	0.242255	3.53022
kif11	1			4327	1002	342415	1	0	1	0.012479	1	0.987521	0.132308	0.242255	3.53022
klk13	2			4327	1002	342415	2	0	2	0.024958	2	0.987521	0.132308	0.242255	3.53022
klk15	1			4327	1002	342415	1	0	1	0.012479	1	0.987521	0.132308	0.242255	3.53022
klk5	1			4327	1002	342415	1	0	1	0.012479	1	0.987521	0.132308	0.242255	3.53022
klk8	1			4327	1002	342415	1	0	1	0.012479	1	0.987521	0.132308	0.242255	3.53022
lsm4	1			4327	1002	342415	1	0	1	0.012479	1	0.987521	0.132308	0.242255	3.53022
macf1	1			4327	1002	342415	1	0	1	0.012479	1	0.987521	0.132308	0.242255	3.53022
mfap4	1			4327	1002	342415	1	0	1	0.012479	1	0.987521	0.132308	0.242255	3.53022
mllt1	1			4327	1002	342415	1	0	1	0.012479	1	0.987521	0.132308	0.242255	3.53022
mmp11	1			4327	1002	342415	1	0	1	0.012479	1	0.987521	0.132308	0.242255	3.53022
mrc2	4			4327	1002	342415	4	0	4	0.0499161	4	0.987521	0.132308	0.242255	3.53022
mybl2	1			4327	1002	342415	1	0	1	0.012479	1	0.987521	0.132308	0.242255	3.53022
ncoa3	2			4327	1002	342415	2	0	2	0.024958	2	0.987521	0.132308	0.242255	3.53022
paqr6	1			4327	1002	342415	1	0	1	0.012479	1	0.987521	0.132308	0.242255	3.53022
paqr9	1			4327	1002	342415	1	0	1	0.012479	1	0.987521	0.132308	0.242255	3.53022
parg	1			4327	1002	342415	1	0	1	0.012479	1	0.987521	0.132308	0.242255	3.53022
peg3	1			4327	1002	342415	1	0	1	0.012479	1	0.987521	0.132308	0.242255	3.53022
rab11fip3	1			4327	1002	342415	1	0	1	0.012479	1	0.987521	0.132308	0.242255	3.53022
rab27b	1			4327	1002	342415	1	0	1	0.012479	1	0.987521	0.132308	0.242255	3.53022
rchy1	1			4327	1002	342415	1	0	1	0.012479	1	0.987521	0.132308	0.242255	3.53022
robo1	1			4327	1002	342415	1	0	1	0.012479	1	0.987521	0.132308	0.242255	3.53022
s100a14	1			4327	1002	342415	1	0	1	0.012479	1	0.987521	0.132308	0.242255	3.53022
sema6a	1			4327	1002	342415	1	0	1	0.012479	1	0.987521	0.132308	0.242255	3.53022
slc19a3	1			4327	1002	342415	1	0	1	0.012479	1	0.987521	0.132308	0.242255	3.53022
stat5a	1			4327	1002	342415	1	0	1	0.012479	1	0.987521	0.132308	0.242255	3.53022
tcl1b	1			4327	1002	342415	1	0	1	0.012479	1	0.987521	0.132308	0.242255	3.53022
tgfb3	1			4327	1002	342415	1	0	1	0.012479	1	0.987521	0.132308	0.242255	3.53022
tmem134	1			4327	1002	342415	1	0	1	0.012479	1	0.987521	0.132308	0.242255	3.53022
tnfaip6	1			4327	1002	342415	1	0	1	0.012479	1	0.987521	0.132308	0.242255	3.53022
tnrc6a	1			4327	1002	342415	1	0	1	0.012479	1	0.987521	0.132308	0.242255	3.53022
topbp1	1			4327	1002	342415	1	0	1	0.012479	1	0.987521	0.132308	0.242255	3.53022
xrcc2	2			4327	1002	342415	2	0	2	0.024958	2	0.987521	0.132308	0.242255	3.53022
xrcc3	1			4327	1002	342415	1	0	1	0.012479	1	0.987521	0.132308	0.242255	3.53022
xrcc5	2			4327	1002	342415	2	0	2	0.024958	2	0.987521	0.132308	0.242255	3.53022
znf350	1			4327	1002	342415	1	0	1	0.012479	1	0.987521	0.132308	0.242255	3.53022
znf410	1			4327	1002	342415	1	0	1	0.012479	1	0.987521	0.132308	0.242255	3.53022
krt8	4	krt8	1	4327	1002	342415	4	1	5	0.0623951	4	0.787521	0.132308	0.242255	2.70465
slc9a7	3	slc9a7	1	4327	1002	342415	3	1	4	0.0499161	3	0.737521	0.132308	0.242255	2.49825
hsd17b1	2	hsd17b1	1	4327	1002	342415	2	1	3	0.0374371	2	0.654188	0.132308	0.242255	2.15426
hsd17b2	4	hsd17b2	2	4327	1002	342415	4	2	6	0.0748741	4	0.654188	0.132308	0.242255	2.15426
banf1	14	banf1	9	4327	1002	342415	14	9	23	0.287017	14	0.596217	0.132308	0.242255	1.91496
erbb2	141	erbb2	91	4327	1002	342415	141	91	232	2.89513	141	0.59528	0.132308	0.242255	1.91109
bub1b	1	bub1b	1	4327	1002	342415	1	1	2	0.024958	1	0.487521	0.132308	0.242255	1.46628
cby1	1	cby1	1	4327	1002	342415	1	1	2	0.024958	1	0.487521	0.132308	0.242255	1.46628
cd3e	1	cd3e	1	4327	1002	342415	1	1	2	0.024958	1	0.487521	0.132308	0.242255	1.46628
cldn1	2	cldn1	2	4327	1002	342415	2	2	4	0.0499161	2	0.487521	0.132308	0.242255	1.46628
cpm	1	cpm	1	4327	1002	342415	1	1	2	0.024958	1	0.487521	0.132308	0.242255	1.46628
fbxl15	1	fbxl15	1	4327	1002	342415	1	1	2	0.024958	1	0.487521	0.132308	0.242255	1.46628
fermt3	1	fermt3	1	4327	1002	342415	1	1	2	0.024958	1	0.487521	0.132308	0.242255	1.46628
fstl1	1	fstl1	1	4327	1002	342415	1	1	2	0.024958	1	0.487521	0.132308	0.242255	1.46628
htatip2	1	htatip2	1	4327	1002	342415	1	1	2	0.024958	1	0.487521	0.132308	0.242255	1.46628
klk7	2	klk7	2	4327	1002	342415	2	2	4	0.0499161	2	0.487521	0.132308	0.242255	1.46628
limk1	1	limk1	1	4327	1002	342415	1	1	2	0.024958	1	0.487521	0.132308	0.242255	1.46628
mta3	1	mta3	1	4327	1002	342415	1	1	2	0.024958	1	0.487521	0.132308	0.242255	1.46628
nkx6-2	1	nkx6-2	1	4327	1002	342415	1	1	2	0.024958	1	0.487521	0.132308	0.242255	1.46628
otud4	1	otud4	1	4327	1002	342415	1	1	2	0.024958	1	0.487521	0.132308	0.242255	1.46628
prkar1b	1	prkar1b	1	4327	1002	342415	1	1	2	0.024958	1	0.487521	0.132308	0.242255	1.46628
rnf11	1	rnf11	1	4327	1002	342415	1	1	2	0.024958	1	0.487521	0.132308	0.242255	1.46628
runx3	1	runx3	1	4327	1002	342415	1	1	2	0.024958	1	0.487521	0.132308	0.242255	1.46628
scgb3a1	1	scgb3a1	1	4327	1002	342415	1	1	2	0.024958	1	0.487521	0.132308	0.242255	1.46628
slco3a1	1	slco3a1	1	4327	1002	342415	1	1	2	0.024958	1	0.487521	0.132308	0.242255	1.46628
slco5a1	1	slco5a1	1	4327	1002	342415	1	1	2	0.024958	1	0.487521	0.132308	0.242255	1.46628
smagp	1	smagp	1	4327	1002	342415	1	1	2	0.024958	1	0.487521	0.132308	0.242255	1.46628
tgfbr1	1	tgfbr1	1	4327	1002	342415	1	1	2	0.024958	1	0.487521	0.132308	0.242255	1.46628
tnk2	1	tnk2	1	4327	1002	342415	1	1	2	0.024958	1	0.487521	0.132308	0.242255	1.46628
tns1	1	tns1	1	4327	1002	342415	1	1	2	0.024958	1	0.487521	0.132308	0.242255	1.46628
usp33	2	usp33	2	4327	1002	342415	2	2	4	0.0499161	2	0.487521	0.132308	0.242255	1.46628
usp4	1	usp4	1	4327	1002	342415	1	1	2	0.024958	1	0.487521	0.132308	0.242255	1.46628
zeb1	1	zeb1	1	4327	1002	342415	1	1	2	0.024958	1	0.487521	0.132308	0.242255	1.46628
abcg2	86	abcg2	90	4327	1002	342415	86	90	176	2.19631	86	0.476157	0.132308	0.242255	1.41937
brca1	15	brca1	18	4327	1002	342415	15	18	33	0.411808	15	0.442066	0.132308	0.242255	1.27865
psen2	13	psen2	16	4327	1002	342415	13	16	29	0.361892	13	0.435797	0.132308	0.242255	1.25277
shmt1	3	shmt1	4	4327	1002	342415	3	4	7	0.0873531	3	0.416092	0.132308	0.242255	1.17143
chek2	2	chek2	3	4327	1002	342415	2	3	5	0.0623951	2	0.387521	0.132308	0.242255	1.05349
ifngr2	2	ifngr2	3	4327	1002	342415	2	3	5	0.0623951	2	0.387521	0.132308	0.242255	1.05349
scn9a	2	scn9a	3	4327	1002	342415	2	3	5	0.0623951	2	0.387521	0.132308	0.242255	1.05349
serpine2	2	serpine2	3	4327	1002	342415	2	3	5	0.0623951	2	0.387521	0.132308	0.242255	1.05349
slc38a5	2	slc38a5	3	4327	1002	342415	2	3	5	0.0623951	2	0.387521	0.132308	0.242255	1.05349
tff1	14	tff1	21	4327	1002	342415	14	21	35	0.436766	14	0.387521	0.132308	0.242255	1.05349
cyp19a1	54	cyp19a1	89	4327	1002	342415	54	89	143	1.7845	54	0.365143	0.132308	0.242255	0.961119
xrcc1	3	xrcc1	5	4327	1002	342415	3	5	8	0.0998322	3	0.362521	0.132308	0.242255	0.950294
muc1	12	muc1	24	4327	1002	342415	12	24	36	0.449245	12	0.320854	0.132308	0.242255	0.778299
mx1	3	mx1	6	4327	1002	342415	3	6	9	0.112311	3	0.320854	0.132308	0.242255	0.778299
pgrmc1	3	pgrmc1	6	4327	1002	342415	3	6	9	0.112311	3	0.320854	0.132308	0.242255	0.778299
bin1	1	bin1	2	4327	1002	342415	1	2	3	0.0374371	1	0.320854	0.132308	0.242255	0.778299
cav2	1	cav2	2	4327	1002	342415	1	2	3	0.0374371	1	0.320854	0.132308	0.242255	0.778299
cdk7	1	cdk7	2	4327	1002	342415	1	2	3	0.0374371	1	0.320854	0.132308	0.242255	0.778299
cnksr1	1	cnksr1	2	4327	1002	342415	1	2	3	0.0374371	1	0.320854	0.132308	0.242255	0.778299
ddx58	1	ddx58	2	4327	1002	342415	1	2	3	0.0374371	1	0.320854	0.132308	0.242255	0.778299
dlc1	1	dlc1	2	4327	1002	342415	1	2	3	0.0374371	1	0.320854	0.132308	0.242255	0.778299
dnase1	1	dnase1	2	4327	1002	342415	1	2	3	0.0374371	1	0.320854	0.132308	0.242255	0.778299
dsg2	1	dsg2	2	4327	1002	342415	1	2	3	0.0374371	1	0.320854	0.132308	0.242255	0.778299
e2f1	1	e2f1	2	4327	1002	342415	1	2	3	0.0374371	1	0.320854	0.132308	0.242255	0.778299
foxa1	1	foxa1	2	4327	1002	342415	1	2	3	0.0374371	1	0.320854	0.132308	0.242255	0.778299
fut8	1	fut8	2	4327	1002	342415	1	2	3	0.0374371	1	0.320854	0.132308	0.242255	0.778299
gab2	2	gab2	4	4327	1002	342415	2	4	6	0.0748741	2	0.320854	0.132308	0.242255	0.778299
gnb2l1	1	gnb2l1	2	4327	1002	342415	1	2	3	0.0374371	1	0.320854	0.132308	0.242255	0.778299
grb14	1	grb14	2	4327	1002	342415	1	2	3	0.0374371	1	0.320854	0.132308	0.242255	0.778299
hoxb2	1	hoxb2	2	4327	1002	342415	1	2	3	0.0374371	1	0.320854	0.132308	0.242255	0.778299
igf1r	2	igf1r	4	4327	1002	342415	2	4	6	0.0748741	2	0.320854	0.132308	0.242255	0.778299
igfbp4	1	igfbp4	2	4327	1002	342415	1	2	3	0.0374371	1	0.320854	0.132308	0.242255	0.778299
itih1	1	itih1	2	4327	1002	342415	1	2	3	0.0374371	1	0.320854	0.132308	0.242255	0.778299
itih3	1	itih3	2	4327	1002	342415	1	2	3	0.0374371	1	0.320854	0.132308	0.242255	0.778299
klk6	2	klk6	4	4327	1002	342415	2	4	6	0.0748741	2	0.320854	0.132308	0.242255	0.778299
lef1	1	lef1	2	4327	1002	342415	1	2	3	0.0374371	1	0.320854	0.132308	0.242255	0.778299
mark3	1	mark3	2	4327	1002	342415	1	2	3	0.0374371	1	0.320854	0.132308	0.242255	0.778299
napa	1	napa	2	4327	1002	342415	1	2	3	0.0374371	1	0.320854	0.132308	0.242255	0.778299
ndrg1	1	ndrg1	2	4327	1002	342415	1	2	3	0.0374371	1	0.320854	0.132308	0.242255	0.778299
nt5c2	1	nt5c2	2	4327	1002	342415	1	2	3	0.0374371	1	0.320854	0.132308	0.242255	0.778299
prmt3	1	prmt3	2	4327	1002	342415	1	2	3	0.0374371	1	0.320854	0.132308	0.242255	0.778299
psd	1	psd	2	4327	1002	342415	1	2	3	0.0374371	1	0.320854	0.132308	0.242255	0.778299
sfrp1	2	sfrp1	4	4327	1002	342415	2	4	6	0.0748741	2	0.320854	0.132308	0.242255	0.778299
smad6	1	smad6	2	4327	1002	342415	1	2	3	0.0374371	1	0.320854	0.132308	0.242255	0.778299
tmx1	1	tmx1	2	4327	1002	342415	1	2	3	0.0374371	1	0.320854	0.132308	0.242255	0.778299
vav2	1	vav2	2	4327	1002	342415	1	2	3	0.0374371	1	0.320854	0.132308	0.242255	0.778299
chek1	3	chek1	7	4327	1002	342415	3	7	10	0.12479	3	0.287521	0.132308	0.242255	0.640703
ctnnbip1	3	ctnnbip1	7	4327	1002	342415	3	7	10	0.12479	3	0.287521	0.132308	0.242255	0.640703
hdac6	3	hdac6	7	4327	1002	342415	3	7	10	0.12479	3	0.287521	0.132308	0.242255	0.640703
pik3ca	6	pik3ca	14	4327	1002	342415	6	14	20	0.24958	6	0.287521	0.132308	0.242255	0.640703
prlr	2	prlr	5	4327	1002	342415	2	5	7	0.0873531	2	0.273235	0.132308	0.242255	0.581733
rassf1	9	rassf1	24	4327	1002	342415	9	24	33	0.411808	9	0.260248	0.132308	0.242255	0.528125
acp1	1	acp1	3	4327	1002	342415	1	3	4	0.0499161	1	0.237521	0.132308	0.242255	0.434309
arsh	1	arsh	3	4327	1002	342415	1	3	4	0.0499161	1	0.237521	0.132308	0.242255	0.434309
brca2	2	brca2	6	4327	1002	342415	2	6	8	0.0998322	2	0.237521	0.132308	0.242255	0.434309
casp2	1	casp2	3	4327	1002	342415	1	3	4	0.0499161	1	0.237521	0.132308	0.242255	0.434309
cd101	1	cd101	3	4327	1002	342415	1	3	4	0.0499161	1	0.237521	0.132308	0.242255	0.434309
cdk5rap2	1	cdk5rap2	3	4327	1002	342415	1	3	4	0.0499161	1	0.237521	0.132308	0.242255	0.434309
clec4c	1	clec4c	3	4327	1002	342415	1	3	4	0.0499161	1	0.237521	0.132308	0.242255	0.434309
diablo	2	diablo	6	4327	1002	342415	2	6	8	0.0998322	2	0.237521	0.132308	0.242255	0.434309
dnaja2	1	dnaja2	3	4327	1002	342415	1	3	4	0.0499161	1	0.237521	0.132308	0.242255	0.434309
fosl1	1	fosl1	3	4327	1002	342415	1	3	4	0.0499161	1	0.237521	0.132308	0.242255	0.434309
grlf1	1	grlf1	3	4327	1002	342415	1	3	4	0.0499161	1	0.237521	0.132308	0.242255	0.434309
hdac2	1	hdac2	3	4327	1002	342415	1	3	4	0.0499161	1	0.237521	0.132308	0.242255	0.434309
hexim1	1	hexim1	3	4327	1002	342415	1	3	4	0.0499161	1	0.237521	0.132308	0.242255	0.434309
kcng1	2	kcng1	6	4327	1002	342415	2	6	8	0.0998322	2	0.237521	0.132308	0.242255	0.434309
klk14	1	klk14	3	4327	1002	342415	1	3	4	0.0499161	1	0.237521	0.132308	0.242255	0.434309
krt13	2	krt13	6	4327	1002	342415	2	6	8	0.0998322	2	0.237521	0.132308	0.242255	0.434309
mmp13	1	mmp13	3	4327	1002	342415	1	3	4	0.0499161	1	0.237521	0.132308	0.242255	0.434309
muc4	2	muc4	6	4327	1002	342415	2	6	8	0.0998322	2	0.237521	0.132308	0.242255	0.434309
net1	2	net1	6	4327	1002	342415	2	6	8	0.0998322	2	0.237521	0.132308	0.242255	0.434309
pdzk1ip1	1	pdzk1ip1	3	4327	1002	342415	1	3	4	0.0499161	1	0.237521	0.132308	0.242255	0.434309
pik3r2	1	pik3r2	3	4327	1002	342415	1	3	4	0.0499161	1	0.237521	0.132308	0.242255	0.434309
plekha8	1	plekha8	3	4327	1002	342415	1	3	4	0.0499161	1	0.237521	0.132308	0.242255	0.434309
ptp4a3	2	ptp4a3	6	4327	1002	342415	2	6	8	0.0998322	2	0.237521	0.132308	0.242255	0.434309
setd2	1	setd2	3	4327	1002	342415	1	3	4	0.0499161	1	0.237521	0.132308	0.242255	0.434309
sgpp1	1	sgpp1	3	4327	1002	342415	1	3	4	0.0499161	1	0.237521	0.132308	0.242255	0.434309
slc16a7	3	slc16a7	9	4327	1002	342415	3	9	12	0.149748	3	0.237521	0.132308	0.242255	0.434309
slc25a20	1	slc25a20	3	4327	1002	342415	1	3	4	0.0499161	1	0.237521	0.132308	0.242255	0.434309
slc5a8	2	slc5a8	6	4327	1002	342415	2	6	8	0.0998322	2	0.237521	0.132308	0.242255	0.434309
smurf2	1	smurf2	3	4327	1002	342415	1	3	4	0.0499161	1	0.237521	0.132308	0.242255	0.434309
srms	1	srms	3	4327	1002	342415	1	3	4	0.0499161	1	0.237521	0.132308	0.242255	0.434309
ticam2	2	ticam2	6	4327	1002	342415	2	6	8	0.0998322	2	0.237521	0.132308	0.242255	0.434309
ugt2b15	2	ugt2b15	6	4327	1002	342415	2	6	8	0.0998322	2	0.237521	0.132308	0.242255	0.434309
erbb3	5	erbb3	16	4327	1002	342415	5	16	21	0.262059	5	0.225616	0.132308	0.242255	0.385168
ceacam3	4	ceacam3	13	4327	1002	342415	4	13	17	0.212143	4	0.222815	0.132308	0.242255	0.373605
ceacam5	4	ceacam5	13	4327	1002	342415	4	13	17	0.212143	4	0.222815	0.132308	0.242255	0.373605
abcc3	7	abcc3	24	4327	1002	342415	7	24	31	0.38685	7	0.213327	0.132308	0.242255	0.334441
psmd4	2	psmd4	7	4327	1002	342415	2	7	9	0.112311	2	0.209743	0.132308	0.242255	0.319646
slc39a1	2	slc39a1	7	4327	1002	342415	2	7	9	0.112311	2	0.209743	0.132308	0.242255	0.319646
pip	16	pip	58	4327	1002	342415	16	58	74	0.923447	16	0.203737	0.132308	0.242255	0.294853
cyp1b1	3	cyp1b1	11	4327	1002	342415	3	11	14	0.174706	3	0.201807	0.132308	0.242255	0.286885
slc2a12	3	slc2a12	11	4327	1002	342415	3	11	14	0.174706	3	0.201807	0.132308	0.242255	0.286885
slc16a4	7	slc16a4	26	4327	1002	342415	7	26	33	0.411808	7	0.199642	0.132308	0.242255	0.27795
afp	1	afp	4	4327	1002	342415	1	4	5	0.0623951	1	0.187521	0.132308	0.242255	0.227915
c19orf2	1	c19orf2	4	4327	1002	342415	1	4	5	0.0623951	1	0.187521	0.132308	0.242255	0.227915
cyp2j2	1	cyp2j2	4	4327	1002	342415	1	4	5	0.0623951	1	0.187521	0.132308	0.242255	0.227915
dhps	1	dhps	4	4327	1002	342415	1	4	5	0.0623951	1	0.187521	0.132308	0.242255	0.227915
dlec1	1	dlec1	4	4327	1002	342415	1	4	5	0.0623951	1	0.187521	0.132308	0.242255	0.227915
gck	1	gck	4	4327	1002	342415	1	4	5	0.0623951	1	0.187521	0.132308	0.242255	0.227915
grb7	1	grb7	4	4327	1002	342415	1	4	5	0.0623951	1	0.187521	0.132308	0.242255	0.227915
insrr	1	insrr	4	4327	1002	342415	1	4	5	0.0623951	1	0.187521	0.132308	0.242255	0.227915
kif5b	1	kif5b	4	4327	1002	342415	1	4	5	0.0623951	1	0.187521	0.132308	0.242255	0.227915
klk4	1	klk4	4	4327	1002	342415	1	4	5	0.0623951	1	0.187521	0.132308	0.242255	0.227915
lag3	1	lag3	4	4327	1002	342415	1	4	5	0.0623951	1	0.187521	0.132308	0.242255	0.227915
park7	1	park7	4	4327	1002	342415	1	4	5	0.0623951	1	0.187521	0.132308	0.242255	0.227915
rbm5	1	rbm5	4	4327	1002	342415	1	4	5	0.0623951	1	0.187521	0.132308	0.242255	0.227915
rit1	1	rit1	4	4327	1002	342415	1	4	5	0.0623951	1	0.187521	0.132308	0.242255	0.227915
slc30a2	1	slc30a2	4	4327	1002	342415	1	4	5	0.0623951	1	0.187521	0.132308	0.242255	0.227915
slc44a1	1	slc44a1	4	4327	1002	342415	1	4	5	0.0623951	1	0.187521	0.132308	0.242255	0.227915
stat5b	1	stat5b	4	4327	1002	342415	1	4	5	0.0623951	1	0.187521	0.132308	0.242255	0.227915
tas2r38	1	tas2r38	4	4327	1002	342415	1	4	5	0.0623951	1	0.187521	0.132308	0.242255	0.227915
tbl1x	1	tbl1x	4	4327	1002	342415	1	4	5	0.0623951	1	0.187521	0.132308	0.242255	0.227915
mdm2	5	mdm2	20	4327	1002	342415	5	20	25	0.311975	5	0.187521	0.132308	0.242255	0.227915
slc22a8	5	slc22a8	20	4327	1002	342415	5	20	25	0.311975	5	0.187521	0.132308	0.242255	0.227915
abcc2	30	abcc2	134	4327	1002	342415	30	134	164	2.04656	30	0.170448	0.132308	0.242255	0.157439
cdh1	2	cdh1	9	4327	1002	342415	2	9	11	0.137269	2	0.169339	0.132308	0.242255	0.152862
epcam	2	epcam	9	4327	1002	342415	2	9	11	0.137269	2	0.169339	0.132308	0.242255	0.152862
hyal2	2	hyal2	9	4327	1002	342415	2	9	11	0.137269	2	0.169339	0.132308	0.242255	0.152862
igfbp3	8	igfbp3	36	4327	1002	342415	8	36	44	0.549077	8	0.169339	0.132308	0.242255	0.152862
orai2	2	orai2	9	4327	1002	342415	2	9	11	0.137269	2	0.169339	0.132308	0.242255	0.152862
smad7	2	smad7	9	4327	1002	342415	2	9	11	0.137269	2	0.169339	0.132308	0.242255	0.152862
tram1	2	tram1	9	4327	1002	342415	2	9	11	0.137269	2	0.169339	0.132308	0.242255	0.152862
dbt	20	dbt	92	4327	1002	342415	20	92	112	1.39765	20	0.166092	0.132308	0.242255	0.13946
dlat	20	dlat	92	4327	1002	342415	20	92	112	1.39765	20	0.166092	0.132308	0.242255	0.13946
dlst	21	dlst	98	4327	1002	342415	21	98	119	1.485	21	0.163992	0.132308	0.242255	0.130788
apod	6	apod	29	4327	1002	342415	6	29	35	0.436766	6	0.15895	0.132308	0.242255	0.109975
actr1a	1	actr1a	5	4327	1002	342415	1	5	6	0.0748741	1	0.154188	0.132308	0.242255	0.0903187
agpat1	1	agpat1	5	4327	1002	342415	1	5	6	0.0748741	1	0.154188	0.132308	0.242255	0.0903187
agxt	1	agxt	5	4327	1002	342415	1	5	6	0.0748741	1	0.154188	0.132308	0.242255	0.0903187
anxa6	1	anxa6	5	4327	1002	342415	1	5	6	0.0748741	1	0.154188	0.132308	0.242255	0.0903187
cdk2	4	cdk2	20	4327	1002	342415	4	20	24	0.299496	4	0.154188	0.132308	0.242255	0.0903187
ceacam1	1	ceacam1	5	4327	1002	342415	1	5	6	0.0748741	1	0.154188	0.132308	0.242255	0.0903187
ddr1	1	ddr1	5	4327	1002	342415	1	5	6	0.0748741	1	0.154188	0.132308	0.242255	0.0903187
derl1	1	derl1	5	4327	1002	342415	1	5	6	0.0748741	1	0.154188	0.132308	0.242255	0.0903187
dnajc14	1	dnajc14	5	4327	1002	342415	1	5	6	0.0748741	1	0.154188	0.132308	0.242255	0.0903187
fen1	1	fen1	5	4327	1002	342415	1	5	6	0.0748741	1	0.154188	0.132308	0.242255	0.0903187
kcnn3	2	kcnn3	10	4327	1002	342415	2	10	12	0.149748	2	0.154188	0.132308	0.242255	0.0903187
mmp2	4	mmp2	20	4327	1002	342415	4	20	24	0.299496	4	0.154188	0.132308	0.242255	0.0903187
muc2	1	muc2	5	4327	1002	342415	1	5	6	0.0748741	1	0.154188	0.132308	0.242255	0.0903187
napsa	1	napsa	5	4327	1002	342415	1	5	6	0.0748741	1	0.154188	0.132308	0.242255	0.0903187
nr5a2	1	nr5a2	5	4327	1002	342415	1	5	6	0.0748741	1	0.154188	0.132308	0.242255	0.0903187
pink1	1	pink1	5	4327	1002	342415	1	5	6	0.0748741	1	0.154188	0.132308	0.242255	0.0903187
srm	1	srm	5	4327	1002	342415	1	5	6	0.0748741	1	0.154188	0.132308	0.242255	0.0903187
stam	1	stam	5	4327	1002	342415	1	5	6	0.0748741	1	0.154188	0.132308	0.242255	0.0903187
trim26	1	trim26	5	4327	1002	342415	1	5	6	0.0748741	1	0.154188	0.132308	0.242255	0.0903187
upp1	1	upp1	5	4327	1002	342415	1	5	6	0.0748741	1	0.154188	0.132308	0.242255	0.0903187
abcc5	3	abcc5	16	4327	1002	342415	3	16	19	0.237101	3	0.145416	0.132308	0.242255	0.0541092
rfc1	3	rfc1	16	4327	1002	342415	3	16	19	0.237101	3	0.145416	0.132308	0.242255	0.0541092
slc47a1	3	slc47a1	16	4327	1002	342415	3	16	19	0.237101	3	0.145416	0.132308	0.242255	0.0541092
cdk1	2	cdk1	11	4327	1002	342415	2	11	13	0.162227	2	0.141367	0.132308	0.242255	0.0373971
hpr	2	hpr	11	4327	1002	342415	2	11	13	0.162227	2	0.141367	0.132308	0.242255	0.0373971
adh1c	1	adh1c	6	4327	1002	342415	1	6	7	0.0873531	1	0.130378	0.132308	0.242255	-0.00796427
ca9	1	ca9	6	4327	1002	342415	1	6	7	0.0873531	1	0.130378	0.132308	0.242255	-0.00796427
cyp24a1	2	cyp24a1	12	4327	1002	342415	2	12	14	0.174706	2	0.130378	0.132308	0.242255	-0.00796427
cyp51a1	1	cyp51a1	6	4327	1002	342415	1	6	7	0.0873531	1	0.130378	0.132308	0.242255	-0.00796427
enox2	1	enox2	6	4327	1002	342415	1	6	7	0.0873531	1	0.130378	0.132308	0.242255	-0.00796427
etv4	1	etv4	6	4327	1002	342415	1	6	7	0.0873531	1	0.130378	0.132308	0.242255	-0.00796427
gpr17	1	gpr17	6	4327	1002	342415	1	6	7	0.0873531	1	0.130378	0.132308	0.242255	-0.00796427
lrp5	1	lrp5	6	4327	1002	342415	1	6	7	0.0873531	1	0.130378	0.132308	0.242255	-0.00796427
mrps7	2	mrps7	12	4327	1002	342415	2	12	14	0.174706	2	0.130378	0.132308	0.242255	-0.00796427
nme1	2	nme1	12	4327	1002	342415	2	12	14	0.174706	2	0.130378	0.132308	0.242255	-0.00796427
pak2	1	pak2	6	4327	1002	342415	1	6	7	0.0873531	1	0.130378	0.132308	0.242255	-0.00796427
pbx2	1	pbx2	6	4327	1002	342415	1	6	7	0.0873531	1	0.130378	0.132308	0.242255	-0.00796427
rhag	1	rhag	6	4327	1002	342415	1	6	7	0.0873531	1	0.130378	0.132308	0.242255	-0.00796427
slc22a9	1	slc22a9	6	4327	1002	342415	1	6	7	0.0873531	1	0.130378	0.132308	0.242255	-0.00796427
tmprss2	1	tmprss2	6	4327	1002	342415	1	6	7	0.0873531	1	0.130378	0.132308	0.242255	-0.00796427
tspan1	1	tspan1	6	4327	1002	342415	1	6	7	0.0873531	1	0.130378	0.132308	0.242255	-0.00796427
vipr2	1	vipr2	6	4327	1002	342415	1	6	7	0.0873531	1	0.130378	0.132308	0.242255	-0.00796427
abcc4	7	abcc4	43	4327	1002	342415	7	43	50	0.623951	7	0.127521	0.132308	0.242255	-0.0197582
mt1f	5	mt1f	31	4327	1002	342415	5	31	36	0.449245	5	0.12641	0.132308	0.242255	-0.0243448
cav1	4	cav1	25	4327	1002	342415	4	25	29	0.361892	4	0.125452	0.132308	0.242255	-0.0282987
mt1b	5	mt1b	32	4327	1002	342415	5	32	37	0.461724	5	0.122656	0.132308	0.242255	-0.0398398
mt1g	5	mt1g	32	4327	1002	342415	5	32	37	0.461724	5	0.122656	0.132308	0.242255	-0.0398398
tp53	7	tp53	45	4327	1002	342415	7	45	52	0.648909	7	0.122136	0.132308	0.242255	-0.0419853
abcc1	22	abcc1	142	4327	1002	342415	22	142	164	2.04656	22	0.121667	0.132308	0.242255	-0.0439214
frk	2	frk	13	4327	1002	342415	2	13	15	0.187185	2	0.120854	0.132308	0.242255	-0.0472774
znf77	2	znf77	13	4327	1002	342415	2	13	15	0.187185	2	0.120854	0.132308	0.242255	-0.0472774
igf1	11	igf1	72	4327	1002	342415	11	72	83	1.03576	11	0.120051	0.132308	0.242255	-0.050593
slco2b1	3	slco2b1	20	4327	1002	342415	3	20	23	0.287017	3	0.117956	0.132308	0.242255	-0.0592423
fgfr4	1	fgfr4	7	4327	1002	342415	1	7	8	0.0998322	1	0.112521	0.132308	0.242255	-0.0816765
grp	4	grp	28	4327	1002	342415	4	28	32	0.399329	4	0.112521	0.132308	0.242255	-0.0816765
kcna2	1	kcna2	7	4327	1002	342415	1	7	8	0.0998322	1	0.112521	0.132308	0.242255	-0.0816765
krt18	1	krt18	7	4327	1002	342415	1	7	8	0.0998322	1	0.112521	0.132308	0.242255	-0.0816765
mmp8	1	mmp8	7	4327	1002	342415	1	7	8	0.0998322	1	0.112521	0.132308	0.242255	-0.0816765
notch2	1	notch2	7	4327	1002	342415	1	7	8	0.0998322	1	0.112521	0.132308	0.242255	-0.0816765
nrg1	1	nrg1	7	4327	1002	342415	1	7	8	0.0998322	1	0.112521	0.132308	0.242255	-0.0816765
pitx2	1	pitx2	7	4327	1002	342415	1	7	8	0.0998322	1	0.112521	0.132308	0.242255	-0.0816765
st3gal4	1	st3gal4	7	4327	1002	342415	1	7	8	0.0998322	1	0.112521	0.132308	0.242255	-0.0816765
tspan33	1	tspan33	7	4327	1002	342415	1	7	8	0.0998322	1	0.112521	0.132308	0.242255	-0.0816765
ugt2b17	1	ugt2b17	7	4327	1002	342415	1	7	8	0.0998322	1	0.112521	0.132308	0.242255	-0.0816765
msh3	16	msh3	113	4327	1002	342415	16	113	129	1.60979	16	0.111552	0.132308	0.242255	-0.0856764
shbg	97	shbg	714	4327	1002	342415	97	714	811	10.1205	97	0.107126	0.132308	0.242255	-0.103945
abcc11	2	abcc11	15	4327	1002	342415	2	15	17	0.212143	2	0.105168	0.132308	0.242255	-0.112029
c11orf41	2	c11orf41	15	4327	1002	342415	2	15	17	0.212143	2	0.105168	0.132308	0.242255	-0.112029
p14	2	p14	15	4327	1002	342415	2	15	17	0.212143	2	0.105168	0.132308	0.242255	-0.112029
rpp14	2	rpp14	15	4327	1002	342415	2	15	17	0.212143	2	0.105168	0.132308	0.242255	-0.112029
sdcbp	2	sdcbp	15	4327	1002	342415	2	15	17	0.212143	2	0.105168	0.132308	0.242255	-0.112029
mki67	19	mki67	144	4327	1002	342415	19	144	163	2.03408	19	0.104085	0.132308	0.242255	-0.116498
azgp1	1	azgp1	8	4327	1002	342415	1	8	9	0.112311	1	0.0986321	0.132308	0.242255	-0.139008
cd7	1	cd7	8	4327	1002	342415	1	8	9	0.112311	1	0.0986321	0.132308	0.242255	-0.139008
gch1	1	gch1	8	4327	1002	342415	1	8	9	0.112311	1	0.0986321	0.132308	0.242255	-0.139008
gp2	1	gp2	8	4327	1002	342415	1	8	9	0.112311	1	0.0986321	0.132308	0.242255	-0.139008
hk3	1	hk3	8	4327	1002	342415	1	8	9	0.112311	1	0.0986321	0.132308	0.242255	-0.139008
hook3	1	hook3	8	4327	1002	342415	1	8	9	0.112311	1	0.0986321	0.132308	0.242255	-0.139008
igfals	1	igfals	8	4327	1002	342415	1	8	9	0.112311	1	0.0986321	0.132308	0.242255	-0.139008
itch	1	itch	8	4327	1002	342415	1	8	9	0.112311	1	0.0986321	0.132308	0.242255	-0.139008
itga6	1	itga6	8	4327	1002	342415	1	8	9	0.112311	1	0.0986321	0.132308	0.242255	-0.139008
orai3	2	orai3	16	4327	1002	342415	2	16	18	0.224622	2	0.0986321	0.132308	0.242255	-0.139008
prrt1	1	prrt1	8	4327	1002	342415	1	8	9	0.112311	1	0.0986321	0.132308	0.242255	-0.139008
ptch1	1	ptch1	8	4327	1002	342415	1	8	9	0.112311	1	0.0986321	0.132308	0.242255	-0.139008
ugt1a4	1	ugt1a4	8	4327	1002	342415	1	8	9	0.112311	1	0.0986321	0.132308	0.242255	-0.139008
zdhhc4	1	zdhhc4	8	4327	1002	342415	1	8	9	0.112311	1	0.0986321	0.132308	0.242255	-0.139008
pgp	15	pgp	127	4327	1002	342415	15	127	142	1.77202	15	0.0931548	0.132308	0.242255	-0.161618
btg2	4	btg2	34	4327	1002	342415	4	34	38	0.474203	4	0.0927841	0.132308	0.242255	-0.163148
cyp17a1	4	cyp17a1	34	4327	1002	342415	4	34	38	0.474203	4	0.0927841	0.132308	0.242255	-0.163148
smad3	2	smad3	17	4327	1002	342415	2	17	19	0.237101	2	0.0927841	0.132308	0.242255	-0.163148
tiparp	2	tiparp	17	4327	1002	342415	2	17	19	0.237101	2	0.0927841	0.132308	0.242255	-0.163148
tbl1xr1	3	tbl1xr1	26	4327	1002	342415	3	26	29	0.361892	3	0.0909693	0.132308	0.242255	-0.170639
mt1a	5	mt1a	44	4327	1002	342415	5	44	49	0.611472	5	0.0895618	0.132308	0.242255	-0.176449
pgpep1	15	pgpep1	134	4327	1002	342415	15	134	149	1.85937	15	0.0881921	0.132308	0.242255	-0.182103
14-3-3	1	14-3-3	9	4327	1002	342415	1	9	10	0.12479	1	0.087521	0.132308	0.242255	-0.184874
calb2	1	calb2	9	4327	1002	342415	1	9	10	0.12479	1	0.087521	0.132308	0.242255	-0.184874
cbx8	4	cbx8	36	4327	1002	342415	4	36	40	0.499161	4	0.087521	0.132308	0.242255	-0.184874
cpd	1	cpd	9	4327	1002	342415	1	9	10	0.12479	1	0.087521	0.132308	0.242255	-0.184874
eef1a2	1	eef1a2	9	4327	1002	342415	1	9	10	0.12479	1	0.087521	0.132308	0.242255	-0.184874
flt3lg	1	flt3lg	9	4327	1002	342415	1	9	10	0.12479	1	0.087521	0.132308	0.242255	-0.184874
gramd4	2	gramd4	18	4327	1002	342415	2	18	20	0.24958	2	0.087521	0.132308	0.242255	-0.184874
hla-dqa1	1	hla-dqa1	9	4327	1002	342415	1	9	10	0.12479	1	0.087521	0.132308	0.242255	-0.184874
homer2	1	homer2	9	4327	1002	342415	1	9	10	0.12479	1	0.087521	0.132308	0.242255	-0.184874
mt4	1	mt4	9	4327	1002	342415	1	9	10	0.12479	1	0.087521	0.132308	0.242255	-0.184874
mtmr11	1	mtmr11	9	4327	1002	342415	1	9	10	0.12479	1	0.087521	0.132308	0.242255	-0.184874
mx2	1	mx2	9	4327	1002	342415	1	9	10	0.12479	1	0.087521	0.132308	0.242255	-0.184874
prpf6	2	prpf6	18	4327	1002	342415	2	18	20	0.24958	2	0.087521	0.132308	0.242255	-0.184874
rad51	1	rad51	9	4327	1002	342415	1	9	10	0.12479	1	0.087521	0.132308	0.242255	-0.184874
rhob	1	rhob	9	4327	1002	342415	1	9	10	0.12479	1	0.087521	0.132308	0.242255	-0.184874
spp1	1	spp1	9	4327	1002	342415	1	9	10	0.12479	1	0.087521	0.132308	0.242255	-0.184874
vdr	9	vdr	81	4327	1002	342415	9	81	90	1.12311	9	0.087521	0.132308	0.242255	-0.184874
hla-drb5	3	hla-drb5	27	4327	1002	342415	3	27	30	0.374371	3	0.087521	0.132308	0.242255	-0.184874
cyp1a1	6	cyp1a1	55	4327	1002	342415	6	55	61	0.76122	6	0.0858816	0.132308	0.242255	-0.191641
ckap4	2	ckap4	19	4327	1002	342415	2	19	21	0.262059	2	0.0827591	0.132308	0.242255	-0.20453
fcgr1a	4	fcgr1a	38	4327	1002	342415	4	38	42	0.524119	4	0.0827591	0.132308	0.242255	-0.20453
runx2	2	runx2	19	4327	1002	342415	2	19	21	0.262059	2	0.0827591	0.132308	0.242255	-0.20453
cdkn1a	16	cdkn1a	153	4327	1002	342415	16	153	169	2.10895	16	0.0821955	0.132308	0.242255	-0.206856
pthlh	16	pthlh	154	4327	1002	342415	16	154	170	2.12143	16	0.0816386	0.132308	0.242255	-0.209155
tnfrsf10b	3	tnfrsf10b	29	4327	1002	342415	3	29	32	0.399329	3	0.081271	0.132308	0.242255	-0.210673
marcksl1	9	marcksl1	88	4327	1002	342415	9	88	97	1.21046	9	0.0803045	0.132308	0.242255	-0.214662
dna segment on chromosome 4 (unique) 234 expressed sequence (d4s234e)	14	dna segment on chromosome 4 (unique) 234 expressed sequence (d4s234e)	139	4327	1002	342415	14	139	153	1.90929	14	0.0790242	0.132308	0.242255	-0.219947
ace	1	ace	10	4327	1002	342415	1	10	11	0.137269	1	0.0784301	0.132308	0.242255	-0.2224
anks1b	1	anks1b	10	4327	1002	342415	1	10	11	0.137269	1	0.0784301	0.132308	0.242255	-0.2224
cd74	1	cd74	10	4327	1002	342415	1	10	11	0.137269	1	0.0784301	0.132308	0.242255	-0.2224
gpx4	1	gpx4	10	4327	1002	342415	1	10	11	0.137269	1	0.0784301	0.132308	0.242255	-0.2224
ikbkg	2	ikbkg	20	4327	1002	342415	2	20	22	0.274538	2	0.0784301	0.132308	0.242255	-0.2224
lrp6	1	lrp6	10	4327	1002	342415	1	10	11	0.137269	1	0.0784301	0.132308	0.242255	-0.2224
me2	1	me2	10	4327	1002	342415	1	10	11	0.137269	1	0.0784301	0.132308	0.242255	-0.2224
pias2	2	pias2	20	4327	1002	342415	2	20	22	0.274538	2	0.0784301	0.132308	0.242255	-0.2224
polr3k	2	polr3k	20	4327	1002	342415	2	20	22	0.274538	2	0.0784301	0.132308	0.242255	-0.2224
prok1	1	prok1	10	4327	1002	342415	1	10	11	0.137269	1	0.0784301	0.132308	0.242255	-0.2224
pxmp2	1	pxmp2	10	4327	1002	342415	1	10	11	0.137269	1	0.0784301	0.132308	0.242255	-0.2224
rasl12	1	rasl12	10	4327	1002	342415	1	10	11	0.137269	1	0.0784301	0.132308	0.242255	-0.2224
sp2	1	sp2	10	4327	1002	342415	1	10	11	0.137269	1	0.0784301	0.132308	0.242255	-0.2224
syne1	1	syne1	10	4327	1002	342415	1	10	11	0.137269	1	0.0784301	0.132308	0.242255	-0.2224
timm8a	3	timm8a	30	4327	1002	342415	3	30	33	0.411808	3	0.0784301	0.132308	0.242255	-0.2224
uhmk1	1	uhmk1	10	4327	1002	342415	1	10	11	0.137269	1	0.0784301	0.132308	0.242255	-0.2224
tceal1	14	tceal1	141	4327	1002	342415	14	141	155	1.93425	14	0.0778436	0.132308	0.242255	-0.224821
raf1	8	raf1	81	4327	1002	342415	8	81	89	1.11063	8	0.0774086	0.132308	0.242255	-0.226616
tert	4	tert	41	4327	1002	342415	4	41	45	0.561556	4	0.0764099	0.132308	0.242255	-0.230739
abcb1	41	abcb1	421	4327	1002	342415	41	421	462	5.76531	41	0.0762656	0.132308	0.242255	-0.231335
slco1b1	12	slco1b1	124	4327	1002	342415	12	124	136	1.69715	12	0.0757563	0.132308	0.242255	-0.233437
slco1b3	3	slco1b3	31	4327	1002	342415	3	31	34	0.424287	3	0.0757563	0.132308	0.242255	-0.233437
gsta1	2	gsta1	21	4327	1002	342415	2	21	23	0.287017	2	0.0744775	0.132308	0.242255	-0.238716
tp63	2	tp63	21	4327	1002	342415	2	21	23	0.287017	2	0.0744775	0.132308	0.242255	-0.238716
atp2b4	5	atp2b4	54	4327	1002	342415	5	54	59	0.736262	5	0.0722667	0.132308	0.242255	-0.247841
egfr	61	egfr	670	4327	1002	342415	61	670	731	9.12216	61	0.0709683	0.132308	0.242255	-0.253201
abl2	1	abl2	11	4327	1002	342415	1	11	12	0.149748	1	0.0708543	0.132308	0.242255	-0.253672
arhgap1	1	arhgap1	11	4327	1002	342415	1	11	12	0.149748	1	0.0708543	0.132308	0.242255	-0.253672
blk	1	blk	11	4327	1002	342415	1	11	12	0.149748	1	0.0708543	0.132308	0.242255	-0.253672
celsr1	1	celsr1	11	4327	1002	342415	1	11	12	0.149748	1	0.0708543	0.132308	0.242255	-0.253672
col18a1	3	col18a1	33	4327	1002	342415	3	33	36	0.449245	3	0.0708543	0.132308	0.242255	-0.253672
dynll1	1	dynll1	11	4327	1002	342415	1	11	12	0.149748	1	0.0708543	0.132308	0.242255	-0.253672
figf	1	figf	11	4327	1002	342415	1	11	12	0.149748	1	0.0708543	0.132308	0.242255	-0.253672
foxa2	1	foxa2	11	4327	1002	342415	1	11	12	0.149748	1	0.0708543	0.132308	0.242255	-0.253672
mapre1	1	mapre1	11	4327	1002	342415	1	11	12	0.149748	1	0.0708543	0.132308	0.242255	-0.253672
pklr	1	pklr	11	4327	1002	342415	1	11	12	0.149748	1	0.0708543	0.132308	0.242255	-0.253672
plaur	10	plaur	110	4327	1002	342415	10	110	120	1.49748	10	0.0708543	0.132308	0.242255	-0.253672
plec1	1	plec1	11	4327	1002	342415	1	11	12	0.149748	1	0.0708543	0.132308	0.242255	-0.253672
pmp22	2	pmp22	22	4327	1002	342415	2	22	24	0.299496	2	0.0708543	0.132308	0.242255	-0.253672
smpd3	1	smpd3	11	4327	1002	342415	1	11	12	0.149748	1	0.0708543	0.132308	0.242255	-0.253672
tcl1a	1	tcl1a	11	4327	1002	342415	1	11	12	0.149748	1	0.0708543	0.132308	0.242255	-0.253672
cd44	17	cd44	188	4327	1002	342415	17	188	205	2.5582	17	0.0704478	0.132308	0.242255	-0.25535
bcl2l1	6	bcl2l1	68	4327	1002	342415	6	68	74	0.923447	6	0.0686021	0.132308	0.242255	-0.262969
mmp9	4	mmp9	46	4327	1002	342415	4	46	50	0.623951	4	0.067521	0.132308	0.242255	-0.267431
rac1	14	rac1	167	4327	1002	342415	14	167	181	2.2587	14	0.064869	0.132308	0.242255	-0.278378
prap1	15	prap1	179	4327	1002	342415	15	179	194	2.42093	15	0.0648406	0.132308	0.242255	-0.278496
cdk4	2	cdk4	24	4327	1002	342415	2	24	26	0.324454	2	0.0644441	0.132308	0.242255	-0.280132
cdk6	1	cdk6	12	4327	1002	342415	1	12	13	0.162227	1	0.0644441	0.132308	0.242255	-0.280132
cxcr7	1	cxcr7	12	4327	1002	342415	1	12	13	0.162227	1	0.0644441	0.132308	0.242255	-0.280132
dr1	2	dr1	24	4327	1002	342415	2	24	26	0.324454	2	0.0644441	0.132308	0.242255	-0.280132
gnrhr	2	gnrhr	24	4327	1002	342415	2	24	26	0.324454	2	0.0644441	0.132308	0.242255	-0.280132
hdac1	1	hdac1	12	4327	1002	342415	1	12	13	0.162227	1	0.0644441	0.132308	0.242255	-0.280132
igf2r	1	igf2r	12	4327	1002	342415	1	12	13	0.162227	1	0.0644441	0.132308	0.242255	-0.280132
ing2	2	ing2	24	4327	1002	342415	2	24	26	0.324454	2	0.0644441	0.132308	0.242255	-0.280132
pak1	1	pak1	12	4327	1002	342415	1	12	13	0.162227	1	0.0644441	0.132308	0.242255	-0.280132
pdcd2	1	pdcd2	12	4327	1002	342415	1	12	13	0.162227	1	0.0644441	0.132308	0.242255	-0.280132
ptgs2	1	ptgs2	12	4327	1002	342415	1	12	13	0.162227	1	0.0644441	0.132308	0.242255	-0.280132
smad2	1	smad2	12	4327	1002	342415	1	12	13	0.162227	1	0.0644441	0.132308	0.242255	-0.280132
tbx3	1	tbx3	12	4327	1002	342415	1	12	13	0.162227	1	0.0644441	0.132308	0.242255	-0.280132
adamtsl1	3	adamtsl1	36	4327	1002	342415	3	36	39	0.486682	3	0.0644441	0.132308	0.242255	-0.280132
fos	3	fos	37	4327	1002	342415	3	37	40	0.499161	3	0.062521	0.132308	0.242255	-0.288071
atp2b1	4	atp2b1	50	4327	1002	342415	4	50	54	0.673867	4	0.0615951	0.132308	0.242255	-0.291893
bid	2	bid	25	4327	1002	342415	2	25	27	0.336934	2	0.0615951	0.132308	0.242255	-0.291893
slc4a3	2	slc4a3	25	4327	1002	342415	2	25	27	0.336934	2	0.0615951	0.132308	0.242255	-0.291893
gstp1	4	gstp1	51	4327	1002	342415	4	51	55	0.686346	4	0.0602483	0.132308	0.242255	-0.297452
asm	1	asm	13	4327	1002	342415	1	13	14	0.174706	1	0.0589496	0.132308	0.242255	-0.302813
birc3	1	birc3	13	4327	1002	342415	1	13	14	0.174706	1	0.0589496	0.132308	0.242255	-0.302813
fam48a	1	fam48a	13	4327	1002	342415	1	13	14	0.174706	1	0.0589496	0.132308	0.242255	-0.302813
grb10	1	grb10	13	4327	1002	342415	1	13	14	0.174706	1	0.0589496	0.132308	0.242255	-0.302813
kcna1	1	kcna1	13	4327	1002	342415	1	13	14	0.174706	1	0.0589496	0.132308	0.242255	-0.302813
kras	1	kras	13	4327	1002	342415	1	13	14	0.174706	1	0.0589496	0.132308	0.242255	-0.302813
orm2	1	orm2	13	4327	1002	342415	1	13	14	0.174706	1	0.0589496	0.132308	0.242255	-0.302813
psmd3	2	psmd3	26	4327	1002	342415	2	26	28	0.349413	2	0.0589496	0.132308	0.242255	-0.302813
sfrs1	1	sfrs1	13	4327	1002	342415	1	13	14	0.174706	1	0.0589496	0.132308	0.242255	-0.302813
slc22a6	3	slc22a6	39	4327	1002	342415	3	39	42	0.524119	3	0.0589496	0.132308	0.242255	-0.302813
smad4	1	smad4	13	4327	1002	342415	1	13	14	0.174706	1	0.0589496	0.132308	0.242255	-0.302813
stim2	2	stim2	26	4327	1002	342415	2	26	28	0.349413	2	0.0589496	0.132308	0.242255	-0.302813
tspo	1	tspo	13	4327	1002	342415	1	13	14	0.174706	1	0.0589496	0.132308	0.242255	-0.302813
shc1	4	shc1	53	4327	1002	342415	4	53	57	0.711304	4	0.0576964	0.132308	0.242255	-0.307986
tbc1d9	20	tbc1d9	265	4327	1002	342415	20	265	285	3.55652	20	0.0576964	0.132308	0.242255	-0.307986
akr1c4	2	akr1c4	27	4327	1002	342415	2	27	29	0.361892	2	0.0564865	0.132308	0.242255	-0.31298
gzmb	2	gzmb	27	4327	1002	342415	2	27	29	0.361892	2	0.0564865	0.132308	0.242255	-0.31298
spint1	2	spint1	27	4327	1002	342415	2	27	29	0.361892	2	0.0564865	0.132308	0.242255	-0.31298
sult1a1	2	sult1a1	27	4327	1002	342415	2	27	29	0.361892	2	0.0564865	0.132308	0.242255	-0.31298
krt1	13	krt1	177	4327	1002	342415	13	177	190	2.37101	13	0.055942	0.132308	0.242255	-0.315228
esr1	188	esr1	2560	4327	1002	342415	188	2560	2748	34.2923	188	0.0559344	0.132308	0.242255	-0.315259
igf2	15	igf2	207	4327	1002	342415	15	207	222	2.77034	15	0.0550885	0.132308	0.242255	-0.318751
b4galt1	1	b4galt1	14	4327	1002	342415	1	14	15	0.187185	1	0.0541876	0.132308	0.242255	-0.32247
gdf15	1	gdf15	14	4327	1002	342415	1	14	15	0.187185	1	0.0541876	0.132308	0.242255	-0.32247
has2	1	has2	14	4327	1002	342415	1	14	15	0.187185	1	0.0541876	0.132308	0.242255	-0.32247
nudt19	1	nudt19	14	4327	1002	342415	1	14	15	0.187185	1	0.0541876	0.132308	0.242255	-0.32247
olfm4	1	olfm4	14	4327	1002	342415	1	14	15	0.187185	1	0.0541876	0.132308	0.242255	-0.32247
orm1	1	orm1	14	4327	1002	342415	1	14	15	0.187185	1	0.0541876	0.132308	0.242255	-0.32247
rp2	1	rp2	14	4327	1002	342415	1	14	15	0.187185	1	0.0541876	0.132308	0.242255	-0.32247
slc25a22	1	slc25a22	14	4327	1002	342415	1	14	15	0.187185	1	0.0541876	0.132308	0.242255	-0.32247
slc7a11	1	slc7a11	14	4327	1002	342415	1	14	15	0.187185	1	0.0541876	0.132308	0.242255	-0.32247
tnfrsf10c	1	tnfrsf10c	14	4327	1002	342415	1	14	15	0.187185	1	0.0541876	0.132308	0.242255	-0.32247
vamp3	1	vamp3	14	4327	1002	342415	1	14	15	0.187185	1	0.0541876	0.132308	0.242255	-0.32247
msmp	5	msmp	72	4327	1002	342415	5	72	77	0.960884	5	0.052456	0.132308	0.242255	-0.329618
parp1	5	parp1	73	4327	1002	342415	5	73	78	0.973363	5	0.0516235	0.132308	0.242255	-0.333054
klk2	3	klk2	45	4327	1002	342415	3	45	48	0.598993	3	0.050021	0.132308	0.242255	-0.339669
mapre2	1	mapre2	15	4327	1002	342415	1	15	16	0.199664	1	0.050021	0.132308	0.242255	-0.339669
mcf2	1	mcf2	15	4327	1002	342415	1	15	16	0.199664	1	0.050021	0.132308	0.242255	-0.339669
mmp1	1	mmp1	15	4327	1002	342415	1	15	16	0.199664	1	0.050021	0.132308	0.242255	-0.339669
slc12a9	1	slc12a9	15	4327	1002	342415	1	15	16	0.199664	1	0.050021	0.132308	0.242255	-0.339669
thbs1	2	thbs1	30	4327	1002	342415	2	30	32	0.399329	2	0.050021	0.132308	0.242255	-0.339669
trim47	2	trim47	30	4327	1002	342415	2	30	32	0.399329	2	0.050021	0.132308	0.242255	-0.339669
hdac9	3	hdac9	47	4327	1002	342415	3	47	50	0.623951	3	0.047521	0.132308	0.242255	-0.349989
tnfrsf10a	3	tnfrsf10a	47	4327	1002	342415	3	47	50	0.623951	3	0.047521	0.132308	0.242255	-0.349989
bcl2l10	1	bcl2l10	16	4327	1002	342415	1	16	17	0.212143	1	0.0463445	0.132308	0.242255	-0.354845
cenpk	1	cenpk	16	4327	1002	342415	1	16	17	0.212143	1	0.0463445	0.132308	0.242255	-0.354845
dkk1	1	dkk1	16	4327	1002	342415	1	16	17	0.212143	1	0.0463445	0.132308	0.242255	-0.354845
mixl1	1	mixl1	16	4327	1002	342415	1	16	17	0.212143	1	0.0463445	0.132308	0.242255	-0.354845
rere	1	rere	16	4327	1002	342415	1	16	17	0.212143	1	0.0463445	0.132308	0.242255	-0.354845
atp2b2	4	atp2b2	65	4327	1002	342415	4	65	69	0.861052	4	0.045492	0.132308	0.242255	-0.358364
ppp1r13b	4	ppp1r13b	65	4327	1002	342415	4	65	69	0.861052	4	0.045492	0.132308	0.242255	-0.358364
pik3cd	22	pik3cd	358	4327	1002	342415	22	358	380	4.74203	22	0.0454157	0.132308	0.242255	-0.358679
pik3cb	22	pik3cb	359	4327	1002	342415	22	359	381	4.75451	22	0.0452638	0.132308	0.242255	-0.359306
hla-g	5	hla-g	82	4327	1002	342415	5	82	87	1.08567	5	0.0449922	0.132308	0.242255	-0.360427
adipor1	3	adipor1	50	4327	1002	342415	3	50	53	0.661388	3	0.0441248	0.132308	0.242255	-0.364008
akt1	50	akt1	837	4327	1002	342415	50	837	887	11.0689	50	0.0438908	0.132308	0.242255	-0.364974
plau	15	plau	252	4327	1002	342415	15	252	267	3.3319	15	0.0437008	0.132308	0.242255	-0.365758
cbfa2t2	4	cbfa2t2	68	4327	1002	342415	4	68	72	0.898489	4	0.0430765	0.132308	0.242255	-0.368335
fkbp1a	1	fkbp1a	17	4327	1002	342415	1	17	18	0.224622	1	0.0430765	0.132308	0.242255	-0.368335
gpr50	1	gpr50	17	4327	1002	342415	1	17	18	0.224622	1	0.0430765	0.132308	0.242255	-0.368335
ifi27	3	ifi27	51	4327	1002	342415	3	51	54	0.673867	3	0.0430765	0.132308	0.242255	-0.368335
kat5	1	kat5	17	4327	1002	342415	1	17	18	0.224622	1	0.0430765	0.132308	0.242255	-0.368335
mtor	2	mtor	34	4327	1002	342415	2	34	36	0.449245	2	0.0430765	0.132308	0.242255	-0.368335
notch1	1	notch1	17	4327	1002	342415	1	17	18	0.224622	1	0.0430765	0.132308	0.242255	-0.368335
slc29a1	1	slc29a1	17	4327	1002	342415	1	17	18	0.224622	1	0.0430765	0.132308	0.242255	-0.368335
ppp1r12c	4	ppp1r12c	69	4327	1002	342415	4	69	73	0.910968	4	0.0423155	0.132308	0.242255	-0.371477
cyp3a5	7	cyp3a5	121	4327	1002	342415	7	121	128	1.59731	7	0.0422085	0.132308	0.242255	-0.371918
abcb11	1	abcb11	18	4327	1002	342415	1	18	19	0.237101	1	0.0401526	0.132308	0.242255	-0.380405
comt	1	comt	18	4327	1002	342415	1	18	19	0.237101	1	0.0401526	0.132308	0.242255	-0.380405
dsg1	1	dsg1	18	4327	1002	342415	1	18	19	0.237101	1	0.0401526	0.132308	0.242255	-0.380405
edar	1	edar	18	4327	1002	342415	1	18	19	0.237101	1	0.0401526	0.132308	0.242255	-0.380405
f13b	1	f13b	18	4327	1002	342415	1	18	19	0.237101	1	0.0401526	0.132308	0.242255	-0.380405
pfn2	1	pfn2	18	4327	1002	342415	1	18	19	0.237101	1	0.0401526	0.132308	0.242255	-0.380405
sts	1	sts	18	4327	1002	342415	1	18	19	0.237101	1	0.0401526	0.132308	0.242255	-0.380405
tradd	1	tradd	18	4327	1002	342415	1	18	19	0.237101	1	0.0401526	0.132308	0.242255	-0.380405
rhoa	10	rhoa	184	4327	1002	342415	10	184	194	2.42093	10	0.0390674	0.132308	0.242255	-0.384884
adipor2	2	adipor2	37	4327	1002	342415	2	37	39	0.486682	2	0.038803	0.132308	0.242255	-0.385976
hspb1	2	hspb1	37	4327	1002	342415	2	37	39	0.486682	2	0.038803	0.132308	0.242255	-0.385976
son	3	son	56	4327	1002	342415	3	56	59	0.736262	3	0.0383684	0.132308	0.242255	-0.38777
yy1ap1	5	yy1ap1	94	4327	1002	342415	5	94	99	1.23542	5	0.038026	0.132308	0.242255	-0.389183
cish	24	cish	452	4327	1002	342415	24	452	476	5.94001	24	0.0379411	0.132308	0.242255	-0.389533
ado	1	ado	19	4327	1002	342415	1	19	20	0.24958	1	0.037521	0.132308	0.242255	-0.391268
dao	1	dao	19	4327	1002	342415	1	19	20	0.24958	1	0.037521	0.132308	0.242255	-0.391268
epha1	1	epha1	19	4327	1002	342415	1	19	20	0.24958	1	0.037521	0.132308	0.242255	-0.391268
pacap	1	pacap	19	4327	1002	342415	1	19	20	0.24958	1	0.037521	0.132308	0.242255	-0.391268
slc38a3	1	slc38a3	19	4327	1002	342415	1	19	20	0.24958	1	0.037521	0.132308	0.242255	-0.391268
sult2a1	3	sult2a1	57	4327	1002	342415	3	57	60	0.748741	3	0.037521	0.132308	0.242255	-0.391268
vipr1	1	vipr1	19	4327	1002	342415	1	19	20	0.24958	1	0.037521	0.132308	0.242255	-0.391268
yap1	5	yap1	95	4327	1002	342415	5	95	100	1.2479	5	0.037521	0.132308	0.242255	-0.391268
pcna	6	pcna	115	4327	1002	342415	6	115	121	1.50996	6	0.0371078	0.132308	0.242255	-0.392973
cpox	2	cpox	39	4327	1002	342415	2	39	41	0.51164	2	0.0363015	0.132308	0.242255	-0.396302
cyp2d6	34	cyp2d6	663	4327	1002	342415	34	663	697	8.69788	34	0.0363015	0.132308	0.242255	-0.396302
dpyd	5	dpyd	99	4327	1002	342415	5	99	104	1.29782	5	0.0355979	0.132308	0.242255	-0.399206
f13a1	1	f13a1	20	4327	1002	342415	1	20	21	0.262059	1	0.03514	0.132308	0.242255	-0.401096
fads2	1	fads2	20	4327	1002	342415	1	20	21	0.262059	1	0.03514	0.132308	0.242255	-0.401096
gstt1	2	gstt1	40	4327	1002	342415	2	40	42	0.524119	2	0.03514	0.132308	0.242255	-0.401096
hres1	1	hres1	20	4327	1002	342415	1	20	21	0.262059	1	0.03514	0.132308	0.242255	-0.401096
lrpprc	1	lrpprc	20	4327	1002	342415	1	20	21	0.262059	1	0.03514	0.132308	0.242255	-0.401096
nr4a1	2	nr4a1	40	4327	1002	342415	2	40	42	0.524119	2	0.03514	0.132308	0.242255	-0.401096
nt5e	1	nt5e	20	4327	1002	342415	1	20	21	0.262059	1	0.03514	0.132308	0.242255	-0.401096
pdia3	1	pdia3	20	4327	1002	342415	1	20	21	0.262059	1	0.03514	0.132308	0.242255	-0.401096
pik3r1	1	pik3r1	20	4327	1002	342415	1	20	21	0.262059	1	0.03514	0.132308	0.242255	-0.401096
rab27a	4	rab27a	80	4327	1002	342415	4	80	84	1.04824	4	0.03514	0.132308	0.242255	-0.401096
abp1	1	abp1	21	4327	1002	342415	1	21	22	0.274538	1	0.0329755	0.132308	0.242255	-0.410031
bcl2	2	bcl2	42	4327	1002	342415	2	42	44	0.549077	2	0.0329755	0.132308	0.242255	-0.410031
lox	1	lox	21	4327	1002	342415	1	21	22	0.274538	1	0.0329755	0.132308	0.242255	-0.410031
ptpn6	1	ptpn6	21	4327	1002	342415	1	21	22	0.274538	1	0.0329755	0.132308	0.242255	-0.410031
rhoc	1	rhoc	21	4327	1002	342415	1	21	22	0.274538	1	0.0329755	0.132308	0.242255	-0.410031
hsp90aa1	4	hsp90aa1	85	4327	1002	342415	4	85	89	1.11063	4	0.0324648	0.132308	0.242255	-0.412139
myc	9	myc	194	4327	1002	342415	9	194	203	2.53324	9	0.031856	0.132308	0.242255	-0.414652
cdc42	6	cdc42	131	4327	1002	342415	6	131	137	1.70963	6	0.0313166	0.132308	0.242255	-0.416879
fgfr2	1	fgfr2	22	4327	1002	342415	1	22	23	0.287017	1	0.0309992	0.132308	0.242255	-0.418189
prb3	1	prb3	22	4327	1002	342415	1	22	23	0.287017	1	0.0309992	0.132308	0.242255	-0.418189
tcirg1	1	tcirg1	22	4327	1002	342415	1	22	23	0.287017	1	0.0309992	0.132308	0.242255	-0.418189
plxna3	32	plxna3	708	4327	1002	342415	32	708	740	9.23447	32	0.0307642	0.132308	0.242255	-0.419159
ptk2b	7	ptk2b	156	4327	1002	342415	7	156	163	2.03408	7	0.0304658	0.132308	0.242255	-0.420391
hla-drb1	3	hla-drb1	68	4327	1002	342415	3	68	71	0.88601	3	0.0297745	0.132308	0.242255	-0.423244
ugt1a1	4	ugt1a1	91	4327	1002	342415	4	91	95	1.18551	4	0.0296262	0.132308	0.242255	-0.423856
src	18	src	413	4327	1002	342415	18	413	431	5.37846	18	0.0292843	0.132308	0.242255	-0.425268
adam10	1	adam10	23	4327	1002	342415	1	23	24	0.299496	1	0.0291876	0.132308	0.242255	-0.425667
avp	1	avp	23	4327	1002	342415	1	23	24	0.299496	1	0.0291876	0.132308	0.242255	-0.425667
dusp2	1	dusp2	23	4327	1002	342415	1	23	24	0.299496	1	0.0291876	0.132308	0.242255	-0.425667
mt3	1	mt3	23	4327	1002	342415	1	23	24	0.299496	1	0.0291876	0.132308	0.242255	-0.425667
tnfrsf11a	1	tnfrsf11a	23	4327	1002	342415	1	23	24	0.299496	1	0.0291876	0.132308	0.242255	-0.425667
pi3	6	pi3	139	4327	1002	342415	6	139	145	1.80946	6	0.0289003	0.132308	0.242255	-0.426853
cd34	8	cd34	188	4327	1002	342415	8	188	196	2.44589	8	0.0283373	0.132308	0.242255	-0.429177
adcyap1r1	1	adcyap1r1	24	4327	1002	342415	1	24	25	0.311975	1	0.027521	0.132308	0.242255	-0.432547
klf6	1	klf6	24	4327	1002	342415	1	24	25	0.311975	1	0.027521	0.132308	0.242255	-0.432547
trpv4	1	trpv4	24	4327	1002	342415	1	24	25	0.311975	1	0.027521	0.132308	0.242255	-0.432547
cd46	2	cd46	49	4327	1002	342415	2	49	51	0.63643	2	0.0267367	0.132308	0.242255	-0.435784
cntn1	1	cntn1	25	4327	1002	342415	1	25	26	0.324454	1	0.0259825	0.132308	0.242255	-0.438897
igfbp1	1	igfbp1	25	4327	1002	342415	1	25	26	0.324454	1	0.0259825	0.132308	0.242255	-0.438897
il6st	1	il6st	25	4327	1002	342415	1	25	26	0.324454	1	0.0259825	0.132308	0.242255	-0.438897
pth	1	pth	25	4327	1002	342415	1	25	26	0.324454	1	0.0259825	0.132308	0.242255	-0.438897
smg1	9	smg1	225	4327	1002	342415	9	225	234	2.92009	9	0.0259825	0.132308	0.242255	-0.438897
ephb2	16	ephb2	405	4327	1002	342415	16	405	421	5.25367	16	0.0255257	0.132308	0.242255	-0.440783
parn	5	parn	127	4327	1002	342415	5	127	132	1.64723	5	0.0253998	0.132308	0.242255	-0.441303
cebpb	2	cebpb	51	4327	1002	342415	2	51	53	0.661388	2	0.0252568	0.132308	0.242255	-0.441893
lap3	2	lap3	51	4327	1002	342415	2	51	53	0.661388	2	0.0252568	0.132308	0.242255	-0.441893
stat1	2	stat1	51	4327	1002	342415	2	51	53	0.661388	2	0.0252568	0.132308	0.242255	-0.441893
nbl1	5	nbl1	128	4327	1002	342415	5	128	133	1.65971	5	0.025115	0.132308	0.242255	-0.442478
lamp1	1	lamp1	26	4327	1002	342415	1	26	27	0.336934	1	0.024558	0.132308	0.242255	-0.444777
pla2g6	2	pla2g6	52	4327	1002	342415	2	52	54	0.673867	2	0.024558	0.132308	0.242255	-0.444777
slc9a3r1	1	slc9a3r1	26	4327	1002	342415	1	26	27	0.336934	1	0.024558	0.132308	0.242255	-0.444777
tubb3	1	tubb3	26	4327	1002	342415	1	26	27	0.336934	1	0.024558	0.132308	0.242255	-0.444777
mapk8	7	mapk8	186	4327	1002	342415	7	186	193	2.40845	7	0.0237904	0.132308	0.242255	-0.447946
herc5	3	herc5	80	4327	1002	342415	3	80	83	1.03576	3	0.0236656	0.132308	0.242255	-0.448461
c9	1	c9	27	4327	1002	342415	1	27	28	0.349413	1	0.0232353	0.132308	0.242255	-0.450238
psmc4	2	psmc4	54	4327	1002	342415	2	54	56	0.698825	2	0.0232353	0.132308	0.242255	-0.450238
ran	1	ran	27	4327	1002	342415	1	27	28	0.349413	1	0.0232353	0.132308	0.242255	-0.450238
sct	1	sct	27	4327	1002	342415	1	27	28	0.349413	1	0.0232353	0.132308	0.242255	-0.450238
sod2	3	sod2	81	4327	1002	342415	3	81	84	1.04824	3	0.0232353	0.132308	0.242255	-0.450238
tgfb1	1	tgfb1	27	4327	1002	342415	1	27	28	0.349413	1	0.0232353	0.132308	0.242255	-0.450238
fancc	2	fancc	55	4327	1002	342415	2	55	57	0.711304	2	0.0226087	0.132308	0.242255	-0.452824
aif1	1	aif1	28	4327	1002	342415	1	28	29	0.361892	1	0.0220037	0.132308	0.242255	-0.455321
amh	1	amh	28	4327	1002	342415	1	28	29	0.361892	1	0.0220037	0.132308	0.242255	-0.455321
cd55	2	cd55	56	4327	1002	342415	2	56	58	0.723783	2	0.0220037	0.132308	0.242255	-0.455321
fadd	1	fadd	28	4327	1002	342415	1	28	29	0.361892	1	0.0220037	0.132308	0.242255	-0.455321
hnf4a	1	hnf4a	28	4327	1002	342415	1	28	29	0.361892	1	0.0220037	0.132308	0.242255	-0.455321
kdr	2	kdr	56	4327	1002	342415	2	56	58	0.723783	2	0.0220037	0.132308	0.242255	-0.455321
dbi	34	dbi	957	4327	1002	342415	34	957	991	12.3667	34	0.0218298	0.132308	0.242255	-0.456039
sfrs5	3	sfrs5	85	4327	1002	342415	3	85	88	1.09815	3	0.0216119	0.132308	0.242255	-0.456939
spn	2	spn	57	4327	1002	342415	2	57	59	0.736262	2	0.0214193	0.132308	0.242255	-0.457734
hspa4	6	hspa4	173	4327	1002	342415	6	173	179	2.23374	6	0.0210405	0.132308	0.242255	-0.459297
ifi44	1	ifi44	29	4327	1002	342415	1	29	30	0.374371	1	0.0208543	0.132308	0.242255	-0.460066
optc	2	optc	58	4327	1002	342415	2	58	60	0.748741	2	0.0208543	0.132308	0.242255	-0.460066
slc28a1	1	slc28a1	29	4327	1002	342415	1	29	30	0.374371	1	0.0208543	0.132308	0.242255	-0.460066
stil	1	stil	29	4327	1002	342415	1	29	30	0.374371	1	0.0208543	0.132308	0.242255	-0.460066
hars	3	hars	88	4327	1002	342415	3	88	91	1.13559	3	0.020488	0.132308	0.242255	-0.461578
adcyap1	1	adcyap1	30	4327	1002	342415	1	30	31	0.38685	1	0.019779	0.132308	0.242255	-0.464504
gpr172a	1	gpr172a	30	4327	1002	342415	1	30	31	0.38685	1	0.019779	0.132308	0.242255	-0.464504
picalm	2	picalm	60	4327	1002	342415	2	60	62	0.773699	2	0.019779	0.132308	0.242255	-0.464504
trpv6	1	trpv6	30	4327	1002	342415	1	30	31	0.38685	1	0.019779	0.132308	0.242255	-0.464504
klk3	17	klk3	514	4327	1002	342415	17	514	531	6.62636	17	0.019536	0.132308	0.242255	-0.465507
ccdc26	2	ccdc26	61	4327	1002	342415	2	61	63	0.786178	2	0.019267	0.132308	0.242255	-0.466618
msmb	2	msmb	61	4327	1002	342415	2	61	63	0.786178	2	0.019267	0.132308	0.242255	-0.466618
psmc6	2	psmc6	61	4327	1002	342415	2	61	63	0.786178	2	0.019267	0.132308	0.242255	-0.466618
npepps	15	npepps	462	4327	1002	342415	15	462	477	5.95249	15	0.0189675	0.132308	0.242255	-0.467854
psat1	15	psat1	464	4327	1002	342415	15	464	479	5.97745	15	0.0188362	0.132308	0.242255	-0.468396
fcgr2c	1	fcgr2c	31	4327	1002	342415	1	31	32	0.399329	1	0.018771	0.132308	0.242255	-0.468666
kcna3	1	kcna3	31	4327	1002	342415	1	31	32	0.399329	1	0.018771	0.132308	0.242255	-0.468666
mark2	1	mark2	31	4327	1002	342415	1	31	32	0.399329	1	0.018771	0.132308	0.242255	-0.468666
rab8a	1	rab8a	31	4327	1002	342415	1	31	32	0.399329	1	0.018771	0.132308	0.242255	-0.468666
vps41	1	vps41	31	4327	1002	342415	1	31	32	0.399329	1	0.018771	0.132308	0.242255	-0.468666
pros1	15	pros1	478	4327	1002	342415	15	478	493	6.15216	15	0.0179469	0.132308	0.242255	-0.472067
cdk20	1	cdk20	32	4327	1002	342415	1	32	33	0.411808	1	0.017824	0.132308	0.242255	-0.472575
cdkl1	1	cdkl1	32	4327	1002	342415	1	32	33	0.411808	1	0.017824	0.132308	0.242255	-0.472575
hsd17b12	1	hsd17b12	32	4327	1002	342415	1	32	33	0.411808	1	0.017824	0.132308	0.242255	-0.472575
itfg1	1	itfg1	32	4327	1002	342415	1	32	33	0.411808	1	0.017824	0.132308	0.242255	-0.472575
mettl8	1	mettl8	32	4327	1002	342415	1	32	33	0.411808	1	0.017824	0.132308	0.242255	-0.472575
nup43	1	nup43	32	4327	1002	342415	1	32	33	0.411808	1	0.017824	0.132308	0.242255	-0.472575
pdgfrb	1	pdgfrb	32	4327	1002	342415	1	32	33	0.411808	1	0.017824	0.132308	0.242255	-0.472575
sh3yl1	8	sh3yl1	258	4327	1002	342415	8	258	266	3.31942	8	0.0175962	0.132308	0.242255	-0.473515
fut2	126	fut2	4110	4327	1002	342415	126	4110	4236	52.8611	126	0.017266	0.132308	0.242255	-0.474878
exosc6	1	exosc6	33	4327	1002	342415	1	33	34	0.424287	1	0.0169327	0.132308	0.242255	-0.476254
slc15a1	1	slc15a1	33	4327	1002	342415	1	33	34	0.424287	1	0.0169327	0.132308	0.242255	-0.476254
abcc8	3	abcc8	100	4327	1002	342415	3	100	103	1.28534	3	0.0166472	0.132308	0.242255	-0.477432
aes	6	aes	200	4327	1002	342415	6	200	206	2.57068	6	0.0166472	0.132308	0.242255	-0.477432
bak1	2	bak1	67	4327	1002	342415	2	67	69	0.861052	2	0.0165065	0.132308	0.242255	-0.478013
hras	2	hras	67	4327	1002	342415	2	67	69	0.861052	2	0.0165065	0.132308	0.242255	-0.478013
slco6a1	7	slco6a1	237	4327	1002	342415	7	237	244	3.04488	7	0.0162095	0.132308	0.242255	-0.479239
cdk5r1	1	cdk5r1	34	4327	1002	342415	1	34	35	0.436766	1	0.0160924	0.132308	0.242255	-0.479722
fads1	1	fads1	34	4327	1002	342415	1	34	35	0.436766	1	0.0160924	0.132308	0.242255	-0.479722
kit	4	kit	137	4327	1002	342415	4	137	141	1.75954	4	0.0158898	0.132308	0.242255	-0.480559
dio3	2	dio3	69	4327	1002	342415	2	69	71	0.88601	2	0.01569	0.132308	0.242255	-0.481384
mbtps1	4	mbtps1	138	4327	1002	342415	4	138	142	1.77202	4	0.01569	0.132308	0.242255	-0.481384
nans	1	nans	35	4327	1002	342415	1	35	36	0.449245	1	0.0152988	0.132308	0.242255	-0.482999
pdlim7	1	pdlim7	35	4327	1002	342415	1	35	36	0.449245	1	0.0152988	0.132308	0.242255	-0.482999
rab40b	1	rab40b	35	4327	1002	342415	1	35	36	0.449245	1	0.0152988	0.132308	0.242255	-0.482999
tnfrsf25	1	tnfrsf25	35	4327	1002	342415	1	35	36	0.449245	1	0.0152988	0.132308	0.242255	-0.482999
trpv5	1	trpv5	35	4327	1002	342415	1	35	36	0.449245	1	0.0152988	0.132308	0.242255	-0.482999
slc9a1	2	slc9a1	71	4327	1002	342415	2	71	73	0.910968	2	0.0149182	0.132308	0.242255	-0.484569
adrbk1	1	adrbk1	36	4327	1002	342415	1	36	37	0.461724	1	0.014548	0.132308	0.242255	-0.486098
ccnd1	1	ccnd1	36	4327	1002	342415	1	36	37	0.461724	1	0.014548	0.132308	0.242255	-0.486098
fancb	10	fancb	360	4327	1002	342415	10	360	370	4.61724	10	0.014548	0.132308	0.242255	-0.486098
gal	4	gal	144	4327	1002	342415	4	144	148	1.84689	4	0.014548	0.132308	0.242255	-0.486098
htr1b	1	htr1b	36	4327	1002	342415	1	36	37	0.461724	1	0.014548	0.132308	0.242255	-0.486098
c21orf63	2	c21orf63	73	4327	1002	342415	2	73	75	0.935926	2	0.0141876	0.132308	0.242255	-0.487585
ndufb7	2	ndufb7	73	4327	1002	342415	2	73	75	0.935926	2	0.0141876	0.132308	0.242255	-0.487585
faslg	20	faslg	739	4327	1002	342415	20	739	759	9.47158	20	0.0138714	0.132308	0.242255	-0.48889
app	1	app	37	4327	1002	342415	1	37	38	0.474203	1	0.0138368	0.132308	0.242255	-0.489033
hlcs	1	hlcs	37	4327	1002	342415	1	37	38	0.474203	1	0.0138368	0.132308	0.242255	-0.489033
akr1c1	1	akr1c1	38	4327	1002	342415	1	38	39	0.486682	1	0.013162	0.132308	0.242255	-0.491819
cygb	1	cygb	38	4327	1002	342415	1	38	39	0.486682	1	0.013162	0.132308	0.242255	-0.491819
naglu	1	naglu	38	4327	1002	342415	1	38	39	0.486682	1	0.013162	0.132308	0.242255	-0.491819
eif2c2	7	eif2c2	267	4327	1002	342415	7	267	274	3.41925	7	0.0130684	0.132308	0.242255	-0.492205
bax	6	bax	230	4327	1002	342415	6	230	236	2.94505	6	0.0129447	0.132308	0.242255	-0.492716
s100a9	3	s100a9	115	4327	1002	342415	3	115	118	1.47252	3	0.0129447	0.132308	0.242255	-0.492716
pgr	93	pgr	3600	4327	1002	342415	93	3600	3693	46.085	93	0.0127038	0.132308	0.242255	-0.49371
c5	2	c5	78	4327	1002	342415	2	78	80	0.998322	2	0.012521	0.132308	0.242255	-0.494465
csrp1	1	csrp1	39	4327	1002	342415	1	39	40	0.499161	1	0.012521	0.132308	0.242255	-0.494465
hk2	1	hk2	39	4327	1002	342415	1	39	40	0.499161	1	0.012521	0.132308	0.242255	-0.494465
hook2	1	hook2	39	4327	1002	342415	1	39	40	0.499161	1	0.012521	0.132308	0.242255	-0.494465
kif2a	1	kif2a	39	4327	1002	342415	1	39	40	0.499161	1	0.012521	0.132308	0.242255	-0.494465
lrit1	2	lrit1	78	4327	1002	342415	2	78	80	0.998322	2	0.012521	0.132308	0.242255	-0.494465
slc2a3	1	slc2a3	39	4327	1002	342415	1	39	40	0.499161	1	0.012521	0.132308	0.242255	-0.494465
slc9a3	1	slc9a3	39	4327	1002	342415	1	39	40	0.499161	1	0.012521	0.132308	0.242255	-0.494465
cyp2b6	4	cyp2b6	157	4327	1002	342415	4	157	161	2.00912	4	0.0123657	0.132308	0.242255	-0.495106
cyp2a6	2	cyp2a6	79	4327	1002	342415	2	79	81	1.0108	2	0.0122123	0.132308	0.242255	-0.495739
mapk1	20	mapk1	790	4327	1002	342415	20	790	810	10.108	20	0.0122123	0.132308	0.242255	-0.495739
cep110	6	cep110	239	4327	1002	342415	6	239	245	3.05736	6	0.0120108	0.132308	0.242255	-0.496571
nsmaf	6	nsmaf	239	4327	1002	342415	6	239	245	3.05736	6	0.0120108	0.132308	0.242255	-0.496571
acpp	2	acpp	80	4327	1002	342415	2	80	82	1.02328	2	0.0119112	0.132308	0.242255	-0.496982
asap2	2	asap2	80	4327	1002	342415	2	80	82	1.02328	2	0.0119112	0.132308	0.242255	-0.496982
crp	1	crp	40	4327	1002	342415	1	40	41	0.51164	1	0.0119112	0.132308	0.242255	-0.496982
mrps30	2	mrps30	80	4327	1002	342415	2	80	82	1.02328	2	0.0119112	0.132308	0.242255	-0.496982
papola	2	papola	80	4327	1002	342415	2	80	82	1.02328	2	0.0119112	0.132308	0.242255	-0.496982
rara	1	rara	40	4327	1002	342415	1	40	41	0.51164	1	0.0119112	0.132308	0.242255	-0.496982
pdk1	1	pdk1	41	4327	1002	342415	1	41	42	0.524119	1	0.0113305	0.132308	0.242255	-0.499379
pdpk1	1	pdpk1	41	4327	1002	342415	1	41	42	0.524119	1	0.0113305	0.132308	0.242255	-0.499379
fasn	14	fasn	580	4327	1002	342415	14	580	594	7.41254	14	0.01109	0.132308	0.242255	-0.500372
il1rl1	15	il1rl1	622	4327	1002	342415	15	622	637	7.94914	15	0.0110689	0.132308	0.242255	-0.500459
tmem37	86	tmem37	3600	4327	1002	342415	86	3600	3686	45.9977	86	0.0108525	0.132308	0.242255	-0.501352
ccl18	1	ccl18	42	4327	1002	342415	1	42	43	0.536598	1	0.0107768	0.132308	0.242255	-0.501665
epha2	1	epha2	42	4327	1002	342415	1	42	43	0.536598	1	0.0107768	0.132308	0.242255	-0.501665
serpine1	2	serpine1	84	4327	1002	342415	2	84	86	1.0732	2	0.0107768	0.132308	0.242255	-0.501665
wasl	1	wasl	42	4327	1002	342415	1	42	43	0.536598	1	0.0107768	0.132308	0.242255	-0.501665
fas	18	fas	763	4327	1002	342415	18	763	781	9.74611	18	0.0105684	0.132308	0.242255	-0.502525
soat1	5	soat1	213	4327	1002	342415	5	213	218	2.72043	5	0.0104568	0.132308	0.242255	-0.502986
aoc3	1	aoc3	43	4327	1002	342415	1	43	44	0.549077	1	0.0102483	0.132308	0.242255	-0.503846
hopx	1	hopx	44	4327	1002	342415	1	44	45	0.561556	1	0.0097432	0.132308	0.242255	-0.505931
stip1	1	stip1	44	4327	1002	342415	1	44	45	0.561556	1	0.0097432	0.132308	0.242255	-0.505931
bcl6	1	bcl6	45	4327	1002	342415	1	45	46	0.574035	1	0.00926011	0.132308	0.242255	-0.507925
cycs	1	cycs	45	4327	1002	342415	1	45	46	0.574035	1	0.00926011	0.132308	0.242255	-0.507925
ywhaz	14	ywhaz	632	4327	1002	342415	14	632	646	8.06145	14	0.00919281	0.132308	0.242255	-0.508203
itga11	19	itga11	864	4327	1002	342415	19	864	883	11.019	19	0.00903853	0.132308	0.242255	-0.50884
rab5a	2	rab5a	91	4327	1002	342415	2	91	93	1.16055	2	0.00902636	0.132308	0.242255	-0.50889
stat3	3	stat3	137	4327	1002	342415	3	137	140	1.74706	3	0.00894955	0.132308	0.242255	-0.509207
arf1	1	arf1	46	4327	1002	342415	1	46	47	0.586514	1	0.00879758	0.132308	0.242255	-0.509835
creb1	1	creb1	46	4327	1002	342415	1	46	47	0.586514	1	0.00879758	0.132308	0.242255	-0.509835
tnc	21	tnc	976	4327	1002	342415	21	976	997	12.4416	21	0.00858417	0.132308	0.242255	-0.510716
tg	2	tg	93	4327	1002	342415	2	93	95	1.18551	2	0.00857361	0.132308	0.242255	-0.510759
ddx41	9	ddx41	419	4327	1002	342415	9	419	428	5.34102	9	0.00854902	0.132308	0.242255	-0.510861
cyp2c9	7	cyp2c9	326	4327	1002	342415	7	326	333	4.15551	7	0.008542	0.132308	0.242255	-0.51089
orai1	3	orai1	140	4327	1002	342415	3	140	143	1.7845	3	0.0085	0.132308	0.242255	-0.511063
krt12	1	krt12	47	4327	1002	342415	1	47	48	0.598993	1	0.00835431	0.132308	0.242255	-0.511664
lum	1	lum	47	4327	1002	342415	1	47	48	0.598993	1	0.00835431	0.132308	0.242255	-0.511664
ubc	3	ubc	141	4327	1002	342415	3	141	144	1.79698	3	0.00835431	0.132308	0.242255	-0.511664
cxcr4	7	cxcr4	330	4327	1002	342415	7	330	337	4.20543	7	0.00829249	0.132308	0.242255	-0.51192
dcx	73	dcx	3457	4327	1002	342415	73	3457	3530	44.0509	73	0.00820087	0.132308	0.242255	-0.512298
acaa2	13	acaa2	616	4327	1002	342415	13	616	629	7.8493	13	0.00818871	0.132308	0.242255	-0.512348
trappc9	13	trappc9	616	4327	1002	342415	13	616	629	7.8493	13	0.00818871	0.132308	0.242255	-0.512348
slc4a1	2	slc4a1	95	4327	1002	342415	2	95	97	1.21046	2	0.00813954	0.132308	0.242255	-0.512551
stath	5	stath	239	4327	1002	342415	5	239	244	3.04488	5	0.00801278	0.132308	0.242255	-0.513074
dgcr2	1	dgcr2	48	4327	1002	342415	1	48	49	0.611472	1	0.00792914	0.132308	0.242255	-0.513419
kel	1	kel	48	4327	1002	342415	1	48	49	0.611472	1	0.00792914	0.132308	0.242255	-0.513419
cd5	15	cd5	734	4327	1002	342415	15	734	749	9.34679	15	0.00754768	0.132308	0.242255	-0.514994
nedd4	1	nedd4	49	4327	1002	342415	1	49	50	0.623951	1	0.00752098	0.132308	0.242255	-0.515104
ppyr1	1	ppyr1	49	4327	1002	342415	1	49	50	0.623951	1	0.00752098	0.132308	0.242255	-0.515104
rho	12	rho	595	4327	1002	342415	12	595	607	7.57476	12	0.00729034	0.132308	0.242255	-0.516056
sp1	3	sp1	149	4327	1002	342415	3	149	152	1.89681	3	0.00725782	0.132308	0.242255	-0.516191
dand5	3	dand5	150	4327	1002	342415	3	150	153	1.90929	3	0.00712882	0.132308	0.242255	-0.516723
terf2ip	1	terf2ip	50	4327	1002	342415	1	50	51	0.63643	1	0.00712882	0.132308	0.242255	-0.516723
cd160	1	cd160	51	4327	1002	342415	1	51	52	0.648909	1	0.00675175	0.132308	0.242255	-0.51828
ggt1	1	ggt1	51	4327	1002	342415	1	51	52	0.648909	1	0.00675175	0.132308	0.242255	-0.51828
lipa	3	lipa	153	4327	1002	342415	3	153	156	1.94673	3	0.00675175	0.132308	0.242255	-0.51828
mlxip	1	mlxip	51	4327	1002	342415	1	51	52	0.648909	1	0.00675175	0.132308	0.242255	-0.51828
mylip	1	mylip	51	4327	1002	342415	1	51	52	0.648909	1	0.00675175	0.132308	0.242255	-0.51828
reg1a	2	reg1a	102	4327	1002	342415	2	102	104	1.29782	2	0.00675175	0.132308	0.242255	-0.51828
cse1l	1	cse1l	52	4327	1002	342415	1	52	53	0.661388	1	0.00638891	0.132308	0.242255	-0.519777
il2	1	il2	52	4327	1002	342415	1	52	53	0.661388	1	0.00638891	0.132308	0.242255	-0.519777
nudt6	4	nudt6	208	4327	1002	342415	4	208	212	2.64555	4	0.00638891	0.132308	0.242255	-0.519777
s100a10	1	s100a10	52	4327	1002	342415	1	52	53	0.661388	1	0.00638891	0.132308	0.242255	-0.519777
c4a	4	c4a	209	4327	1002	342415	4	209	213	2.65803	4	0.00630032	0.132308	0.242255	-0.520143
march8	1	2014-03-08	53	4327	1002	342415	1	53	54	0.673867	1	0.0060395	0.132308	0.242255	-0.52122
nat2	1	nat2	53	4327	1002	342415	1	53	54	0.673867	1	0.0060395	0.132308	0.242255	-0.52122
prdx1	1	prdx1	53	4327	1002	342415	1	53	54	0.673867	1	0.0060395	0.132308	0.242255	-0.52122
cux1	3	cux1	161	4327	1002	342415	3	161	164	2.04656	3	0.00581366	0.132308	0.242255	-0.522152
agtr2	1	agtr2	54	4327	1002	342415	1	54	55	0.686346	1	0.0057028	0.132308	0.242255	-0.52261
kcna5	1	kcna5	55	4327	1002	342415	1	55	56	0.698825	1	0.00537812	0.132308	0.242255	-0.52395
mcl1	1	mcl1	55	4327	1002	342415	1	55	56	0.698825	1	0.00537812	0.132308	0.242255	-0.52395
flt3	1	flt3	56	4327	1002	342415	1	56	57	0.711304	1	0.00506484	0.132308	0.242255	-0.525243
psmd7	1	psmd7	56	4327	1002	342415	1	56	57	0.711304	1	0.00506484	0.132308	0.242255	-0.525243
txn	1	txn	56	4327	1002	342415	1	56	57	0.711304	1	0.00506484	0.132308	0.242255	-0.525243
vac14	1	vac14	56	4327	1002	342415	1	56	57	0.711304	1	0.00506484	0.132308	0.242255	-0.525243
rb1	37	rb1	2090	4327	1002	342415	37	2090	2127	26.5429	37	0.00491637	0.132308	0.242255	-0.525856
gsr	47	gsr	2671	4327	1002	342415	47	2671	2718	33.918	47	0.00481311	0.132308	0.242255	-0.526282
prkar1a	1	prkar1a	57	4327	1002	342415	1	57	58	0.723783	1	0.00476236	0.132308	0.242255	-0.526492
zfp36	12	zfp36	685	4327	1002	342415	12	685	697	8.69788	12	0.00473762	0.132308	0.242255	-0.526594
nr3c1	47	nr3c1	2701	4327	1002	342415	47	2701	2748	34.2923	47	0.00462433	0.132308	0.242255	-0.527061
gpi	4	gpi	230	4327	1002	342415	4	230	234	2.92009	4	0.004615	0.132308	0.242255	-0.5271
gli3	1	gli3	58	4327	1002	342415	1	58	59	0.736262	1	0.00447013	0.132308	0.242255	-0.527698
sod3	1	sod3	58	4327	1002	342415	1	58	59	0.736262	1	0.00447013	0.132308	0.242255	-0.527698
fn1	10	fn1	582	4327	1002	342415	10	582	592	7.38758	10	0.00441287	0.132308	0.242255	-0.527934
she	16	she	938	4327	1002	342415	16	938	954	11.905	16	0.00429247	0.132308	0.242255	-0.528431
slc2a1	3	slc2a1	176	4327	1002	342415	3	176	179	2.23374	3	0.00428076	0.132308	0.242255	-0.52848
prl	22	prl	1294	4327	1002	342415	22	1294	1316	16.4224	22	0.00423831	0.132308	0.242255	-0.528655
ar	61	ar	3597	4327	1002	342415	61	3597	3658	45.6483	61	0.00419676	0.132308	0.242255	-0.528826
psmd1	1	psmd1	59	4327	1002	342415	1	59	60	0.748741	1	0.00418765	0.132308	0.242255	-0.528864
plxna2	47	plxna2	2789	4327	1002	342415	47	2789	2836	35.3905	47	0.00409362	0.132308	0.242255	-0.529252
arf6	2	arf6	119	4327	1002	342415	2	119	121	1.50996	2	0.00404991	0.132308	0.242255	-0.529432
ngf	2	ngf	119	4327	1002	342415	2	119	121	1.50996	2	0.00404991	0.132308	0.242255	-0.529432
il8	28	il8	1674	4327	1002	342415	28	1674	1702	21.2393	28	0.00397221	0.132308	0.242255	-0.529753
stim1	3	stim1	181	4327	1002	342415	3	181	184	2.29614	3	0.00382533	0.132308	0.242255	-0.530359
irf1	142	irf1	8596	4327	1002	342415	142	8596	8738	109.042	142	0.00377184	0.132308	0.242255	-0.53058
hspd1	1	hspd1	61	4327	1002	342415	1	61	62	0.773699	1	0.00365001	0.132308	0.242255	-0.531083
slc38a1	1	slc38a1	61	4327	1002	342415	1	61	62	0.773699	1	0.00365001	0.132308	0.242255	-0.531083
fgf2	3	fgf2	184	4327	1002	342415	3	184	187	2.33358	3	0.00356376	0.132308	0.242255	-0.531439
lpal2	6	lpal2	368	4327	1002	342415	6	368	374	4.66715	6	0.00356376	0.132308	0.242255	-0.531439
cp	33	cp	2040	4327	1002	342415	33	2040	2073	25.869	33	0.00343994	0.132308	0.242255	-0.53195
calml3	1	calml3	62	4327	1002	342415	1	62	63	0.786178	1	0.003394	0.132308	0.242255	-0.53214
cotl1	1	cotl1	62	4327	1002	342415	1	62	63	0.786178	1	0.003394	0.132308	0.242255	-0.53214
sema7a	1	sema7a	62	4327	1002	342415	1	62	63	0.786178	1	0.003394	0.132308	0.242255	-0.53214
khsrp	2	khsrp	125	4327	1002	342415	2	125	127	1.58484	2	0.00326901	0.132308	0.242255	-0.532656
siglec7	2	siglec7	125	4327	1002	342415	2	125	127	1.58484	2	0.00326901	0.132308	0.242255	-0.532656
hgf	4	hgf	251	4327	1002	342415	4	251	255	3.18215	4	0.00320726	0.132308	0.242255	-0.532911
blzf1	1	blzf1	64	4327	1002	342415	1	64	65	0.811136	1	0.0029056	0.132308	0.242255	-0.534156
gstm1	1	gstm1	64	4327	1002	342415	1	64	65	0.811136	1	0.0029056	0.132308	0.242255	-0.534156
sult1e1	1	sult1e1	64	4327	1002	342415	1	64	65	0.811136	1	0.0029056	0.132308	0.242255	-0.534156
tob1	1	tob1	64	4327	1002	342415	1	64	65	0.811136	1	0.0029056	0.132308	0.242255	-0.534156
znf469	1	znf469	64	4327	1002	342415	1	64	65	0.811136	1	0.0029056	0.132308	0.242255	-0.534156
cyp3a4	21	cyp3a4	1352	4327	1002	342415	21	1352	1373	17.1337	21	0.00281596	0.132308	0.242255	-0.534526
csrp3	1	csrp3	65	4327	1002	342415	1	65	66	0.823615	1	0.0026725	0.132308	0.242255	-0.535118
sos1	4	sos1	260	4327	1002	342415	4	260	264	3.29446	4	0.0026725	0.132308	0.242255	-0.535118
sult1a3	1	sult1a3	65	4327	1002	342415	1	65	66	0.823615	1	0.0026725	0.132308	0.242255	-0.535118
bhlhe22	2	bhlhe22	131	4327	1002	342415	2	131	133	1.65971	2	0.00255858	0.132308	0.242255	-0.535589
agt	1	agt	66	4327	1002	342415	1	66	67	0.836094	1	0.00244635	0.132308	0.242255	-0.536052
cr2	2	cr2	132	4327	1002	342415	2	132	134	1.67219	2	0.00244635	0.132308	0.242255	-0.536052
psip1	2	psip1	132	4327	1002	342415	2	132	134	1.67219	2	0.00244635	0.132308	0.242255	-0.536052
ptgdr	1	ptgdr	66	4327	1002	342415	1	66	67	0.836094	1	0.00244635	0.132308	0.242255	-0.536052
rap1a	1	rap1a	66	4327	1002	342415	1	66	67	0.836094	1	0.00244635	0.132308	0.242255	-0.536052
plxnb1	124	plxnb1	8202	4327	1002	342415	124	8202	8326	103.9	124	0.00241409	0.132308	0.242255	-0.536185
sepp1	124	sepp1	8218	4327	1002	342415	124	8218	8342	104.1	124	0.00238552	0.132308	0.242255	-0.536303
nr3c2	80	nr3c2	5306	4327	1002	342415	80	5306	5386	67.212	80	0.0023743	0.132308	0.242255	-0.536349
ifng	1	ifng	67	4327	1002	342415	1	67	68	0.848573	1	0.00222686	0.132308	0.242255	-0.536958
eng	7	eng	471	4327	1002	342415	7	471	478	5.96497	7	0.00216533	0.132308	0.242255	-0.537212
cd59	2	cd59	135	4327	1002	342415	2	135	137	1.70963	2	0.00211952	0.132308	0.242255	-0.537401
tnip1	44	tnip1	2973	4327	1002	342415	44	2973	3017	37.6492	44	0.002105	0.132308	0.242255	-0.537461
cd1a	1	cd1a	68	4327	1002	342415	1	68	69	0.861052	1	0.00201373	0.132308	0.242255	-0.537838
eps15	1	eps15	68	4327	1002	342415	1	68	69	0.861052	1	0.00201373	0.132308	0.242255	-0.537838
nova2	1	nova2	68	4327	1002	342415	1	68	69	0.861052	1	0.00201373	0.132308	0.242255	-0.537838
plxna1	111	plxna1	7613	4327	1002	342415	111	7613	7724	96.3879	111	0.00189177	0.132308	0.242255	-0.538341
nov	111	nov	7614	4327	1002	342415	111	7614	7725	96.4004	111	0.00188991	0.132308	0.242255	-0.538349
serpinc1	2	serpinc1	138	4327	1002	342415	2	138	140	1.74706	2	0.0018067	0.132308	0.242255	-0.538692
il2ra	5	il2ra	348	4327	1002	342415	5	348	353	4.40509	5	0.00168529	0.132308	0.242255	-0.539193
il6	6	il6	419	4327	1002	342415	6	419	425	5.30358	6	0.00163863	0.132308	0.242255	-0.539386
cbl	1	cbl	71	4327	1002	342415	1	71	72	0.898489	1	0.00140987	0.132308	0.242255	-0.54033
fry	1	fry	71	4327	1002	342415	1	71	72	0.898489	1	0.00140987	0.132308	0.242255	-0.54033
serping1	1	serping1	71	4327	1002	342415	1	71	72	0.898489	1	0.00140987	0.132308	0.242255	-0.54033
areg	50	areg	3594	4327	1002	342415	50	3594	3644	45.4735	50	0.00124217	0.132308	0.242255	-0.541022
fdxr	50	fdxr	3609	4327	1002	342415	50	3609	3659	45.6607	50	0.00118592	0.132308	0.242255	-0.541255
lbr	6	lbr	434	4327	1002	342415	6	434	440	5.49077	6	0.00115734	0.132308	0.242255	-0.541373
cxcl12	14	cxcl12	1029	4327	1002	342415	14	1029	1043	13.0156	14	0.0009438	0.132308	0.242255	-0.542254
bad	3	bad	221	4327	1002	342415	3	221	224	2.7953	3	0.000913838	0.132308	0.242255	-0.542378
rplp1	3	rplp1	221	4327	1002	342415	3	221	224	2.7953	3	0.000913838	0.132308	0.242255	-0.542378
tpd52	1	tpd52	74	4327	1002	342415	1	74	75	0.935926	1	0.000854314	0.132308	0.242255	-0.542623
timp1	2	timp1	149	4327	1002	342415	2	149	151	1.88433	2	0.000766014	0.132308	0.242255	-0.542988
akr1b1	48	akr1b1	3591	4327	1002	342415	48	3591	3639	45.4112	48	0.000711418	0.132308	0.242255	-0.543213
reg3a	2	reg3a	150	4327	1002	342415	2	150	152	1.89681	2	0.000678876	0.132308	0.242255	-0.543348
b3galnt1	3	b3galnt1	229	4327	1002	342415	3	229	232	2.89513	3	0.000452016	0.132308	0.242255	-0.544284
itih4	4	itih4	306	4327	1002	342415	4	306	310	3.8685	4	0.000424207	0.132308	0.242255	-0.544399
marcks	3	marcks	234	4327	1002	342415	3	234	237	2.95753	3	0.000179209	0.132308	0.242255	-0.54541
rapgef5	1	rapgef5	78	4327	1002	342415	1	78	79	0.985842	1	0.000179209	0.132308	0.242255	-0.54541
txnrd2	14	txnrd2	1096	4327	1002	342415	14	1096	1110	13.8517	14	0.000133594	0.132308	0.242255	-0.545599
nr1i2	3	nr1i2	235	4327	1002	342415	3	235	238	2.97001	3	0.000126023	0.132308	0.242255	-0.54563
lyn	1	lyn	80	4327	1002	342415	1	80	81	1.0108	1	-0.00013334	0.132308	0.242255	-0.5467
f2r	14	f2r	1121	4327	1002	342415	14	1121	1135	14.1637	14	-0.000144217	0.132308	0.242255	-0.546745
aldh9a1	5	aldh9a1	402	4327	1002	342415	5	402	407	5.07896	5	-0.000194007	0.132308	0.242255	-0.546951
lilra3	5	lilra3	402	4327	1002	342415	5	402	407	5.07896	5	-0.000194007	0.132308	0.242255	-0.546951
dleu2	1	dleu2	81	4327	1002	342415	1	81	82	1.02328	1	-0.000283897	0.132308	0.242255	-0.547322
fscn1	2	fscn1	163	4327	1002	342415	2	163	165	2.05904	2	-0.000357807	0.132308	0.242255	-0.547627
gtf2a1	2	gtf2a1	163	4327	1002	342415	2	163	165	2.05904	2	-0.000357807	0.132308	0.242255	-0.547627
polg2	2	polg2	163	4327	1002	342415	2	163	165	2.05904	2	-0.000357807	0.132308	0.242255	-0.547627
psmd12	2	psmd12	163	4327	1002	342415	2	163	165	2.05904	2	-0.000357807	0.132308	0.242255	-0.547627
renbp	3	renbp	246	4327	1002	342415	3	246	249	3.10728	3	-0.000430826	0.132308	0.242255	-0.547928
f3	23	f3	1888	4327	1002	342415	23	1888	1911	23.8474	23	-0.000443436	0.132308	0.242255	-0.54798
hmbs	1	hmbs	83	4327	1002	342415	1	83	84	1.04824	1	-0.000574257	0.132308	0.242255	-0.54852
hnrnpd	1	hnrnpd	83	4327	1002	342415	1	83	84	1.04824	1	-0.000574257	0.132308	0.242255	-0.54852
lck	1	lck	83	4327	1002	342415	1	83	84	1.04824	1	-0.000574257	0.132308	0.242255	-0.54852
sf4	3	sf4	249	4327	1002	342415	3	249	252	3.14471	3	-0.000574257	0.132308	0.242255	-0.54852
tfap2a	1	tfap2a	83	4327	1002	342415	1	83	84	1.04824	1	-0.000574257	0.132308	0.242255	-0.54852
ahr	2	ahr	167	4327	1002	342415	2	167	169	2.10895	2	-0.000644699	0.132308	0.242255	-0.548811
erg	2	erg	167	4327	1002	342415	2	167	169	2.10895	2	-0.000644699	0.132308	0.242255	-0.548811
thop1	2	thop1	167	4327	1002	342415	2	167	169	2.10895	2	-0.000644699	0.132308	0.242255	-0.548811
dld	5	dld	419	4327	1002	342415	5	419	424	5.2911	5	-0.000686566	0.132308	0.242255	-0.548984
ptprc	3	ptprc	252	4327	1002	342415	3	252	255	3.18215	3	-0.000714313	0.132308	0.242255	-0.549099
cd9	4	cd9	337	4327	1002	342415	4	337	341	4.25535	4	-0.000748814	0.132308	0.242255	-0.549241
tmeff2	13	tmeff2	1096	4327	1002	342415	13	1096	1109	13.8392	13	-0.000756747	0.132308	0.242255	-0.549274
txnrd1	13	txnrd1	1096	4327	1002	342415	13	1096	1109	13.8392	13	-0.000756747	0.132308	0.242255	-0.549274
timd4	6	timd4	508	4327	1002	342415	6	508	514	6.41422	6	-0.000805867	0.132308	0.242255	-0.549477
cd68	2	cd68	170	4327	1002	342415	2	170	172	2.14639	2	-0.000851112	0.132308	0.242255	-0.549663
tf	18	tf	1531	4327	1002	342415	18	1531	1549	19.33	18	-0.000858619	0.132308	0.242255	-0.549694
tff2	31	tff2	2644	4327	1002	342415	31	2644	2675	33.3814	31	-0.000890234	0.132308	0.242255	-0.549825
apc	11	apc	944	4327	1002	342415	11	944	955	11.9175	11	-0.000960694	0.132308	0.242255	-0.550116
muted	2	muted	172	4327	1002	342415	2	172	174	2.17135	2	-0.000984766	0.132308	0.242255	-0.550215
tat	7	tat	604	4327	1002	342415	7	604	611	7.62468	7	-0.00102239	0.132308	0.242255	-0.55037
mbnl1	84	mbnl1	7251	4327	1002	342415	84	7251	7335	91.5336	84	-0.00102708	0.132308	0.242255	-0.55039
aimp2	4	aimp2	350	4327	1002	342415	4	350	354	4.41757	4	-0.00117958	0.132308	0.242255	-0.551019
ephb6	2	ephb6	175	4327	1002	342415	2	175	177	2.20879	2	-0.00117958	0.132308	0.242255	-0.551019
poldip2	4	poldip2	351	4327	1002	342415	4	351	355	4.43005	4	-0.00121141	0.132308	0.242255	-0.551151
syp	4	syp	351	4327	1002	342415	4	351	355	4.43005	4	-0.00121141	0.132308	0.242255	-0.551151
f5	11	f5	967	4327	1002	342415	11	967	978	12.2045	11	-0.00123158	0.132308	0.242255	-0.551234
ahsa1	4	ahsa1	352	4327	1002	342415	4	352	356	4.44253	4	-0.00124306	0.132308	0.242255	-0.551281
cck	1	cck	88	4327	1002	342415	1	88	89	1.11063	1	-0.00124306	0.132308	0.242255	-0.551281
haao	1	haao	88	4327	1002	342415	1	88	89	1.11063	1	-0.00124306	0.132308	0.242255	-0.551281
jun	291	jun	25641	4327	1002	342415	291	25641	25932	323.606	291	-0.00125736	0.132308	0.242255	-0.55134
mapk14	4	mapk14	353	4327	1002	342415	4	353	357	4.45501	4	-0.00127454	0.132308	0.242255	-0.551411
acvr1	10	acvr1	889	4327	1002	342415	10	889	899	11.2186	10	-0.00135555	0.132308	0.242255	-0.551746
nos1	5	nos1	445	4327	1002	342415	5	445	450	5.61556	5	-0.00136791	0.132308	0.242255	-0.551797
rrm2	10	rrm2	890	4327	1002	342415	10	890	900	11.2311	10	-0.00136791	0.132308	0.242255	-0.551797
fcgr3b	2	fcgr3b	179	4327	1002	342415	2	179	181	2.2587	2	-0.0014293	0.132308	0.242255	-0.55205
psma2	2	psma2	181	4327	1002	342415	2	181	183	2.28366	2	-0.00155006	0.132308	0.242255	-0.552548
elavl1	1	elavl1	91	4327	1002	342415	1	91	92	1.14807	1	-0.00160945	0.132308	0.242255	-0.552794
cat	6	cat	547	4327	1002	342415	6	547	553	6.9009	6	-0.00162911	0.132308	0.242255	-0.552875
glyat	6	glyat	548	4327	1002	342415	6	548	554	6.91338	6	-0.00164869	0.132308	0.242255	-0.552956
cd63	2	cd63	183	4327	1002	342415	2	183	185	2.30862	2	-0.00166821	0.132308	0.242255	-0.553036
cd82	10	cd82	916	4327	1002	342415	10	916	926	11.5556	10	-0.00167988	0.132308	0.242255	-0.553084
atm	3	atm	275	4327	1002	342415	3	275	278	3.46917	3	-0.00168765	0.132308	0.242255	-0.553116
cyp2c8	1	cyp2c8	92	4327	1002	342415	1	92	93	1.16055	1	-0.00172633	0.132308	0.242255	-0.553276
crat	6	crat	553	4327	1002	342415	6	553	559	6.97577	6	-0.00174557	0.132308	0.242255	-0.553355
ms4a1	8	ms4a1	743	4327	1002	342415	8	743	751	9.37174	8	-0.00182656	0.132308	0.242255	-0.55369
ptpn11	1	ptpn11	93	4327	1002	342415	1	93	94	1.17303	1	-0.00184072	0.132308	0.242255	-0.553748
tnfsf11	1	tnfsf11	93	4327	1002	342415	1	93	94	1.17303	1	-0.00184072	0.132308	0.242255	-0.553748
ltf	4	ltf	376	4327	1002	342415	4	376	380	4.74203	4	-0.0019527	0.132308	0.242255	-0.554211
pla2g1b	2	pla2g1b	192	4327	1002	342415	2	192	194	2.42093	2	-0.00216974	0.132308	0.242255	-0.555106
il4	8	il4	769	4327	1002	342415	8	769	777	9.6962	8	-0.00218301	0.132308	0.242255	-0.555161
il15	1	il15	97	4327	1002	342415	1	97	98	1.22294	1	-0.00227494	0.132308	0.242255	-0.555541
c6	1	c6	98	4327	1002	342415	1	98	99	1.23542	1	-0.00237801	0.132308	0.242255	-0.555966
bbs9	23	bbs9	2280	4327	1002	342415	23	2280	2303	28.7392	23	-0.00249205	0.132308	0.242255	-0.556437
cr1	2	cr1	200	4327	1002	342415	2	200	202	2.52076	2	-0.00257803	0.132308	0.242255	-0.556792
sell	1	sell	100	4327	1002	342415	1	100	101	1.26038	1	-0.00257803	0.132308	0.242255	-0.556792
tyr	2	tyr	202	4327	1002	342415	2	202	204	2.54572	2	-0.0026751	0.132308	0.242255	-0.557192
krit1	1	krit1	102	4327	1002	342415	1	102	103	1.28534	1	-0.00277028	0.132308	0.242255	-0.557585
ccl5	3	ccl5	307	4327	1002	342415	3	307	310	3.8685	3	-0.0028016	0.132308	0.242255	-0.557715
pfdn4	8	pfdn4	828	4327	1002	342415	8	828	836	10.4325	8	-0.00290964	0.132308	0.242255	-0.558161
calca	9	calca	933	4327	1002	342415	9	933	942	11.7552	9	-0.00292488	0.132308	0.242255	-0.558224
cd36	6	cd36	624	4327	1002	342415	6	624	630	7.86178	6	-0.00295521	0.132308	0.242255	-0.558349
sdc1	1	sdc1	104	4327	1002	342415	1	104	105	1.3103	1	-0.00295521	0.132308	0.242255	-0.558349
arhgap4	8	arhgap4	837	4327	1002	342415	8	837	845	10.5448	8	-0.00301156	0.132308	0.242255	-0.558581
exosc10	5	exosc10	524	4327	1002	342415	5	524	529	6.6014	5	-0.00302722	0.132308	0.242255	-0.558646
aoc2	6	aoc2	630	4327	1002	342415	6	630	636	7.93666	6	-0.00304506	0.132308	0.242255	-0.55872
abl1	1	abl1	106	4327	1002	342415	1	106	107	1.33526	1	-0.00313322	0.132308	0.242255	-0.559084
slc6a2	3	slc6a2	319	4327	1002	342415	3	319	322	4.01824	3	-0.00316225	0.132308	0.242255	-0.559203
cga	1	cga	107	4327	1002	342415	1	107	108	1.34773	1	-0.00321976	0.132308	0.242255	-0.559441
tfpi	1	tfpi	107	4327	1002	342415	1	107	108	1.34773	1	-0.00321976	0.132308	0.242255	-0.559441
iars	1	iars	109	4327	1002	342415	1	109	110	1.37269	1	-0.00338811	0.132308	0.242255	-0.560136
pla2g4a	1	pla2g4a	109	4327	1002	342415	1	109	110	1.37269	1	-0.00338811	0.132308	0.242255	-0.560136
psma7	1	psma7	109	4327	1002	342415	1	109	110	1.37269	1	-0.00338811	0.132308	0.242255	-0.560136
cxcl10	2	cxcl10	219	4327	1002	342415	2	219	221	2.75786	2	-0.00342925	0.132308	0.242255	-0.560306
ache	2	ache	221	4327	1002	342415	2	221	223	2.78282	2	-0.00351041	0.132308	0.242255	-0.560641
etv6	4	etv6	442	4327	1002	342415	4	442	446	5.56564	4	-0.00351041	0.132308	0.242255	-0.560641
fabp2	1	fabp2	112	4327	1002	342415	1	112	113	1.41013	1	-0.00362946	0.132308	0.242255	-0.561132
s100a8	1	s100a8	112	4327	1002	342415	1	112	113	1.41013	1	-0.00362946	0.132308	0.242255	-0.561132
st13	1	st13	112	4327	1002	342415	1	112	113	1.41013	1	-0.00362946	0.132308	0.242255	-0.561132
ltb	50	ltb	5604	4327	1002	342415	50	5604	5654	70.5564	50	-0.00363572	0.132308	0.242255	-0.561158
tsc1	4	tsc1	453	4327	1002	342415	4	453	457	5.70291	4	-0.00372628	0.132308	0.242255	-0.561532
lat2	41	lat2	4718	4327	1002	342415	41	4718	4759	59.3877	41	-0.00386376	0.132308	0.242255	-0.562099
ccl2	1	ccl2	116	4327	1002	342415	1	116	117	1.46005	1	-0.00393201	0.132308	0.242255	-0.562381
cd86	1	cd86	117	4327	1002	342415	1	117	118	1.47252	1	-0.00400444	0.132308	0.242255	-0.56268
rbm15	1	rbm15	117	4327	1002	342415	1	117	118	1.47252	1	-0.00400444	0.132308	0.242255	-0.56268
serpina1	5	serpina1	591	4327	1002	342415	5	591	596	7.4375	5	-0.00408976	0.132308	0.242255	-0.563032
agtr1	2	agtr1	241	4327	1002	342415	2	241	243	3.0324	2	-0.00424857	0.132308	0.242255	-0.563688
dio2	6	dio2	725	4327	1002	342415	6	725	731	9.12216	6	-0.00427108	0.132308	0.242255	-0.563781
kitlg	1	kitlg	121	4327	1002	342415	1	121	122	1.52244	1	-0.0042823	0.132308	0.242255	-0.563827
cnr2	1	cnr2	122	4327	1002	342415	1	122	123	1.53492	1	-0.00434894	0.132308	0.242255	-0.564102
tnf	13	tnf	1604	4327	1002	342415	13	1604	1617	20.1786	13	-0.00443944	0.132308	0.242255	-0.564475
morf4	1	morf4	126	4327	1002	342415	1	126	127	1.58484	1	-0.004605	0.132308	0.242255	-0.565159
adipoq	16	adipoq	2021	4327	1002	342415	16	2021	2037	25.4198	16	-0.00462433	0.132308	0.242255	-0.565239
grb2	1	grb2	127	4327	1002	342415	1	127	128	1.59731	1	-0.00466652	0.132308	0.242255	-0.565413
chga	1	chga	129	4327	1002	342415	1	129	130	1.62227	1	-0.00478671	0.132308	0.242255	-0.565909
ephb1	2	ephb1	258	4327	1002	342415	2	258	260	3.24454	2	-0.00478671	0.132308	0.242255	-0.565909
sbds	1	sbds	129	4327	1002	342415	1	129	130	1.62227	1	-0.00478671	0.132308	0.242255	-0.565909
agfg1	1	agfg1	130	4327	1002	342415	1	130	131	1.63475	1	-0.00484543	0.132308	0.242255	-0.566151
enpp1	1	enpp1	130	4327	1002	342415	1	130	131	1.63475	1	-0.00484543	0.132308	0.242255	-0.566151
fam49b	1	fam49b	130	4327	1002	342415	1	130	131	1.63475	1	-0.00484543	0.132308	0.242255	-0.566151
sds	1	sds	130	4327	1002	342415	1	130	131	1.63475	1	-0.00484543	0.132308	0.242255	-0.566151
dpp4	1	dpp4	131	4327	1002	342415	1	131	132	1.64723	1	-0.00490326	0.132308	0.242255	-0.56639
mag	1	mag	131	4327	1002	342415	1	131	132	1.64723	1	-0.00490326	0.132308	0.242255	-0.56639
usp9x	1	usp9x	131	4327	1002	342415	1	131	132	1.64723	1	-0.00490326	0.132308	0.242255	-0.56639
gypc	6	gypc	793	4327	1002	342415	6	793	799	9.97074	6	-0.00496963	0.132308	0.242255	-0.566664
abcg1	5	abcg1	662	4327	1002	342415	5	662	667	8.32351	5	-0.00498277	0.132308	0.242255	-0.566718
cd79a	16	cd79a	2131	4327	1002	342415	16	2131	2147	26.7925	16	-0.00502676	0.132308	0.242255	-0.5669
scn8a	111	scn8a	14844	4327	1002	342415	111	14844	14955	186.624	111	-0.00505675	0.132308	0.242255	-0.567024
armc9	1	armc9	134	4327	1002	342415	1	134	135	1.68467	1	-0.00507161	0.132308	0.242255	-0.567085
kng1	1	kng1	134	4327	1002	342415	1	134	135	1.68467	1	-0.00507161	0.132308	0.242255	-0.567085
rnf130	13	rnf130	1778	4327	1002	342415	13	1778	1791	22.3499	13	-0.0052205	0.132308	0.242255	-0.5677
zbp1	1	zbp1	138	4327	1002	342415	1	138	139	1.73458	1	-0.00528477	0.132308	0.242255	-0.567965
lcn2	1	lcn2	140	4327	1002	342415	1	140	141	1.75954	1	-0.00538682	0.132308	0.242255	-0.568386
mme	1	mme	140	4327	1002	342415	1	140	141	1.75954	1	-0.00538682	0.132308	0.242255	-0.568386
rfc2	11	rfc2	1543	4327	1002	342415	11	1543	1554	19.3924	11	-0.00540051	0.132308	0.242255	-0.568443
rfc4	11	rfc4	1543	4327	1002	342415	11	1543	1554	19.3924	11	-0.00540051	0.132308	0.242255	-0.568443
cgb5	5	cgb5	703	4327	1002	342415	5	703	708	8.83515	5	-0.00541687	0.132308	0.242255	-0.56851
c10orf10	1	c10orf10	141	4327	1002	342415	1	141	142	1.77202	1	-0.00543677	0.132308	0.242255	-0.568592
ncam1	1	ncam1	142	4327	1002	342415	1	142	143	1.7845	1	-0.00548601	0.132308	0.242255	-0.568796
saa1	2	saa1	288	4327	1002	342415	2	288	290	3.61892	2	-0.00558247	0.132308	0.242255	-0.569194
tfrc	1	tfrc	145	4327	1002	342415	1	145	146	1.82194	1	-0.0056297	0.132308	0.242255	-0.569389
nts	5	nts	733	4327	1002	342415	5	733	738	9.20952	5	-0.00570395	0.132308	0.242255	-0.569695
mthfr	2	mthfr	300	4327	1002	342415	2	300	302	3.76866	2	-0.0058565	0.132308	0.242255	-0.570325
elk3	2	elk3	304	4327	1002	342415	2	304	306	3.81858	2	-0.00594307	0.132308	0.242255	-0.570682
ing1	1	ing1	152	4327	1002	342415	1	152	153	1.90929	1	-0.00594307	0.132308	0.242255	-0.570682
f2	7	f2	1076	4327	1002	342415	7	1076	1083	13.5148	7	-0.00601549	0.132308	0.242255	-0.570981
acat1	4	acat1	624	4327	1002	342415	4	624	628	7.83682	4	-0.00610959	0.132308	0.242255	-0.57137
polr3e	1	polr3e	159	4327	1002	342415	1	159	160	1.99664	1	-0.00622902	0.132308	0.242255	-0.571863
tnfrsf1a	1	tnfrsf1a	159	4327	1002	342415	1	159	160	1.99664	1	-0.00622902	0.132308	0.242255	-0.571863
cyp1a2	2	cyp1a2	319	4327	1002	342415	2	319	321	4.00577	2	-0.00624849	0.132308	0.242255	-0.571943
prb1	1	prb1	161	4327	1002	342415	1	161	162	2.0216	1	-0.00630618	0.132308	0.242255	-0.572181
sftpa1	1	sftpa1	162	4327	1002	342415	1	162	163	2.03408	1	-0.00634405	0.132308	0.242255	-0.572338
c3	1	c3	163	4327	1002	342415	1	163	164	2.04656	1	-0.00638146	0.132308	0.242255	-0.572492
atp6v0a2	8	atp6v0a2	1340	4327	1002	342415	8	1340	1348	16.8217	8	-0.0065443	0.132308	0.242255	-0.573164
c21orf2	8	c21orf2	1340	4327	1002	342415	8	1340	1348	16.8217	8	-0.0065443	0.132308	0.242255	-0.573164
efs	1	efs	169	4327	1002	342415	1	169	170	2.12143	1	-0.00659667	0.132308	0.242255	-0.57338
cntn3	2	cntn3	341	4327	1002	342415	2	341	343	4.2803	2	-0.00664812	0.132308	0.242255	-0.573593
tpo	1	tpo	171	4327	1002	342415	1	171	172	2.14639	1	-0.00666507	0.132308	0.242255	-0.573663
hspg2	1	hspg2	172	4327	1002	342415	1	172	173	2.15887	1	-0.00669867	0.132308	0.242255	-0.573801
jtb	1	jtb	172	4327	1002	342415	1	172	173	2.15887	1	-0.00669867	0.132308	0.242255	-0.573801
c2	2	c2	352	4327	1002	342415	2	352	354	4.41757	2	-0.0068293	0.132308	0.242255	-0.574341
fgfr1	2	fgfr1	353	4327	1002	342415	2	353	355	4.43005	2	-0.00684522	0.132308	0.242255	-0.574406
tlr4	1	tlr4	177	4327	1002	342415	1	177	178	2.22127	1	-0.00686104	0.132308	0.242255	-0.574472
ndufb3	7	ndufb3	1357	4327	1002	342415	7	1357	1364	17.0214	7	-0.00734705	0.132308	0.242255	-0.576478
ccr5	2	ccr5	388	4327	1002	342415	2	388	390	4.86682	2	-0.00735081	0.132308	0.242255	-0.576493
tnfaip1	7	tnfaip1	1358	4327	1002	342415	7	1358	1365	17.0339	7	-0.00735081	0.132308	0.242255	-0.576493
brd4	1	brd4	198	4327	1002	342415	1	198	199	2.48332	1	-0.00745389	0.132308	0.242255	-0.576919
cap1	1	cap1	198	4327	1002	342415	1	198	199	2.48332	1	-0.00745389	0.132308	0.242255	-0.576919
sorbs1	1	sorbs1	199	4327	1002	342415	1	199	200	2.4958	1	-0.00747902	0.132308	0.242255	-0.577023
tdrd7	1	tdrd7	200	4327	1002	342415	1	200	201	2.50828	1	-0.00750389	0.132308	0.242255	-0.577125
acp5	1	acp5	201	4327	1002	342415	1	201	202	2.52076	1	-0.00752852	0.132308	0.242255	-0.577227
serpinb6	1	serpinb6	201	4327	1002	342415	1	201	202	2.52076	1	-0.00752852	0.132308	0.242255	-0.577227
cd4	12	cd4	2476	4327	1002	342415	12	2476	2488	31.0478	12	-0.00765587	0.132308	0.242255	-0.577753
cyp2c19	2	cyp2c19	416	4327	1002	342415	2	416	418	5.21623	2	-0.00769433	0.132308	0.242255	-0.577911
hal	3	hal	635	4327	1002	342415	3	635	638	7.96161	3	-0.00777682	0.132308	0.242255	-0.578252
cd40lg	1	cd40lg	214	4327	1002	342415	1	214	215	2.68299	1	-0.00782786	0.132308	0.242255	-0.578462
pon1	1	pon1	216	4327	1002	342415	1	216	217	2.70795	1	-0.00787072	0.132308	0.242255	-0.578639
traf2	1	traf2	216	4327	1002	342415	1	216	217	2.70795	1	-0.00787072	0.132308	0.242255	-0.578639
gopc	1	gopc	227	4327	1002	342415	1	227	228	2.84522	1	-0.00809305	0.132308	0.242255	-0.579557
fgfr3	1	fgfr3	228	4327	1002	342415	1	228	229	2.8577	1	-0.00811221	0.132308	0.242255	-0.579636
npc1	1	npc1	237	4327	1002	342415	1	237	238	2.97001	1	-0.00827734	0.132308	0.242255	-0.580318
ppara	1	ppara	255	4327	1002	342415	1	255	256	3.19463	1	-0.00857277	0.132308	0.242255	-0.581537
cpb2	1	cpb2	260	4327	1002	342415	1	260	261	3.25702	1	-0.0086476	0.132308	0.242255	-0.581846
cd8a	2	cd8a	557	4327	1002	342415	2	557	559	6.97577	2	-0.0089012	0.132308	0.242255	-0.582893
cd19	1	cd19	293	4327	1002	342415	1	293	294	3.66883	1	-0.00907766	0.132308	0.242255	-0.583622
ang	2	ang	604	4327	1002	342415	2	604	606	7.56229	2	-0.00917869	0.132308	0.242255	-0.584039
cd2	1	cd2	314	4327	1002	342415	1	314	315	3.93089	1	-0.00930442	0.132308	0.242255	-0.584558
mpo	1	mpo	316	4327	1002	342415	1	316	317	3.95585	1	-0.00932444	0.132308	0.242255	-0.58464
pf4	1	pf4	324	4327	1002	342415	1	324	325	4.05568	1	-0.0094021	0.132308	0.242255	-0.584961
thpo	1	thpo	347	4327	1002	342415	1	347	348	4.3427	1	-0.00960546	0.132308	0.242255	-0.5858
slc2a4	1	slc2a4	361	4327	1002	342415	1	361	362	4.5174	1	-0.00971659	0.132308	0.242255	-0.586259
ppa1	1	ppa1	381	4327	1002	342415	1	381	382	4.76699	1	-0.00986122	0.132308	0.242255	-0.586856
max	1	max	390	4327	1002	342415	1	390	391	4.8793	1	-0.00992147	0.132308	0.242255	-0.587105
ifna1	1	ifna1	395	4327	1002	342415	1	395	396	4.94169	1	-0.00995377	0.132308	0.242255	-0.587238
brd2	2	brd2	791	4327	1002	342415	2	791	793	9.89586	2	-0.00995695	0.132308	0.242255	-0.587251
crybb2	7	crybb2	2800	4327	1002	342415	7	2800	2807	35.0286	7	-0.00998525	0.132308	0.242255	-0.587368
hp	7	hp	2801	4327	1002	342415	7	2801	2808	35.0411	7	-0.00998614	0.132308	0.242255	-0.587372
neurod1	2	neurod1	801	4327	1002	342415	2	801	803	10.0207	2	-0.00998836	0.132308	0.242255	-0.587381
vwf	4	vwf	1627	4327	1002	342415	4	1627	1631	20.3533	4	-0.0100265	0.132308	0.242255	-0.587538
slc6a4	2	slc6a4	831	4327	1002	342415	2	831	833	10.395	2	-0.0100781	0.132308	0.242255	-0.587751
ik	4	ik	1955	4327	1002	342415	4	1955	1959	24.4464	4	-0.0104372	0.132308	0.242255	-0.589233
cd14	1	cd14	492	4327	1002	342415	1	492	493	6.15216	1	-0.0104506	0.132308	0.242255	-0.589289
cd38	1	cd38	493	4327	1002	342415	1	493	494	6.16464	1	-0.0104547	0.132308	0.242255	-0.589306
ergic2	1	ergic2	493	4327	1002	342415	1	493	494	6.16464	1	-0.0104547	0.132308	0.242255	-0.589306
ndufa2	1	ndufa2	498	4327	1002	342415	1	498	499	6.22703	1	-0.010475	0.132308	0.242255	-0.58939
epo	1	epo	510	4327	1002	342415	1	510	511	6.37678	1	-0.0105221	0.132308	0.242255	-0.589584
kctd11	1	kctd11	537	4327	1002	342415	1	537	538	6.71371	1	-0.0106203	0.132308	0.242255	-0.589989
ren	1	ren	537	4327	1002	342415	1	537	538	6.71371	1	-0.0106203	0.132308	0.242255	-0.589989
dyrk3	3	dyrk3	1681	4327	1002	342415	3	1681	1684	21.0147	3	-0.0106975	0.132308	0.242255	-0.590308
lcat	1	lcat	664	4327	1002	342415	1	664	665	8.29855	1	-0.0109753	0.132308	0.242255	-0.591455
lta	1	lta	792	4327	1002	342415	1	792	793	9.89586	1	-0.011218	0.132308	0.242255	-0.592457
jph3	1	jph3	887	4327	1002	342415	1	887	888	11.0814	1	-0.0113529	0.132308	0.242255	-0.593013
plekhm1	1	plekhm1	1152	4327	1002	342415	1	1152	1153	14.3883	1	-0.0116117	0.132308	0.242255	-0.594082
apob	1	apob	1316	4327	1002	342415	1	1316	1317	16.4349	1	-0.0117197	0.132308	0.242255	-0.594528
	5962

## Sheet: Mucus
PUTATIVE BIOMARKERS	Positive	FinalTally	Negative	S1(rel_abs)	SP	S2(neg_abs)	df1	df2	dft	ex	ev	f(Pi)	mean	SD	Z(Pi)
brca1	1			116	63	25122	1	0	1	0.00459624	1	0.995404	0.214662	0.329154	2.37197
brca2	1			116	63	25122	1	0	1	0.00459624	1	0.995404	0.214662	0.329154	2.37197
cyp19a1	1			116	63	25122	1	0	1	0.00459624	1	0.995404	0.214662	0.329154	2.37197
dnmt1	1			116	63	25122	1	0	1	0.00459624	1	0.995404	0.214662	0.329154	2.37197
gstp1	1			116	63	25122	1	0	1	0.00459624	1	0.995404	0.214662	0.329154	2.37197
sat2	1			116	63	25122	1	0	1	0.00459624	1	0.995404	0.214662	0.329154	2.37197
serpinc1	1			116	63	25122	1	0	1	0.00459624	1	0.995404	0.214662	0.329154	2.37197
slc38a2	1			116	63	25122	1	0	1	0.00459624	1	0.995404	0.214662	0.329154	2.37197
cdkn2a	1	cdkn2a	1	116	63	25122	1	1	2	0.00919249	1	0.495404	0.214662	0.329154	0.85292
map6	1	map6	1	116	63	25122	1	1	2	0.00919249	1	0.495404	0.214662	0.329154	0.85292
mme	1	mme	1	116	63	25122	1	1	2	0.00919249	1	0.495404	0.214662	0.329154	0.85292
rassf1	5	rassf1	5	116	63	25122	5	5	10	0.0459624	5	0.495404	0.214662	0.329154	0.85292
cpa1	1	cpa1	2	116	63	25122	1	2	3	0.0137887	1	0.328737	0.214662	0.329154	0.346571
dna segment on chromosome 4 (unique) 234 expressed sequence (d4s234e)	1	dna segment on chromosome 4 (unique) 234 expressed sequence (d4s234e)	2	116	63	25122	1	2	3	0.0137887	1	0.328737	0.214662	0.329154	0.346571
slc4a3	1	slc4a3	2	116	63	25122	1	2	3	0.0137887	1	0.328737	0.214662	0.329154	0.346571
tceal1	1	tceal1	2	116	63	25122	1	2	3	0.0137887	1	0.328737	0.214662	0.329154	0.346571
cdkn1a	1	cdkn1a	3	116	63	25122	1	3	4	0.018385	1	0.245404	0.214662	0.329154	0.0933969
pcna	1	pcna	4	116	63	25122	1	4	5	0.0229812	1	0.195404	0.214662	0.329154	-0.0585078
osm	1	osm	5	116	63	25122	1	5	6	0.0275775	1	0.16207	0.214662	0.329154	-0.159778
slc4a1	1	slc4a1	5	116	63	25122	1	5	6	0.0275775	1	0.16207	0.214662	0.329154	-0.159778
agr2	1	agr2	6	116	63	25122	1	6	7	0.0321737	1	0.138261	0.214662	0.329154	-0.232113
erbb2	2	erbb2	12	116	63	25122	2	12	14	0.0643474	2	0.138261	0.214662	0.329154	-0.232113
psen2	1	psen2	8	116	63	25122	1	8	9	0.0413662	1	0.106515	0.214662	0.329154	-0.328561
acpp	2	acpp	17	116	63	25122	2	17	19	0.0873286	2	0.100667	0.214662	0.329154	-0.346327
asap2	2	asap2	17	116	63	25122	2	17	19	0.0873286	2	0.100667	0.214662	0.329154	-0.346327
mrps30	2	mrps30	17	116	63	25122	2	17	19	0.0873286	2	0.100667	0.214662	0.329154	-0.346327
papola	2	papola	17	116	63	25122	2	17	19	0.0873286	2	0.100667	0.214662	0.329154	-0.346327
reg3a	2	reg3a	17	116	63	25122	2	17	19	0.0873286	2	0.100667	0.214662	0.329154	-0.346327
b3galnt1	1	b3galnt1	11	116	63	25122	1	11	12	0.0551549	1	0.0787371	0.214662	0.329154	-0.412952
rplp1	1	rplp1	11	116	63	25122	1	11	12	0.0551549	1	0.0787371	0.214662	0.329154	-0.412952
hras	1	hras	14	116	63	25122	1	14	15	0.0689437	1	0.0620704	0.214662	0.329154	-0.463587
tff1	2	tff1	30	116	63	25122	2	30	32	0.14708	2	0.0579038	0.214662	0.329154	-0.476246
pmch	1	pmch	17	116	63	25122	1	17	18	0.0827324	1	0.0509593	0.214662	0.329154	-0.497343
esr1	5	esr1	109	116	63	25122	5	109	114	0.523972	5	0.0392634	0.214662	0.329154	-0.532877
tff3	1	tff3	25	116	63	25122	1	25	26	0.119502	1	0.0338653	0.214662	0.329154	-0.549277
krt1	1	krt1	28	116	63	25122	1	28	29	0.133291	1	0.0298865	0.214662	0.329154	-0.561365
abcg1	1	abcg1	32	116	63	25122	1	32	33	0.151676	1	0.0257068	0.214662	0.329154	-0.574063
she	4	she	144	116	63	25122	4	144	148	0.680244	4	0.0224308	0.214662	0.329154	-0.584016
rnf130	3	rnf130	127	116	63	25122	3	127	130	0.597512	3	0.0184807	0.214662	0.329154	-0.596017
ccl5	1	ccl5	45	116	63	25122	1	45	46	0.211427	1	0.0171429	0.214662	0.329154	-0.600081
tnc	1	tnc	61	116	63	25122	1	61	62	0.284967	1	0.0115328	0.214662	0.329154	-0.617125
pgr	5	pgr	320	116	63	25122	5	320	325	1.49378	5	0.0107884	0.214662	0.329154	-0.619387
tmem37	5	tmem37	320	116	63	25122	5	320	325	1.49378	5	0.0107884	0.214662	0.329154	-0.619387
muc2	2	muc2	139	116	63	25122	2	139	141	0.64807	2	0.00958815	0.214662	0.329154	-0.623033
calca	1	calca	70	116	63	25122	1	70	71	0.326333	1	0.00948826	0.214662	0.329154	-0.623336
plxna2	2	plxna2	150	116	63	25122	2	150	152	0.698629	2	0.00856165	0.214662	0.329154	-0.626152
muc1	1	muc1	76	116	63	25122	1	76	77	0.353911	1	0.00839077	0.214662	0.329154	-0.626671
usp9x	1	usp9x	78	116	63	25122	1	78	79	0.363103	1	0.00806198	0.214662	0.329154	-0.62767
tsc1	1	tsc1	100	116	63	25122	1	100	101	0.464221	1	0.00530475	0.214662	0.329154	-0.636046
tff2	2	tff2	211	116	63	25122	2	211	213	0.979	2	0.00479343	0.214662	0.329154	-0.6376
fut2	2	fut2	215	116	63	25122	2	215	217	0.997385	2	0.00462035	0.214662	0.329154	-0.638126
dcx	2	dcx	262	116	63	25122	2	262	264	1.21341	2	0.00297951	0.214662	0.329154	-0.643111
nov	3	nov	427	116	63	25122	3	427	430	1.97638	3	0.0023805	0.214662	0.329154	-0.64493
plxna1	3	plxna1	427	116	63	25122	3	427	430	1.97638	3	0.0023805	0.214662	0.329154	-0.64493
rb1	1	rb1	156	116	63	25122	1	156	157	0.72161	1	0.00177318	0.214662	0.329154	-0.646776
irf1	3	irf1	495	116	63	25122	3	495	498	2.28893	3	0.00142785	0.214662	0.329154	-0.647825
lat2	1	lat2	179	116	63	25122	1	179	180	0.827324	1	0.000959312	0.214662	0.329154	-0.649248
il4	1	il4	185	116	63	25122	1	185	186	0.854901	1	0.0007801	0.214662	0.329154	-0.649793
plxnb1	2	plxnb1	473	116	63	25122	2	473	475	2.18322	2	-0.000385717	0.214662	0.329154	-0.653334
sepp1	2	sepp1	473	116	63	25122	2	473	475	2.18322	2	-0.000385717	0.214662	0.329154	-0.653334
scn8a	6	scn8a	2062	116	63	25122	6	2062	2068	9.50503	6	-0.00169489	0.214662	0.329154	-0.657312
nr3c2	1	nr3c2	398	116	63	25122	1	398	399	1.8339	1	-0.00208998	0.214662	0.329154	-0.658512
jun	4	jun	2047	116	63	25122	4	2047	2051	9.4269	4	-0.00264598	0.214662	0.329154	-0.660201
	112		10061

[truncated: 4 more sheets: CSF, Breastmilk, Blood, Bile]
