# Supplementary material for: Semi-automated literature mining to identify putative biomarkers of disease from multiple biofluids
Source: J Clin Bioinforma. 2014 Oct 23;4:13. doi: 10.1186/2043-9113-4-13 (PMC4215335; doi:10.1186/2043-9113-4-13)
Supplement: Additional file 5 — SupplementaryLCResults. [file 2043-9113-4-13-S5.xlsx]

## Sheet: Urine
PUTATIVE BIOMARKERS	Positive	FinalTally	Negative	S1(rel_abs)	SP	S2(neg_abs)	df1	df2	dft	ex	ev	f(Pi)	mean	SD	Z(Pi)
alpp	1			918	256	86776	1	0	1	0.0104682	1	0.989532	0.373185	0.369287	1.66902
brca1	1			918	256	86776	1	0	1	0.0104682	1	0.989532	0.373185	0.369287	1.66902
bsg	1			918	256	86776	1	0	1	0.0104682	1	0.989532	0.373185	0.369287	1.66902
c1orf9	1			918	256	86776	1	0	1	0.0104682	1	0.989532	0.373185	0.369287	1.66902
c1s	1			918	256	86776	1	0	1	0.0104682	1	0.989532	0.373185	0.369287	1.66902
cga	2			918	256	86776	2	0	2	0.0209364	2	0.989532	0.373185	0.369287	1.66902
chga	2			918	256	86776	2	0	2	0.0209364	2	0.989532	0.373185	0.369287	1.66902
crp	1			918	256	86776	1	0	1	0.0104682	1	0.989532	0.373185	0.369287	1.66902
csrp1	1			918	256	86776	1	0	1	0.0104682	1	0.989532	0.373185	0.369287	1.66902
ctage4	1			918	256	86776	1	0	1	0.0104682	1	0.989532	0.373185	0.369287	1.66902
cycs	1			918	256	86776	1	0	1	0.0104682	1	0.989532	0.373185	0.369287	1.66902
dhx9	1			918	256	86776	1	0	1	0.0104682	1	0.989532	0.373185	0.369287	1.66902
dnmt1	1			918	256	86776	1	0	1	0.0104682	1	0.989532	0.373185	0.369287	1.66902
enox2	1			918	256	86776	1	0	1	0.0104682	1	0.989532	0.373185	0.369287	1.66902
epha8	1			918	256	86776	1	0	1	0.0104682	1	0.989532	0.373185	0.369287	1.66902
ercc6	1			918	256	86776	1	0	1	0.0104682	1	0.989532	0.373185	0.369287	1.66902
exosc6	1			918	256	86776	1	0	1	0.0104682	1	0.989532	0.373185	0.369287	1.66902
folr1	1			918	256	86776	1	0	1	0.0104682	1	0.989532	0.373185	0.369287	1.66902
gla	2			918	256	86776	2	0	2	0.0209364	2	0.989532	0.373185	0.369287	1.66902
grp	1			918	256	86776	1	0	1	0.0104682	1	0.989532	0.373185	0.369287	1.66902
gstm3	1			918	256	86776	1	0	1	0.0104682	1	0.989532	0.373185	0.369287	1.66902
gsto1	1			918	256	86776	1	0	1	0.0104682	1	0.989532	0.373185	0.369287	1.66902
hat1	1			918	256	86776	1	0	1	0.0104682	1	0.989532	0.373185	0.369287	1.66902
hsd11b1	1			918	256	86776	1	0	1	0.0104682	1	0.989532	0.373185	0.369287	1.66902
igsf3	1			918	256	86776	1	0	1	0.0104682	1	0.989532	0.373185	0.369287	1.66902
lama3	1			918	256	86776	1	0	1	0.0104682	1	0.989532	0.373185	0.369287	1.66902
lama4	1			918	256	86776	1	0	1	0.0104682	1	0.989532	0.373185	0.369287	1.66902
lamb3	1			918	256	86776	1	0	1	0.0104682	1	0.989532	0.373185	0.369287	1.66902
lamc2	1			918	256	86776	1	0	1	0.0104682	1	0.989532	0.373185	0.369287	1.66902
lpal2	1			918	256	86776	1	0	1	0.0104682	1	0.989532	0.373185	0.369287	1.66902
lrg1	1			918	256	86776	1	0	1	0.0104682	1	0.989532	0.373185	0.369287	1.66902
lss	1			918	256	86776	1	0	1	0.0104682	1	0.989532	0.373185	0.369287	1.66902
mlh3	1			918	256	86776	1	0	1	0.0104682	1	0.989532	0.373185	0.369287	1.66902
myl9	1			918	256	86776	1	0	1	0.0104682	1	0.989532	0.373185	0.369287	1.66902
nkx2-1	1			918	256	86776	1	0	1	0.0104682	1	0.989532	0.373185	0.369287	1.66902
nt5c2	1			918	256	86776	1	0	1	0.0104682	1	0.989532	0.373185	0.369287	1.66902
pdpn	1			918	256	86776	1	0	1	0.0104682	1	0.989532	0.373185	0.369287	1.66902
pla2g6	1			918	256	86776	1	0	1	0.0104682	1	0.989532	0.373185	0.369287	1.66902
plaa	1			918	256	86776	1	0	1	0.0104682	1	0.989532	0.373185	0.369287	1.66902
plg	2			918	256	86776	2	0	2	0.0209364	2	0.989532	0.373185	0.369287	1.66902
ppp1r1a	1			918	256	86776	1	0	1	0.0104682	1	0.989532	0.373185	0.369287	1.66902
prh1	1			918	256	86776	1	0	1	0.0104682	1	0.989532	0.373185	0.369287	1.66902
prtn3	1			918	256	86776	1	0	1	0.0104682	1	0.989532	0.373185	0.369287	1.66902
pth	1			918	256	86776	1	0	1	0.0104682	1	0.989532	0.373185	0.369287	1.66902
ptprn	1			918	256	86776	1	0	1	0.0104682	1	0.989532	0.373185	0.369287	1.66902
s100a10	1			918	256	86776	1	0	1	0.0104682	1	0.989532	0.373185	0.369287	1.66902
spag9	4			918	256	86776	4	0	4	0.0418729	4	0.989532	0.373185	0.369287	1.66902
tfpi2	1			918	256	86776	1	0	1	0.0104682	1	0.989532	0.373185	0.369287	1.66902
tfpt	1			918	256	86776	1	0	1	0.0104682	1	0.989532	0.373185	0.369287	1.66902
tob1	3			918	256	86776	3	0	3	0.0314047	3	0.989532	0.373185	0.369287	1.66902
ttf1	1			918	256	86776	1	0	1	0.0104682	1	0.989532	0.373185	0.369287	1.66902
vwf	1			918	256	86776	1	0	1	0.0104682	1	0.989532	0.373185	0.369287	1.66902
xrcc1	1			918	256	86776	1	0	1	0.0104682	1	0.989532	0.373185	0.369287	1.66902
cgb5	11	cgb5	1	918	256	86776	11	1	12	0.125619	11	0.906198	0.373185	0.369287	1.44336
nudt6	4	nudt6	1	918	256	86776	4	1	5	0.0523411	4	0.789532	0.373185	0.369287	1.12743
sil1	4	sil1	1	918	256	86776	4	1	5	0.0523411	4	0.789532	0.373185	0.369287	1.12743
cyp2a6	3	cyp2a6	1	918	256	86776	3	1	4	0.0418729	3	0.739532	0.373185	0.369287	0.992037
gstm1	9	gstm1	3	918	256	86776	9	3	12	0.125619	9	0.739532	0.373185	0.369287	0.992037
acp5	2	acp5	1	918	256	86776	2	1	3	0.0314047	2	0.656198	0.373185	0.369287	0.766377
cd40lg	2	cd40lg	1	918	256	86776	2	1	3	0.0314047	2	0.656198	0.373185	0.369287	0.766377
gstp1	2	gstp1	1	918	256	86776	2	1	3	0.0314047	2	0.656198	0.373185	0.369287	0.766377
lct	2	lct	1	918	256	86776	2	1	3	0.0314047	2	0.656198	0.373185	0.369287	0.766377
ntm	2	ntm	1	918	256	86776	2	1	3	0.0314047	2	0.656198	0.373185	0.369287	0.766377
ogg1	4	ogg1	2	918	256	86776	4	2	6	0.0628093	4	0.656198	0.373185	0.369287	0.766377
prb1	2	prb1	1	918	256	86776	2	1	3	0.0314047	2	0.656198	0.373185	0.369287	0.766377
rassf1	4	rassf1	2	918	256	86776	4	2	6	0.0628093	4	0.656198	0.373185	0.369287	0.766377
tdrd7	2	tdrd7	1	918	256	86776	2	1	3	0.0314047	2	0.656198	0.373185	0.369287	0.766377
traf2	2	traf2	1	918	256	86776	2	1	3	0.0314047	2	0.656198	0.373185	0.369287	0.766377
gstt1	5	gstt1	3	918	256	86776	5	3	8	0.0837458	5	0.614532	0.373185	0.369287	0.653547
pthlh	5	pthlh	3	918	256	86776	5	3	8	0.0837458	5	0.614532	0.373185	0.369287	0.653547
bcar1	1	bcar1	1	918	256	86776	1	1	2	0.0209364	1	0.489532	0.373185	0.369287	0.315057
ccl21	1	ccl21	1	918	256	86776	1	1	2	0.0209364	1	0.489532	0.373185	0.369287	0.315057
ctnnd1	1	ctnnd1	1	918	256	86776	1	1	2	0.0209364	1	0.489532	0.373185	0.369287	0.315057
cyp2d6	6	cyp2d6	6	918	256	86776	6	6	12	0.125619	6	0.489532	0.373185	0.369287	0.315057
dio3	1	dio3	1	918	256	86776	1	1	2	0.0209364	1	0.489532	0.373185	0.369287	0.315057
flnb	2	flnb	2	918	256	86776	2	2	4	0.0418729	2	0.489532	0.373185	0.369287	0.315057
gspt1	1	gspt1	1	918	256	86776	1	1	2	0.0209364	1	0.489532	0.373185	0.369287	0.315057
ifng	1	ifng	1	918	256	86776	1	1	2	0.0209364	1	0.489532	0.373185	0.369287	0.315057
itfg1	1	itfg1	1	918	256	86776	1	1	2	0.0209364	1	0.489532	0.373185	0.369287	0.315057
mettl8	1	mettl8	1	918	256	86776	1	1	2	0.0209364	1	0.489532	0.373185	0.369287	0.315057
mos	1	mos	1	918	256	86776	1	1	2	0.0209364	1	0.489532	0.373185	0.369287	0.315057
msh2	1	msh2	1	918	256	86776	1	1	2	0.0209364	1	0.489532	0.373185	0.369287	0.315057
nat2	1	nat2	1	918	256	86776	1	1	2	0.0209364	1	0.489532	0.373185	0.369287	0.315057
nfx1	2	nfx1	2	918	256	86776	2	2	4	0.0418729	2	0.489532	0.373185	0.369287	0.315057
nisch	1	nisch	1	918	256	86776	1	1	2	0.0209364	1	0.489532	0.373185	0.369287	0.315057
nxf1	2	nxf1	2	918	256	86776	2	2	4	0.0418729	2	0.489532	0.373185	0.369287	0.315057
osm	2	osm	2	918	256	86776	2	2	4	0.0418729	2	0.489532	0.373185	0.369287	0.315057
pcsk5	1	pcsk5	1	918	256	86776	1	1	2	0.0209364	1	0.489532	0.373185	0.369287	0.315057
pklr	1	pklr	1	918	256	86776	1	1	2	0.0209364	1	0.489532	0.373185	0.369287	0.315057
prok1	1	prok1	1	918	256	86776	1	1	2	0.0209364	1	0.489532	0.373185	0.369287	0.315057
runx3	1	runx3	1	918	256	86776	1	1	2	0.0209364	1	0.489532	0.373185	0.369287	0.315057
sec14l2	2	sec14l2	2	918	256	86776	2	2	4	0.0418729	2	0.489532	0.373185	0.369287	0.315057
tert	1	tert	1	918	256	86776	1	1	2	0.0209364	1	0.489532	0.373185	0.369287	0.315057
ugt2b17	1	ugt2b17	1	918	256	86776	1	1	2	0.0209364	1	0.489532	0.373185	0.369287	0.315057
uso1	2	uso1	2	918	256	86776	2	2	4	0.0418729	2	0.489532	0.373185	0.369287	0.315057
cyp1a1	5	cyp1a1	7	918	256	86776	5	7	12	0.125619	5	0.406198	0.373185	0.369287	0.0893973
phb2	5	phb2	7	918	256	86776	5	7	12	0.125619	5	0.406198	0.373185	0.369287	0.0893973
ahr	2	ahr	3	918	256	86776	2	3	5	0.0523411	2	0.389532	0.373185	0.369287	0.0442653
cyp1a2	4	cyp1a2	6	918	256	86776	4	6	10	0.104682	4	0.389532	0.373185	0.369287	0.0442653
f2	2	f2	3	918	256	86776	2	3	5	0.0523411	2	0.389532	0.373185	0.369287	0.0442653
klk3	2	klk3	3	918	256	86776	2	3	5	0.0523411	2	0.389532	0.373185	0.369287	0.0442653
npepps	2	npepps	3	918	256	86776	2	3	5	0.0523411	2	0.389532	0.373185	0.369287	0.0442653
pros1	2	pros1	3	918	256	86776	2	3	5	0.0523411	2	0.389532	0.373185	0.369287	0.0442653
psat1	2	psat1	3	918	256	86776	2	3	5	0.0523411	2	0.389532	0.373185	0.369287	0.0442653
dpyd	3	dpyd	5	918	256	86776	3	5	8	0.0837458	3	0.364532	0.373185	0.369287	-0.0234326
fgf2	3	fgf2	5	918	256	86776	3	5	8	0.0837458	3	0.364532	0.373185	0.369287	-0.0234326
cad	1	cad	2	918	256	86776	1	2	3	0.0314047	1	0.322865	0.373185	0.369287	-0.136263
cald1	1	cald1	2	918	256	86776	1	2	3	0.0314047	1	0.322865	0.373185	0.369287	-0.136263
cse1l	1	cse1l	2	918	256	86776	1	2	3	0.0314047	1	0.322865	0.373185	0.369287	-0.136263
cyp3a5	1	cyp3a5	2	918	256	86776	1	2	3	0.0314047	1	0.322865	0.373185	0.369287	-0.136263
enpp1	1	enpp1	2	918	256	86776	1	2	3	0.0314047	1	0.322865	0.373185	0.369287	-0.136263
haao	1	haao	2	918	256	86776	1	2	3	0.0314047	1	0.322865	0.373185	0.369287	-0.136263
ptk2b	1	ptk2b	2	918	256	86776	1	2	3	0.0314047	1	0.322865	0.373185	0.369287	-0.136263
tox	1	tox	2	918	256	86776	1	2	3	0.0314047	1	0.322865	0.373185	0.369287	-0.136263
trpv1	1	trpv1	2	918	256	86776	1	2	3	0.0314047	1	0.322865	0.373185	0.369287	-0.136263
ugt1a4	2	ugt1a4	4	918	256	86776	2	4	6	0.0628093	2	0.322865	0.373185	0.369287	-0.136263
ddx41	3	ddx41	8	918	256	86776	3	8	11	0.11515	3	0.262259	0.373185	0.369287	-0.300379
b3galnt1	2	b3galnt1	6	918	256	86776	2	6	8	0.0837458	2	0.239532	0.373185	0.369287	-0.361922
b4galnt2	1	b4galnt2	3	918	256	86776	1	3	4	0.0418729	1	0.239532	0.373185	0.369287	-0.361922
erbb3	1	erbb3	3	918	256	86776	1	3	4	0.0418729	1	0.239532	0.373185	0.369287	-0.361922
ldlrap1	1	ldlrap1	3	918	256	86776	1	3	4	0.0418729	1	0.239532	0.373185	0.369287	-0.361922
oat	1	oat	3	918	256	86776	1	3	4	0.0418729	1	0.239532	0.373185	0.369287	-0.361922
rplp1	2	rplp1	6	918	256	86776	2	6	8	0.0837458	2	0.239532	0.373185	0.369287	-0.361922
slc38a1	1	slc38a1	3	918	256	86776	1	3	4	0.0418729	1	0.239532	0.373185	0.369287	-0.361922
gstz1	3	gstz1	9	918	256	86776	3	9	12	0.125619	3	0.239532	0.373185	0.369287	-0.361922
crybb2	6	crybb2	19	918	256	86776	6	19	25	0.261705	6	0.229532	0.373185	0.369287	-0.389002
hp	6	hp	19	918	256	86776	6	19	25	0.261705	6	0.229532	0.373185	0.369287	-0.389002
neurod1	2	neurod1	7	918	256	86776	2	7	9	0.094214	2	0.211754	0.373185	0.369287	-0.437142
cd38	1	cd38	4	918	256	86776	1	4	5	0.0523411	1	0.189532	0.373185	0.369287	-0.497318
itgb2	1	itgb2	4	918	256	86776	1	4	5	0.0523411	1	0.189532	0.373185	0.369287	-0.497318
src	1	src	4	918	256	86776	1	4	5	0.0523411	1	0.189532	0.373185	0.369287	-0.497318
tp53	2	tp53	8	918	256	86776	2	8	10	0.104682	2	0.189532	0.373185	0.369287	-0.497318
txn	1	txn	4	918	256	86776	1	4	5	0.0523411	1	0.189532	0.373185	0.369287	-0.497318
vac14	1	vac14	4	918	256	86776	1	4	5	0.0523411	1	0.189532	0.373185	0.369287	-0.497318
acpp	1	acpp	5	918	256	86776	1	5	6	0.0628093	1	0.156198	0.373185	0.369287	-0.587582
aes	1	aes	5	918	256	86776	1	5	6	0.0628093	1	0.156198	0.373185	0.369287	-0.587582
asap2	1	asap2	5	918	256	86776	1	5	6	0.0628093	1	0.156198	0.373185	0.369287	-0.587582
bcl2	1	bcl2	5	918	256	86776	1	5	6	0.0628093	1	0.156198	0.373185	0.369287	-0.587582
fancb	1	fancb	5	918	256	86776	1	5	6	0.0628093	1	0.156198	0.373185	0.369287	-0.587582
ifna1	2	ifna1	10	918	256	86776	2	10	12	0.125619	2	0.156198	0.373185	0.369287	-0.587582
mrps30	1	mrps30	5	918	256	86776	1	5	6	0.0628093	1	0.156198	0.373185	0.369287	-0.587582
npc1	1	npc1	5	918	256	86776	1	5	6	0.0628093	1	0.156198	0.373185	0.369287	-0.587582
papola	1	papola	5	918	256	86776	1	5	6	0.0628093	1	0.156198	0.373185	0.369287	-0.587582
ugt1a9	1	ugt1a9	5	918	256	86776	1	5	6	0.0628093	1	0.156198	0.373185	0.369287	-0.587582
tnc	9	tnc	47	918	256	86776	9	47	56	0.58622	9	0.150246	0.373185	0.369287	-0.603701
egfr	6	egfr	34	918	256	86776	6	34	40	0.418729	6	0.139532	0.373185	0.369287	-0.632714
c4a	1	c4a	6	918	256	86776	1	6	7	0.0732775	1	0.132389	0.373185	0.369287	-0.652057
reg3a	1	reg3a	6	918	256	86776	1	6	7	0.0732775	1	0.132389	0.373185	0.369287	-0.652057
sod2	1	sod2	6	918	256	86776	1	6	7	0.0732775	1	0.132389	0.373185	0.369287	-0.652057
erbb2	3	erbb2	20	918	256	86776	3	20	23	0.240769	3	0.119967	0.373185	0.369287	-0.685695
fut2	23	fut2	156	918	256	86776	23	156	179	1.87381	23	0.118023	0.373185	0.369287	-0.690957
c2	1	c2	7	918	256	86776	1	7	8	0.0837458	1	0.114532	0.373185	0.369287	-0.700412
cxcr4	1	cxcr4	7	918	256	86776	1	7	8	0.0837458	1	0.114532	0.373185	0.369287	-0.700412
ms4a1	4	ms4a1	28	918	256	86776	4	28	32	0.334983	4	0.114532	0.373185	0.369287	-0.700412
muted	1	muted	7	918	256	86776	1	7	8	0.0837458	1	0.114532	0.373185	0.369287	-0.700412
pgp	1	pgp	7	918	256	86776	1	7	8	0.0837458	1	0.114532	0.373185	0.369287	-0.700412
pgpep1	1	pgpep1	7	918	256	86776	1	7	8	0.0837458	1	0.114532	0.373185	0.369287	-0.700412
plekhm1	2	plekhm1	14	918	256	86776	2	14	16	0.167492	2	0.114532	0.373185	0.369287	-0.700412
psma2	1	psma2	7	918	256	86776	1	7	8	0.0837458	1	0.114532	0.373185	0.369287	-0.700412
thoc4	1	thoc4	7	918	256	86776	1	7	8	0.0837458	1	0.114532	0.373185	0.369287	-0.700412
akr1c4	1	akr1c4	8	918	256	86776	1	8	9	0.094214	1	0.100643	0.373185	0.369287	-0.738022
arhgef7	1	arhgef7	8	918	256	86776	1	8	9	0.094214	1	0.100643	0.373185	0.369287	-0.738022
rnase2	1	rnase2	8	918	256	86776	1	8	9	0.094214	1	0.100643	0.373185	0.369287	-0.738022
sult1e1	1	sult1e1	8	918	256	86776	1	8	9	0.094214	1	0.100643	0.373185	0.369287	-0.738022
tsc1	5	tsc1	44	918	256	86776	5	44	49	0.512943	5	0.0915726	0.373185	0.369287	-0.762584
cd2	1	cd2	9	918	256	86776	1	9	10	0.104682	1	0.0895318	0.373185	0.369287	-0.76811
nos1	1	nos1	9	918	256	86776	1	9	10	0.104682	1	0.0895318	0.373185	0.369287	-0.76811
slc6a2	1	slc6a2	9	918	256	86776	1	9	10	0.104682	1	0.0895318	0.373185	0.369287	-0.76811
ugt2b7	1	ugt2b7	9	918	256	86776	1	9	10	0.104682	1	0.0895318	0.373185	0.369287	-0.76811
arhgap4	2	arhgap4	19	918	256	86776	2	19	21	0.219833	2	0.0847699	0.373185	0.369287	-0.781005
pfdn4	2	pfdn4	19	918	256	86776	2	19	21	0.219833	2	0.0847699	0.373185	0.369287	-0.781005
brd2	4	brd2	40	918	256	86776	4	40	44	0.460602	4	0.0804409	0.373185	0.369287	-0.792728
cyp2e1	1	cyp2e1	11	918	256	86776	1	11	12	0.125619	1	0.0728651	0.373185	0.369287	-0.813242
ephb1	1	ephb1	11	918	256	86776	1	11	12	0.125619	1	0.0728651	0.373185	0.369287	-0.813242
fry	1	fry	11	918	256	86776	1	11	12	0.125619	1	0.0728651	0.373185	0.369287	-0.813242
pcna	2	pcna	23	918	256	86776	2	23	25	0.261705	2	0.0695318	0.373185	0.369287	-0.822269
cd44	1	cd44	12	918	256	86776	1	12	13	0.136087	1	0.0664549	0.373185	0.369287	-0.830601
fn1	1	fn1	12	918	256	86776	1	12	13	0.136087	1	0.0664549	0.373185	0.369287	-0.830601
sh3yl1	1	sh3yl1	12	918	256	86776	1	12	13	0.136087	1	0.0664549	0.373185	0.369287	-0.830601
slc35a2	1	slc35a2	12	918	256	86776	1	12	13	0.136087	1	0.0664549	0.373185	0.369287	-0.830601
she	10	she	123	918	256	86776	10	123	133	1.39227	10	0.0647198	0.373185	0.369287	-0.835299
stat3	1	stat3	13	918	256	86776	1	13	14	0.146555	1	0.0609604	0.373185	0.369287	-0.845479
thop1	1	thop1	13	918	256	86776	1	13	14	0.146555	1	0.0609604	0.373185	0.369287	-0.845479
dcx	14	dcx	186	918	256	86776	14	186	200	2.09364	14	0.0595318	0.373185	0.369287	-0.849348
hal	3	hal	40	918	256	86776	3	40	43	0.450133	3	0.0592992	0.373185	0.369287	-0.849978
cyp3a4	5	cyp3a4	68	918	256	86776	5	68	73	0.76418	5	0.0580249	0.373185	0.369287	-0.853428
slco6a1	1	slco6a1	14	918	256	86776	1	14	15	0.157023	1	0.0561984	0.373185	0.369287	-0.858374
mbnl1	18	mbnl1	257	918	256	86776	18	257	275	2.87876	18	0.0549863	0.373185	0.369287	-0.861657
pgr	16	pgr	235	918	256	86776	16	235	251	2.62752	16	0.0532768	0.373185	0.369287	-0.866286
tmem37	16	tmem37	235	918	256	86776	16	235	251	2.62752	16	0.0532768	0.373185	0.369287	-0.866286
itga11	1	itga11	15	918	256	86776	1	15	16	0.167492	1	0.0520318	0.373185	0.369287	-0.869657
tnip1	13	tnip1	202	918	256	86776	13	202	215	2.25067	13	0.0499969	0.373185	0.369287	-0.875168
bbs9	6	bbs9	94	918	256	86776	6	94	100	1.04682	6	0.0495318	0.373185	0.369287	-0.876427
cp	8	cp	126	918	256	86776	8	126	134	1.40274	8	0.0492333	0.373185	0.369287	-0.877235
dio2	1	dio2	16	918	256	86776	1	16	17	0.17796	1	0.0483553	0.373185	0.369287	-0.879613
dbi	4	dbi	67	918	256	86776	4	67	71	0.743244	4	0.0458698	0.373185	0.369287	-0.886343
cxcl12	1	cxcl12	17	918	256	86776	1	17	18	0.188428	1	0.0450873	0.373185	0.369287	-0.888462
nts	1	nts	17	918	256	86776	1	17	18	0.188428	1	0.0450873	0.373185	0.369287	-0.888462
areg	9	areg	160	918	256	86776	9	160	169	1.76913	9	0.0427862	0.373185	0.369287	-0.894693
akr1b1	9	akr1b1	161	918	256	86776	9	161	170	1.7796	9	0.042473	0.373185	0.369287	-0.895542
ar	9	ar	161	918	256	86776	9	161	170	1.7796	9	0.042473	0.373185	0.369287	-0.895542
fdxr	9	fdxr	161	918	256	86776	9	161	170	1.7796	9	0.042473	0.373185	0.369287	-0.895542
c10orf10	1	c10orf10	18	918	256	86776	1	18	19	0.198896	1	0.0421634	0.373185	0.369287	-0.89638
f5	1	f5	18	918	256	86776	1	18	19	0.198896	1	0.0421634	0.373185	0.369287	-0.89638
gopc	1	gopc	18	918	256	86776	1	18	19	0.198896	1	0.0421634	0.373185	0.369287	-0.89638
elk3	1	elk3	19	918	256	86776	1	19	20	0.209364	1	0.0395318	0.373185	0.369287	-0.903506
hmox1	1	hmox1	19	918	256	86776	1	19	20	0.209364	1	0.0395318	0.373185	0.369287	-0.903506
plxna2	8	plxna2	155	918	256	86776	8	155	163	1.70632	8	0.0386115	0.373185	0.369287	-0.905998
akt1	2	akt1	39	918	256	86776	2	39	41	0.429197	2	0.0383123	0.373185	0.369287	-0.906809
abcg2	1	abcg2	20	918	256	86776	1	20	21	0.219833	1	0.0371508	0.373185	0.369287	-0.909954
apc	1	apc	20	918	256	86776	1	20	21	0.219833	1	0.0371508	0.373185	0.369287	-0.909954
cep110	2	cep110	40	918	256	86776	2	40	42	0.439665	2	0.0371508	0.373185	0.369287	-0.909954
nsmaf	2	nsmaf	40	918	256	86776	2	40	42	0.439665	2	0.0371508	0.373185	0.369287	-0.909954
nov	20	nov	409	918	256	86776	20	409	429	4.49087	20	0.0361518	0.373185	0.369287	-0.912659
plxna1	20	plxna1	409	918	256	86776	20	409	429	4.49087	20	0.0361518	0.373185	0.369287	-0.912659
dld	1	dld	21	918	256	86776	1	21	22	0.230301	1	0.0349863	0.373185	0.369287	-0.915815
rnf130	5	rnf130	109	918	256	86776	5	109	114	1.19338	5	0.0333914	0.373185	0.369287	-0.920134
cish	1	cish	23	918	256	86776	1	23	24	0.251237	1	0.0311984	0.373185	0.369287	-0.926072
tmeff2	4	tmeff2	96	918	256	86776	4	96	100	1.04682	4	0.0295318	0.373185	0.369287	-0.930585
txnrd2	4	txnrd2	96	918	256	86776	4	96	100	1.04682	4	0.0295318	0.373185	0.369287	-0.930585
irf1	17	irf1	412	918	256	86776	17	412	429	4.49087	17	0.0291588	0.373185	0.369287	-0.931595
f2r	4	f2r	97	918	256	86776	4	97	101	1.05729	4	0.0291357	0.373185	0.369287	-0.931658
txnrd1	4	txnrd1	98	918	256	86776	4	98	102	1.06776	4	0.0287475	0.373185	0.369287	-0.932709
ndufb3	2	ndufb3	51	918	256	86776	2	51	53	0.554816	2	0.0272676	0.373185	0.369287	-0.936717
tnfaip1	2	tnfaip1	51	918	256	86776	2	51	53	0.554816	2	0.0272676	0.373185	0.369287	-0.936717
jun	65	jun	1735	918	256	86776	65	1735	1800	18.8428	65	0.0256429	0.373185	0.369287	-0.941116
plxnb1	16	plxnb1	431	918	256	86776	16	431	447	4.67929	16	0.025326	0.373185	0.369287	-0.941974
sepp1	16	sepp1	431	918	256	86776	16	431	447	4.67929	16	0.025326	0.373185	0.369287	-0.941974
scn8a	39	scn8a	1063	918	256	86776	39	1063	1102	11.536	39	0.024922	0.373185	0.369287	-0.943068
eng	1	eng	28	918	256	86776	1	28	29	0.303578	1	0.0240145	0.373185	0.369287	-0.945526
tf	1	tf	28	918	256	86776	1	28	29	0.303578	1	0.0240145	0.373185	0.369287	-0.945526
f3	1	f3	29	918	256	86776	1	29	30	0.314047	1	0.0228651	0.373185	0.369287	-0.948638
tnf	1	tnf	29	918	256	86776	1	29	30	0.314047	1	0.0228651	0.373185	0.369287	-0.948638
abcg1	2	abcg1	61	918	256	86776	2	61	63	0.659498	2	0.0212778	0.373185	0.369287	-0.952936
il8	1	il8	31	918	256	86776	1	31	32	0.334983	1	0.0207818	0.373185	0.369287	-0.95428
lta	3	lta	93	918	256	86776	3	93	96	1.00495	3	0.0207818	0.373185	0.369287	-0.95428
aoc2	1	aoc2	32	918	256	86776	1	32	33	0.345451	1	0.0198348	0.373185	0.369287	-0.956844
gsr	5	gsr	164	918	256	86776	5	164	169	1.76913	5	0.0191176	0.373185	0.369287	-0.958786
nr3c1	5	nr3c1	164	918	256	86776	5	164	169	1.76913	5	0.0191176	0.373185	0.369287	-0.958786
gypc	1	gypc	33	918	256	86776	1	33	34	0.355919	1	0.0189435	0.373185	0.369287	-0.959257
ltb	3	ltb	100	918	256	86776	3	100	103	1.07823	3	0.018658	0.373185	0.369287	-0.960031
rb1	4	rb1	135	918	256	86776	4	135	139	1.45508	4	0.0183088	0.373185	0.369287	-0.960976
dyrk3	2	dyrk3	68	918	256	86776	2	68	70	0.732775	2	0.0181032	0.373185	0.369287	-0.961533
lat2	7	lat2	246	918	256	86776	7	246	253	2.64846	7	0.0171998	0.373185	0.369287	-0.963979
nr3c2	14	nr3c2	503	918	256	86776	14	503	517	5.41207	14	0.0166111	0.373185	0.369287	-0.965574
cd79a	3	cd79a	120	918	256	86776	3	120	123	1.28759	3	0.013922	0.373185	0.369287	-0.972855
ik	2	ik	81	918	256	86776	2	81	83	0.868862	2	0.0136282	0.373185	0.369287	-0.973651
calca	3	calca	139	918	256	86776	3	139	142	1.48649	3	0.0106585	0.373185	0.369287	-0.981693
tff2	3	tff2	139	918	256	86776	3	139	142	1.48649	3	0.0106585	0.373185	0.369287	-0.981693
krt1	2	krt1	113	918	256	86776	2	113	115	1.20385	2	0.00692309	0.373185	0.369287	-0.991808
muc1	1	muc1	57	918	256	86776	1	57	58	0.607157	1	0.00677316	0.373185	0.369287	-0.992214
acaa2	2	acaa2	139	918	256	86776	2	139	141	1.47602	2	0.00371618	0.373185	0.369287	-1.00049
il1rl1	2	il1rl1	139	918	256	86776	2	139	141	1.47602	2	0.00371618	0.373185	0.369287	-1.00049
trappc9	2	trappc9	139	918	256	86776	2	139	141	1.47602	2	0.00371618	0.373185	0.369287	-1.00049
cd5	2	cd5	143	918	256	86776	2	143	145	1.51789	2	0.00332488	0.373185	0.369287	-1.00155
esr1	1	esr1	113	918	256	86776	1	113	114	1.19338	1	-0.00169629	0.373185	0.369287	-1.01515
	812

## Sheet: Tears
PUTATIVE BIOMARKERS	Positive	FinalTally	Negative	S1(rel_abs)	SP	S2(neg_abs)	df1	df2	dft	ex	ev	f(Pi)	mean	SD	Z(Pi)
scgb2a1	1			10	12	11673	1	0	1	0.000855945	1	0.999144	0.116406	0.284679	3.10082
cep110	1	cep110	5	10	12	11673	1	5	6	0.00513567	1	0.165811	0.116406	0.284679	0.173547
nsmaf	1	nsmaf	5	10	12	11673	1	5	6	0.00513567	1	0.165811	0.116406	0.284679	0.173547
pgr	1	pgr	60	10	12	11673	1	60	61	0.0522126	1	0.0155375	0.116406	0.284679	-0.354322
tmem37	1	tmem37	60	10	12	11673	1	60	61	0.0522126	1	0.0155375	0.116406	0.284679	-0.354322
gsr	1	gsr	80	10	12	11673	1	80	81	0.0693315	1	0.0114897	0.116406	0.284679	-0.368541
nr3c1	1	nr3c1	80	10	12	11673	1	80	81	0.0693315	1	0.0114897	0.116406	0.284679	-0.368541
plxnb1	1	plxnb1	200	10	12	11673	1	200	201	0.172045	1	0.00411918	0.116406	0.284679	-0.394431
sepp1	1	sepp1	200	10	12	11673	1	200	201	0.172045	1	0.00411918	0.116406	0.284679	-0.394431
scn8a	2	scn8a	464	10	12	11673	2	464	466	0.39887	2	0.0034359	0.116406	0.284679	-0.396832
jun	1	jun	925	10	12	11673	1	925	926	0.792605	1	0.000223969	0.116406	0.284679	-0.408114
nr3c2	1	nr3c2	994	10	12	11673	1	994	995	0.851665	1	0.000149081	0.116406	0.284679	-0.408377
	13

## Sheet: Sweat
PUTATIVE BIOMARKERS	Positive	FinalTally	Negative	S1(rel_abs)	SP	S2(neg_abs)	df1	df2	dft	ex	ev	f(Pi)	mean	SD	Z(Pi)
ca1	1			88	44	11314	1	0	1	0.00771794	1	0.992282	0.178357	0.260873	3.12
ctnnbl1	1			88	44	11314	1	0	1	0.00771794	1	0.992282	0.178357	0.260873	3.12
znhit2	1			88	44	11314	1	0	1	0.00771794	1	0.992282	0.178357	0.260873	3.12
ncam1	1	ncam1	1	88	44	11314	1	1	2	0.0154359	1	0.492282	0.178357	0.260873	1.20336
aldh9a1	1	aldh9a1	2	88	44	11314	1	2	3	0.0231538	1	0.325615	0.178357	0.260873	0.564483
casp1	1	casp1	2	88	44	11314	1	2	3	0.0231538	1	0.325615	0.178357	0.260873	0.564483
ceacam3	1	ceacam3	2	88	44	11314	1	2	3	0.0231538	1	0.325615	0.178357	0.260873	0.564483
ceacam5	1	ceacam5	2	88	44	11314	1	2	3	0.0231538	1	0.325615	0.178357	0.260873	0.564483
ces2	1	ces2	2	88	44	11314	1	2	3	0.0231538	1	0.325615	0.178357	0.260873	0.564483
dld	1	dld	2	88	44	11314	1	2	3	0.0231538	1	0.325615	0.178357	0.260873	0.564483
gstz1	1	gstz1	2	88	44	11314	1	2	3	0.0231538	1	0.325615	0.178357	0.260873	0.564483
lilra3	1	lilra3	2	88	44	11314	1	2	3	0.0231538	1	0.325615	0.178357	0.260873	0.564483
kit	1	kit	3	88	44	11314	1	3	4	0.0308718	1	0.242282	0.178357	0.260873	0.245043
cfdp1	1	cfdp1	4	88	44	11314	1	4	5	0.0385897	1	0.192282	0.178357	0.260873	0.0533796
eif4g2	1	eif4g2	4	88	44	11314	1	4	5	0.0385897	1	0.192282	0.178357	0.260873	0.0533796
gemin4	1	gemin4	4	88	44	11314	1	4	5	0.0385897	1	0.192282	0.178357	0.260873	0.0533796
vcp	1	vcp	4	88	44	11314	1	4	5	0.0385897	1	0.192282	0.178357	0.260873	0.0533796
krt20	2	krt20	9	88	44	11314	2	9	11	0.0848974	2	0.1741	0.178357	0.260873	-0.0163164
psmd2	1	psmd2	6	88	44	11314	1	6	7	0.0540256	1	0.135139	0.178357	0.260873	-0.165665
aga	1	aga	7	88	44	11314	1	7	8	0.0617436	1	0.117282	0.178357	0.260873	-0.234116
pip	2	pip	28	88	44	11314	2	28	30	0.231538	2	0.0589487	0.178357	0.260873	-0.457724
ckap4	1	ckap4	16	88	44	11314	1	16	17	0.131205	1	0.0511056	0.178357	0.260873	-0.487789
mki67	1	mki67	17	88	44	11314	1	17	18	0.138923	1	0.0478376	0.178357	0.260873	-0.500316
tp63	1	tp63	18	88	44	11314	1	18	19	0.146641	1	0.0449136	0.178357	0.260873	-0.511524
krt1	3	krt1	88	88	44	11314	3	88	91	0.702333	3	0.0252491	0.178357	0.260873	-0.586904
lat2	2	lat2	66	88	44	11314	2	66	68	0.52482	2	0.0216938	0.178357	0.260873	-0.600532
tnip1	2	tnip1	66	88	44	11314	2	66	68	0.52482	2	0.0216938	0.178357	0.260873	-0.600532
fut2	2	fut2	78	88	44	11314	2	78	80	0.617436	2	0.0172821	0.178357	0.260873	-0.617444
nr3c2	3	nr3c2	157	88	44	11314	3	157	160	1.23487	3	0.0110321	0.178357	0.260873	-0.641402
plxna2	1	plxna2	54	88	44	11314	1	54	55	0.424487	1	0.0104639	0.178357	0.260873	-0.64358
gsr	1	gsr	62	88	44	11314	1	62	63	0.48623	1	0.00815507	0.178357	0.260873	-0.65243
nr3c1	1	nr3c1	62	88	44	11314	1	62	63	0.48623	1	0.00815507	0.178357	0.260873	-0.65243
plxnb1	2	plxnb1	164	88	44	11314	2	164	166	1.28118	2	0.00433025	0.178357	0.260873	-0.667092
sepp1	2	sepp1	164	88	44	11314	2	164	166	1.28118	2	0.00433025	0.178357	0.260873	-0.667092
dcx	1	dcx	90	88	44	11314	1	90	91	0.702333	1	0.00327107	0.178357	0.260873	-0.671152
akr1b1	1	akr1b1	111	88	44	11314	1	111	112	0.86441	1	0.00121063	0.178357	0.260873	-0.67905
areg	1	areg	111	88	44	11314	1	111	112	0.86441	1	0.00121063	0.178357	0.260873	-0.67905
fdxr	1	fdxr	111	88	44	11314	1	111	112	0.86441	1	0.00121063	0.178357	0.260873	-0.67905
ar	1	ar	112	88	44	11314	1	112	113	0.872128	1	0.00113161	0.178357	0.260873	-0.679353
mbnl1	2	mbnl1	226	88	44	11314	2	226	228	1.75969	2	0.00105399	0.178357	0.260873	-0.679651
she	1	she	122	88	44	11314	1	122	123	0.949307	1	0.000412137	0.178357	0.260873	-0.682111
irf1	1	irf1	184	88	44	11314	1	184	185	1.42782	1	-0.00231254	0.178357	0.260873	-0.692555
scn8a	4	scn8a	874	88	44	11314	4	874	878	6.77636	4	-0.00316214	0.178357	0.260873	-0.695812
jun	4	jun	945	88	44	11314	4	945	949	7.32433	4	-0.00350298	0.178357	0.260873	-0.697119
	62

## Sheet: Stool
PUTATIVE BIOMARKERS	Positive	FinalTally	Negative	S1(rel_abs)	SP	S2(neg_abs)	df1	df2	dft	ex	ev	f(Pi)	mean	SD	Z(Pi)
c1orf9	1			90	45	37619	1	0	1	0.0023867	1	0.997613	0.110013	0.26373	3.36557
pcsk5	1			90	45	37619	1	0	1	0.0023867	1	0.997613	0.110013	0.26373	3.36557
wnt2	1			90	45	37619	1	0	1	0.0023867	1	0.997613	0.110013	0.26373	3.36557
il2	1	il2	1	90	45	37619	1	1	2	0.0047734	1	0.497613	0.110013	0.26373	1.46969
spag17	1	spag17	1	90	45	37619	1	1	2	0.0047734	1	0.497613	0.110013	0.26373	1.46969
cyp3a5	1	cyp3a5	3	90	45	37619	1	3	4	0.00954679	1	0.247613	0.110013	0.26373	0.521749
abcg2	1	abcg2	4	90	45	37619	1	4	5	0.0119335	1	0.197613	0.110013	0.26373	0.332161
asz1	1	asz1	9	90	45	37619	1	9	10	0.023867	1	0.0976133	0.110013	0.26373	-0.0470149
cyp2d6	1	cyp2d6	16	90	45	37619	1	16	17	0.0405739	1	0.0564368	0.110013	0.26373	-0.203146
hspg2	1	hspg2	16	90	45	37619	1	16	17	0.0405739	1	0.0564368	0.110013	0.26373	-0.203146
cyp3a4	3	cyp3a4	53	90	45	37619	3	53	56	0.133655	3	0.0511847	0.110013	0.26373	-0.223061
acpp	1	acpp	31	90	45	37619	1	31	32	0.0763743	1	0.0288633	0.110013	0.26373	-0.307698
asap2	1	asap2	31	90	45	37619	1	31	32	0.0763743	1	0.0288633	0.110013	0.26373	-0.307698
mrps30	1	mrps30	31	90	45	37619	1	31	32	0.0763743	1	0.0288633	0.110013	0.26373	-0.307698
papola	1	papola	31	90	45	37619	1	31	32	0.0763743	1	0.0288633	0.110013	0.26373	-0.307698
reg3a	1	reg3a	34	90	45	37619	1	34	35	0.0835344	1	0.0261847	0.110013	0.26373	-0.317855
calca	2	calca	96	90	45	37619	2	96	98	0.233896	2	0.0180215	0.110013	0.26373	-0.348808
gstz1	1	gstz1	52	90	45	37619	1	52	53	0.126495	1	0.0164812	0.110013	0.26373	-0.354648
ndufb3	1	ndufb3	70	90	45	37619	1	70	71	0.169456	1	0.0116978	0.110013	0.26373	-0.372786
tnfaip1	1	tnfaip1	70	90	45	37619	1	70	71	0.169456	1	0.0116978	0.110013	0.26373	-0.372786
cp	2	cp	181	90	45	37619	2	181	183	0.436766	2	0.00854226	0.110013	0.26373	-0.384751
rorc	1	rorc	119	90	45	37619	1	119	120	0.286404	1	0.00594664	0.110013	0.26373	-0.394593
usp9x	1	usp9x	123	90	45	37619	1	123	124	0.295951	1	0.00567782	0.110013	0.26373	-0.395612
aoc2	1	aoc2	129	90	45	37619	1	129	130	0.310271	1	0.00530561	0.110013	0.26373	-0.397023
tnip1	3	tnip1	425	90	45	37619	3	425	428	1.02151	3	0.00462265	0.110013	0.26373	-0.399613
fdxr	3	fdxr	443	90	45	37619	3	443	446	1.06447	3	0.00433976	0.110013	0.26373	-0.400686
pgr	2	pgr	343	90	45	37619	2	343	345	0.823411	2	0.0034104	0.110013	0.26373	-0.404209
tmem37	2	tmem37	343	90	45	37619	2	343	345	0.823411	2	0.0034104	0.110013	0.26373	-0.404209
rnf130	1	rnf130	186	90	45	37619	1	186	187	0.446313	1	0.0029609	0.110013	0.26373	-0.405914
fut2	2	fut2	385	90	45	37619	2	385	387	0.923652	2	0.00278126	0.110013	0.26373	-0.406595
akr1b1	2	akr1b1	443	90	45	37619	2	443	445	1.06208	2	0.00210768	0.110013	0.26373	-0.409149
areg	2	areg	443	90	45	37619	2	443	445	1.06208	2	0.00210768	0.110013	0.26373	-0.409149
ar	2	ar	444	90	45	37619	2	444	446	1.06447	2	0.00209761	0.110013	0.26373	-0.409187
irf1	3	irf1	715	90	45	37619	3	715	718	1.71365	3	0.00179157	0.110013	0.26373	-0.410348
plxna2	1	plxna2	248	90	45	37619	1	248	249	0.594288	1	0.00162937	0.110013	0.26373	-0.410963
mbnl1	1	mbnl1	310	90	45	37619	1	310	311	0.742263	1	0.000828736	0.110013	0.26373	-0.413999
dcx	1	dcx	329	90	45	37619	1	329	330	0.78761	1	0.000643605	0.110013	0.26373	-0.414701
tff2	1	tff2	348	90	45	37619	1	348	349	0.832958	1	0.000478631	0.110013	0.26373	-0.415326
jun	9	jun	3189	90	45	37619	9	3189	3198	7.63266	9	0.000427561	0.110013	0.26373	-0.41552
plxnb1	2	plxnb1	748	90	45	37619	2	748	750	1.79002	2	0.000279969	0.110013	0.26373	-0.416079
sepp1	2	sepp1	748	90	45	37619	2	748	750	1.79002	2	0.000279969	0.110013	0.26373	-0.416079
nr3c2	1	nr3c2	526	90	45	37619	1	526	527	1.25779	1	-0.000489165	0.110013	0.26373	-0.418996
nov	1	nov	712	90	45	37619	1	712	713	1.70172	1	-0.000984174	0.110013	0.26373	-0.420873
plxna1	1	plxna1	712	90	45	37619	1	712	713	1.70172	1	-0.000984174	0.110013	0.26373	-0.420873
scn8a	6	scn8a	4841	90	45	37619	6	4841	4847	11.5683	6	-0.00114882	0.110013	0.26373	-0.421497
	76

## Sheet: SF
PUTATIVE BIOMARKERS	Positive	FinalTally	Negative	S1(rel_abs)	SP	S2(neg_abs)	df1	df2	dft	ex	ev	f(Pi)	mean	SD	Z(Pi)
anxa2	1			18	13	7671	1	0	1	0.00234101	1	0.997659	0.287264	0.426153	1.66699
ppfia1	1			18	13	7671	1	0	1	0.00234101	1	0.997659	0.287264	0.426153	1.66699
stk11ip	1			18	13	7671	1	0	1	0.00234101	1	0.997659	0.287264	0.426153	1.66699
lias	1	lias	1	18	13	7671	1	1	2	0.00468201	1	0.497659	0.287264	0.426153	0.493708
abcg1	1	abcg1	9	18	13	7671	1	9	10	0.0234101	1	0.097659	0.287264	0.426153	-0.444922
ngf	1	ngf	10	18	13	7671	1	10	11	0.0257511	1	0.0885681	0.287264	0.426153	-0.466255
usp9x	1	usp9x	33	18	13	7671	1	33	34	0.0795942	1	0.0270708	0.287264	0.426153	-0.610563
tff2	1	tff2	56	18	13	7671	1	56	57	0.133437	1	0.0152029	0.287264	0.426153	-0.638412
plxnb1	1	plxnb1	140	18	13	7671	1	140	141	0.330082	1	0.00475119	0.287264	0.426153	-0.662937
sepp1	1	sepp1	140	18	13	7671	1	140	141	0.330082	1	0.00475119	0.287264	0.426153	-0.662937
irf1	1	irf1	150	18	13	7671	1	150	151	0.353492	1	0.00428151	0.287264	0.426153	-0.664039
jun	2	jun	618	18	13	7671	2	618	620	1.45142	2	0.0008848	0.287264	0.426153	-0.67201
scn8a	1	scn8a	336	18	13	7671	1	336	337	0.788919	1	0.000626352	0.287264	0.426153	-0.672617
	14

## Sheet: Serum
PUTATIVE BIOMARKERS	Positive	FinalTally	Negative	S1(rel_abs)	SP	S2(neg_abs)	df1	df2	dft	ex	ev	f(Pi)	mean	SD	Z(Pi)
acy3	1			6029	1109	493132	1	0	1	0.0120783	1	0.987922	0.11678	0.223681	3.89456
arhgef2	1			6029	1109	493132	1	0	1	0.0120783	1	0.987922	0.11678	0.223681	3.89456
atad3a	1			6029	1109	493132	1	0	1	0.0120783	1	0.987922	0.11678	0.223681	3.89456
atad3c	1			6029	1109	493132	1	0	1	0.0120783	1	0.987922	0.11678	0.223681	3.89456
ccnb2	1			6029	1109	493132	1	0	1	0.0120783	1	0.987922	0.11678	0.223681	3.89456
ccnt1	1			6029	1109	493132	1	0	1	0.0120783	1	0.987922	0.11678	0.223681	3.89456
clps	1			6029	1109	493132	1	0	1	0.0120783	1	0.987922	0.11678	0.223681	3.89456
cytsa	1			6029	1109	493132	1	0	1	0.0120783	1	0.987922	0.11678	0.223681	3.89456
eml4	2			6029	1109	493132	2	0	2	0.0241565	2	0.987922	0.11678	0.223681	3.89456
flj11535	1			6029	1109	493132	1	0	1	0.0120783	1	0.987922	0.11678	0.223681	3.89456
galnt14	1			6029	1109	493132	1	0	1	0.0120783	1	0.987922	0.11678	0.223681	3.89456
gpr153	1			6029	1109	493132	1	0	1	0.0120783	1	0.987922	0.11678	0.223681	3.89456
gpr87	1			6029	1109	493132	1	0	1	0.0120783	1	0.987922	0.11678	0.223681	3.89456
hat1	1			6029	1109	493132	1	0	1	0.0120783	1	0.987922	0.11678	0.223681	3.89456
jmjd5	1			6029	1109	493132	1	0	1	0.0120783	1	0.987922	0.11678	0.223681	3.89456
kif18a	1			6029	1109	493132	1	0	1	0.0120783	1	0.987922	0.11678	0.223681	3.89456
kif5a	1			6029	1109	493132	1	0	1	0.0120783	1	0.987922	0.11678	0.223681	3.89456
klk12	1			6029	1109	493132	1	0	1	0.0120783	1	0.987922	0.11678	0.223681	3.89456
klkb1	1			6029	1109	493132	1	0	1	0.0120783	1	0.987922	0.11678	0.223681	3.89456
liph	1			6029	1109	493132	1	0	1	0.0120783	1	0.987922	0.11678	0.223681	3.89456
mdh2	1			6029	1109	493132	1	0	1	0.0120783	1	0.987922	0.11678	0.223681	3.89456
mlst8	1			6029	1109	493132	1	0	1	0.0120783	1	0.987922	0.11678	0.223681	3.89456
mycl1	1			6029	1109	493132	1	0	1	0.0120783	1	0.987922	0.11678	0.223681	3.89456
nudcd1	1			6029	1109	493132	1	0	1	0.0120783	1	0.987922	0.11678	0.223681	3.89456
ovca2	1			6029	1109	493132	1	0	1	0.0120783	1	0.987922	0.11678	0.223681	3.89456
pbov1	1			6029	1109	493132	1	0	1	0.0120783	1	0.987922	0.11678	0.223681	3.89456
ppfia1	1			6029	1109	493132	1	0	1	0.0120783	1	0.987922	0.11678	0.223681	3.89456
prmt6	1			6029	1109	493132	1	0	1	0.0120783	1	0.987922	0.11678	0.223681	3.89456
rnf43	1			6029	1109	493132	1	0	1	0.0120783	1	0.987922	0.11678	0.223681	3.89456
ror2	1			6029	1109	493132	1	0	1	0.0120783	1	0.987922	0.11678	0.223681	3.89456
rpa2	1			6029	1109	493132	1	0	1	0.0120783	1	0.987922	0.11678	0.223681	3.89456
rpl17	1			6029	1109	493132	1	0	1	0.0120783	1	0.987922	0.11678	0.223681	3.89456
rpl7a	1			6029	1109	493132	1	0	1	0.0120783	1	0.987922	0.11678	0.223681	3.89456
rragc	1			6029	1109	493132	1	0	1	0.0120783	1	0.987922	0.11678	0.223681	3.89456
rtn4	1			6029	1109	493132	1	0	1	0.0120783	1	0.987922	0.11678	0.223681	3.89456
s1pr2	1			6029	1109	493132	1	0	1	0.0120783	1	0.987922	0.11678	0.223681	3.89456
slc2a4rg	1			6029	1109	493132	1	0	1	0.0120783	1	0.987922	0.11678	0.223681	3.89456
sox21	1			6029	1109	493132	1	0	1	0.0120783	1	0.987922	0.11678	0.223681	3.89456
stk11ip	1			6029	1109	493132	1	0	1	0.0120783	1	0.987922	0.11678	0.223681	3.89456
tac4	1			6029	1109	493132	1	0	1	0.0120783	1	0.987922	0.11678	0.223681	3.89456
tfe3	1			6029	1109	493132	1	0	1	0.0120783	1	0.987922	0.11678	0.223681	3.89456
tgm4	1			6029	1109	493132	1	0	1	0.0120783	1	0.987922	0.11678	0.223681	3.89456
tnk1	1			6029	1109	493132	1	0	1	0.0120783	1	0.987922	0.11678	0.223681	3.89456
tomm34	1			6029	1109	493132	1	0	1	0.0120783	1	0.987922	0.11678	0.223681	3.89456
tpm4	1			6029	1109	493132	1	0	1	0.0120783	1	0.987922	0.11678	0.223681	3.89456
trpa1	1			6029	1109	493132	1	0	1	0.0120783	1	0.987922	0.11678	0.223681	3.89456
ube2e1	1			6029	1109	493132	1	0	1	0.0120783	1	0.987922	0.11678	0.223681	3.89456
vezf1	1			6029	1109	493132	1	0	1	0.0120783	1	0.987922	0.11678	0.223681	3.89456
zic2	1			6029	1109	493132	1	0	1	0.0120783	1	0.987922	0.11678	0.223681	3.89456
kras	9	kras	2	6029	1109	493132	9	2	11	0.132861	9	0.806104	0.11678	0.223681	3.08172
ercc1	6	ercc1	2	6029	1109	493132	6	2	8	0.0966261	6	0.737922	0.11678	0.223681	2.7769
mapk15	2	mapk15	1	6029	1109	493132	2	1	3	0.0362348	2	0.654588	0.11678	0.223681	2.40435
pvrl4	2	pvrl4	1	6029	1109	493132	2	1	3	0.0362348	2	0.654588	0.11678	0.223681	2.40435
zic4	2	zic4	1	6029	1109	493132	2	1	3	0.0362348	2	0.654588	0.11678	0.223681	2.40435
cadm1	3	cadm1	2	6029	1109	493132	3	2	5	0.0603913	3	0.587922	0.11678	0.223681	2.10631
elavl4	10	elavl4	8	6029	1109	493132	10	8	18	0.217409	10	0.543477	0.11678	0.223681	1.90761
adam28	1	adam28	1	6029	1109	493132	1	1	2	0.0241565	1	0.487922	0.11678	0.223681	1.65924
arf3	1	arf3	1	6029	1109	493132	1	1	2	0.0241565	1	0.487922	0.11678	0.223681	1.65924
brsk2	1	brsk2	1	6029	1109	493132	1	1	2	0.0241565	1	0.487922	0.11678	0.223681	1.65924
cacnb2	1	cacnb2	1	6029	1109	493132	1	1	2	0.0241565	1	0.487922	0.11678	0.223681	1.65924
ckm	1	ckm	1	6029	1109	493132	1	1	2	0.0241565	1	0.487922	0.11678	0.223681	1.65924
cnksr2	1	cnksr2	1	6029	1109	493132	1	1	2	0.0241565	1	0.487922	0.11678	0.223681	1.65924
col4a3	1	col4a3	1	6029	1109	493132	1	1	2	0.0241565	1	0.487922	0.11678	0.223681	1.65924
dap	1	dap	1	6029	1109	493132	1	1	2	0.0241565	1	0.487922	0.11678	0.223681	1.65924
dnpep	1	dnpep	1	6029	1109	493132	1	1	2	0.0241565	1	0.487922	0.11678	0.223681	1.65924
ec 2.7.1.112	2	ec 2.7.1.112	2	6029	1109	493132	2	2	4	0.0483131	2	0.487922	0.11678	0.223681	1.65924
fgf10	1	fgf10	1	6029	1109	493132	1	1	2	0.0241565	1	0.487922	0.11678	0.223681	1.65924
flcn	1	flcn	1	6029	1109	493132	1	1	2	0.0241565	1	0.487922	0.11678	0.223681	1.65924
hey1	1	hey1	1	6029	1109	493132	1	1	2	0.0241565	1	0.487922	0.11678	0.223681	1.65924
hmmr	1	hmmr	1	6029	1109	493132	1	1	2	0.0241565	1	0.487922	0.11678	0.223681	1.65924
hnrnpa2b1	1	hnrnpa2b1	1	6029	1109	493132	1	1	2	0.0241565	1	0.487922	0.11678	0.223681	1.65924
hyal2	3	hyal2	3	6029	1109	493132	3	3	6	0.0724696	3	0.487922	0.11678	0.223681	1.65924
igf2bp3	2	igf2bp3	2	6029	1109	493132	2	2	4	0.0483131	2	0.487922	0.11678	0.223681	1.65924
imp2	1	imp2	1	6029	1109	493132	1	1	2	0.0241565	1	0.487922	0.11678	0.223681	1.65924
ksr2	1	ksr2	1	6029	1109	493132	1	1	2	0.0241565	1	0.487922	0.11678	0.223681	1.65924
lipc	1	lipc	1	6029	1109	493132	1	1	2	0.0241565	1	0.487922	0.11678	0.223681	1.65924
lpar6	1	lpar6	1	6029	1109	493132	1	1	2	0.0241565	1	0.487922	0.11678	0.223681	1.65924
mrfap1	1	mrfap1	1	6029	1109	493132	1	1	2	0.0241565	1	0.487922	0.11678	0.223681	1.65924
mrpl41	1	mrpl41	1	6029	1109	493132	1	1	2	0.0241565	1	0.487922	0.11678	0.223681	1.65924
ndst2	1	ndst2	1	6029	1109	493132	1	1	2	0.0241565	1	0.487922	0.11678	0.223681	1.65924
noxa1	1	noxa1	1	6029	1109	493132	1	1	2	0.0241565	1	0.487922	0.11678	0.223681	1.65924
noxo1	1	noxo1	1	6029	1109	493132	1	1	2	0.0241565	1	0.487922	0.11678	0.223681	1.65924
nsf	1	nsf	1	6029	1109	493132	1	1	2	0.0241565	1	0.487922	0.11678	0.223681	1.65924
prame	2	prame	2	6029	1109	493132	2	2	4	0.0483131	2	0.487922	0.11678	0.223681	1.65924
prmt5	1	prmt5	1	6029	1109	493132	1	1	2	0.0241565	1	0.487922	0.11678	0.223681	1.65924
prrx2	1	prrx2	1	6029	1109	493132	1	1	2	0.0241565	1	0.487922	0.11678	0.223681	1.65924
ptk7	1	ptk7	1	6029	1109	493132	1	1	2	0.0241565	1	0.487922	0.11678	0.223681	1.65924
s100a7	1	s100a7	1	6029	1109	493132	1	1	2	0.0241565	1	0.487922	0.11678	0.223681	1.65924
stab2	1	stab2	1	6029	1109	493132	1	1	2	0.0241565	1	0.487922	0.11678	0.223681	1.65924
sult2b1	1	sult2b1	1	6029	1109	493132	1	1	2	0.0241565	1	0.487922	0.11678	0.223681	1.65924
uhrf1	1	uhrf1	1	6029	1109	493132	1	1	2	0.0241565	1	0.487922	0.11678	0.223681	1.65924
vamp3	1	vamp3	1	6029	1109	493132	1	1	2	0.0241565	1	0.487922	0.11678	0.223681	1.65924
xage1a	1	xage1a	1	6029	1109	493132	1	1	2	0.0241565	1	0.487922	0.11678	0.223681	1.65924
xrcc3	1	xrcc3	1	6029	1109	493132	1	1	2	0.0241565	1	0.487922	0.11678	0.223681	1.65924
dpysl5	2	dpysl5	3	6029	1109	493132	2	3	5	0.0603913	2	0.387922	0.11678	0.223681	1.21218
myl9	2	myl9	3	6029	1109	493132	2	3	5	0.0603913	2	0.387922	0.11678	0.223681	1.21218
pgrmc1	2	pgrmc1	3	6029	1109	493132	2	3	5	0.0603913	2	0.387922	0.11678	0.223681	1.21218
postn	2	postn	3	6029	1109	493132	2	3	5	0.0603913	2	0.387922	0.11678	0.223681	1.21218
scn9a	6	scn9a	9	6029	1109	493132	6	9	15	0.181174	6	0.387922	0.11678	0.223681	1.21218
cd99	3	cd99	5	6029	1109	493132	3	5	8	0.0966261	3	0.362922	0.11678	0.223681	1.10041
elavl3	3	elavl3	5	6029	1109	493132	3	5	8	0.0966261	3	0.362922	0.11678	0.223681	1.10041
serpine2	6	serpine2	10	6029	1109	493132	6	10	16	0.193252	6	0.362922	0.11678	0.223681	1.10041
cdk7	5	cdk7	9	6029	1109	493132	5	9	14	0.169096	5	0.345065	0.11678	0.223681	1.02058
atad3b	1	atad3b	2	6029	1109	493132	1	2	3	0.0362348	1	0.321255	0.11678	0.223681	0.914134
brms1	1	brms1	2	6029	1109	493132	1	2	3	0.0362348	1	0.321255	0.11678	0.223681	0.914134
chrna5	1	chrna5	2	6029	1109	493132	1	2	3	0.0362348	1	0.321255	0.11678	0.223681	0.914134
cyth3	1	cyth3	2	6029	1109	493132	1	2	3	0.0362348	1	0.321255	0.11678	0.223681	0.914134
dgcr14	1	dgcr14	2	6029	1109	493132	1	2	3	0.0362348	1	0.321255	0.11678	0.223681	0.914134
dlec1	1	dlec1	2	6029	1109	493132	1	2	3	0.0362348	1	0.321255	0.11678	0.223681	0.914134
eno1	2	eno1	4	6029	1109	493132	2	4	6	0.0724696	2	0.321255	0.11678	0.223681	0.914134
enox2	1	enox2	2	6029	1109	493132	1	2	3	0.0362348	1	0.321255	0.11678	0.223681	0.914134
epha8	1	epha8	2	6029	1109	493132	1	2	3	0.0362348	1	0.321255	0.11678	0.223681	0.914134
gck	1	gck	2	6029	1109	493132	1	2	3	0.0362348	1	0.321255	0.11678	0.223681	0.914134
hes1	1	hes1	2	6029	1109	493132	1	2	3	0.0362348	1	0.321255	0.11678	0.223681	0.914134
immp2l	1	immp2l	2	6029	1109	493132	1	2	3	0.0362348	1	0.321255	0.11678	0.223681	0.914134
imp3	1	imp3	2	6029	1109	493132	1	2	3	0.0362348	1	0.321255	0.11678	0.223681	0.914134
isg15	2	isg15	4	6029	1109	493132	2	4	6	0.0724696	2	0.321255	0.11678	0.223681	0.914134
kiaa0664	1	kiaa0664	2	6029	1109	493132	1	2	3	0.0362348	1	0.321255	0.11678	0.223681	0.914134
klk11	2	klk11	4	6029	1109	493132	2	4	6	0.0724696	2	0.321255	0.11678	0.223681	0.914134
klk13	1	klk13	2	6029	1109	493132	1	2	3	0.0362348	1	0.321255	0.11678	0.223681	0.914134
kpna2	1	kpna2	2	6029	1109	493132	1	2	3	0.0362348	1	0.321255	0.11678	0.223681	0.914134
lama3	1	lama3	2	6029	1109	493132	1	2	3	0.0362348	1	0.321255	0.11678	0.223681	0.914134
lamb3	1	lamb3	2	6029	1109	493132	1	2	3	0.0362348	1	0.321255	0.11678	0.223681	0.914134
ly6k	1	ly6k	2	6029	1109	493132	1	2	3	0.0362348	1	0.321255	0.11678	0.223681	0.914134
map2k2	3	map2k2	6	6029	1109	493132	3	6	9	0.108704	3	0.321255	0.11678	0.223681	0.914134
mcam	1	mcam	2	6029	1109	493132	1	2	3	0.0362348	1	0.321255	0.11678	0.223681	0.914134
msln	1	msln	2	6029	1109	493132	1	2	3	0.0362348	1	0.321255	0.11678	0.223681	0.914134
myh9	1	myh9	2	6029	1109	493132	1	2	3	0.0362348	1	0.321255	0.11678	0.223681	0.914134
notch3	1	notch3	2	6029	1109	493132	1	2	3	0.0362348	1	0.321255	0.11678	0.223681	0.914134
notch4	1	notch4	2	6029	1109	493132	1	2	3	0.0362348	1	0.321255	0.11678	0.223681	0.914134
pa2g4	2	pa2g4	4	6029	1109	493132	2	4	6	0.0724696	2	0.321255	0.11678	0.223681	0.914134
park7	1	park7	2	6029	1109	493132	1	2	3	0.0362348	1	0.321255	0.11678	0.223681	0.914134
ppcs	1	ppcs	2	6029	1109	493132	1	2	3	0.0362348	1	0.321255	0.11678	0.223681	0.914134
prmt1	1	prmt1	2	6029	1109	493132	1	2	3	0.0362348	1	0.321255	0.11678	0.223681	0.914134
prrx1	1	prrx1	2	6029	1109	493132	1	2	3	0.0362348	1	0.321255	0.11678	0.223681	0.914134
pxdn	1	pxdn	2	6029	1109	493132	1	2	3	0.0362348	1	0.321255	0.11678	0.223681	0.914134
rora	1	rora	2	6029	1109	493132	1	2	3	0.0362348	1	0.321255	0.11678	0.223681	0.914134
smyd1	1	smyd1	2	6029	1109	493132	1	2	3	0.0362348	1	0.321255	0.11678	0.223681	0.914134
sox3	1	sox3	2	6029	1109	493132	1	2	3	0.0362348	1	0.321255	0.11678	0.223681	0.914134
taar6	1	taar6	2	6029	1109	493132	1	2	3	0.0362348	1	0.321255	0.11678	0.223681	0.914134
tbl1x	1	tbl1x	2	6029	1109	493132	1	2	3	0.0362348	1	0.321255	0.11678	0.223681	0.914134
tnfsf9	1	tnfsf9	2	6029	1109	493132	1	2	3	0.0362348	1	0.321255	0.11678	0.223681	0.914134
trpm1	1	trpm1	2	6029	1109	493132	1	2	3	0.0362348	1	0.321255	0.11678	0.223681	0.914134
xrcc1	2	xrcc1	4	6029	1109	493132	2	4	6	0.0724696	2	0.321255	0.11678	0.223681	0.914134
aspa	2	aspa	5	6029	1109	493132	2	5	7	0.0845479	2	0.273636	0.11678	0.223681	0.701247
hyal1	3	hyal1	8	6029	1109	493132	3	8	11	0.132861	3	0.260649	0.11678	0.223681	0.643186
arf1	1	arf1	3	6029	1109	493132	1	3	4	0.0483131	1	0.237922	0.11678	0.223681	0.541581
arfgef2	1	arfgef2	3	6029	1109	493132	1	3	4	0.0483131	1	0.237922	0.11678	0.223681	0.541581
azgp1	1	azgp1	3	6029	1109	493132	1	3	4	0.0483131	1	0.237922	0.11678	0.223681	0.541581
bhlhe40	1	bhlhe40	3	6029	1109	493132	1	3	4	0.0483131	1	0.237922	0.11678	0.223681	0.541581
ccl15	1	ccl15	3	6029	1109	493132	1	3	4	0.0483131	1	0.237922	0.11678	0.223681	0.541581
cd247	2	cd247	6	6029	1109	493132	2	6	8	0.0966261	2	0.237922	0.11678	0.223681	0.541581
ceacam1	1	ceacam1	3	6029	1109	493132	1	3	4	0.0483131	1	0.237922	0.11678	0.223681	0.541581
cops5	1	cops5	3	6029	1109	493132	1	3	4	0.0483131	1	0.237922	0.11678	0.223681	0.541581
ctbp1	1	ctbp1	3	6029	1109	493132	1	3	4	0.0483131	1	0.237922	0.11678	0.223681	0.541581
ctnnb1	1	ctnnb1	3	6029	1109	493132	1	3	4	0.0483131	1	0.237922	0.11678	0.223681	0.541581
dmbt1	1	dmbt1	3	6029	1109	493132	1	3	4	0.0483131	1	0.237922	0.11678	0.223681	0.541581
elavl2	2	elavl2	6	6029	1109	493132	2	6	8	0.0966261	2	0.237922	0.11678	0.223681	0.541581
flt4	2	flt4	6	6029	1109	493132	2	6	8	0.0966261	2	0.237922	0.11678	0.223681	0.541581
klk1	1	klk1	3	6029	1109	493132	1	3	4	0.0483131	1	0.237922	0.11678	0.223681	0.541581
lama4	1	lama4	3	6029	1109	493132	1	3	4	0.0483131	1	0.237922	0.11678	0.223681	0.541581
lamc2	1	lamc2	3	6029	1109	493132	1	3	4	0.0483131	1	0.237922	0.11678	0.223681	0.541581
nms	1	nms	3	6029	1109	493132	1	3	4	0.0483131	1	0.237922	0.11678	0.223681	0.541581
pebp1	1	pebp1	3	6029	1109	493132	1	3	4	0.0483131	1	0.237922	0.11678	0.223681	0.541581
rassf5	1	rassf5	3	6029	1109	493132	1	3	4	0.0483131	1	0.237922	0.11678	0.223681	0.541581
rock1	1	rock1	3	6029	1109	493132	1	3	4	0.0483131	1	0.237922	0.11678	0.223681	0.541581
slc3a2	2	slc3a2	6	6029	1109	493132	2	6	8	0.0966261	2	0.237922	0.11678	0.223681	0.541581
spp like 2a protein	1	spp like 2a protein	3	6029	1109	493132	1	3	4	0.0483131	1	0.237922	0.11678	0.223681	0.541581
stk3	1	stk3	3	6029	1109	493132	1	3	4	0.0483131	1	0.237922	0.11678	0.223681	0.541581
stra13	1	stra13	3	6029	1109	493132	1	3	4	0.0483131	1	0.237922	0.11678	0.223681	0.541581
zic1	1	zic1	3	6029	1109	493132	1	3	4	0.0483131	1	0.237922	0.11678	0.223681	0.541581
cdh1	4	cdh1	13	6029	1109	493132	4	13	17	0.205331	4	0.223216	0.11678	0.223681	0.475836
lphn1	3	lphn1	10	6029	1109	493132	3	10	13	0.157017	3	0.218691	0.11678	0.223681	0.455607
rassf1	13	rassf1	44	6029	1109	493132	13	44	57	0.688461	13	0.215992	0.11678	0.223681	0.44354
eno2	5	eno2	17	6029	1109	493132	5	17	22	0.265722	5	0.215194	0.11678	0.223681	0.439975
csf3	4	csf3	14	6029	1109	493132	4	14	18	0.217409	4	0.210144	0.11678	0.223681	0.417396
ctag1a	7	ctag1a	26	6029	1109	493132	7	26	33	0.398583	7	0.200043	0.11678	0.223681	0.372238
app	8	app	30	6029	1109	493132	8	30	38	0.458974	8	0.198448	0.11678	0.223681	0.365108
ctag1b	7	ctag1b	27	6029	1109	493132	7	27	34	0.410661	7	0.193804	0.11678	0.223681	0.344346
akt1s1	1	akt1s1	4	6029	1109	493132	1	4	5	0.0603913	1	0.187922	0.11678	0.223681	0.318048
amhr2	1	amhr2	4	6029	1109	493132	1	4	5	0.0603913	1	0.187922	0.11678	0.223681	0.318048
ca12	1	ca12	4	6029	1109	493132	1	4	5	0.0603913	1	0.187922	0.11678	0.223681	0.318048
cndp2	1	cndp2	4	6029	1109	493132	1	4	5	0.0603913	1	0.187922	0.11678	0.223681	0.318048
dab2	1	dab2	4	6029	1109	493132	1	4	5	0.0603913	1	0.187922	0.11678	0.223681	0.318048
ebi3	1	ebi3	4	6029	1109	493132	1	4	5	0.0603913	1	0.187922	0.11678	0.223681	0.318048
f2rl1	1	f2rl1	4	6029	1109	493132	1	4	5	0.0603913	1	0.187922	0.11678	0.223681	0.318048
gpr172b	1	gpr172b	4	6029	1109	493132	1	4	5	0.0603913	1	0.187922	0.11678	0.223681	0.318048
gsta1	2	gsta1	8	6029	1109	493132	2	8	10	0.120783	2	0.187922	0.11678	0.223681	0.318048
igfbp5	1	igfbp5	4	6029	1109	493132	1	4	5	0.0603913	1	0.187922	0.11678	0.223681	0.318048
il17ra	1	il17ra	4	6029	1109	493132	1	4	5	0.0603913	1	0.187922	0.11678	0.223681	0.318048
kcnn1	1	kcnn1	4	6029	1109	493132	1	4	5	0.0603913	1	0.187922	0.11678	0.223681	0.318048
klk14	1	klk14	4	6029	1109	493132	1	4	5	0.0603913	1	0.187922	0.11678	0.223681	0.318048
klk4	1	klk4	4	6029	1109	493132	1	4	5	0.0603913	1	0.187922	0.11678	0.223681	0.318048
mxd1	1	mxd1	4	6029	1109	493132	1	4	5	0.0603913	1	0.187922	0.11678	0.223681	0.318048
p2ry12	1	p2ry12	4	6029	1109	493132	1	4	5	0.0603913	1	0.187922	0.11678	0.223681	0.318048
paf1	1	paf1	4	6029	1109	493132	1	4	5	0.0603913	1	0.187922	0.11678	0.223681	0.318048
plp1	1	plp1	4	6029	1109	493132	1	4	5	0.0603913	1	0.187922	0.11678	0.223681	0.318048
rgpd2	1	rgpd2	4	6029	1109	493132	1	4	5	0.0603913	1	0.187922	0.11678	0.223681	0.318048
scgb3a2	1	scgb3a2	4	6029	1109	493132	1	4	5	0.0603913	1	0.187922	0.11678	0.223681	0.318048
slc25a3	1	slc25a3	4	6029	1109	493132	1	4	5	0.0603913	1	0.187922	0.11678	0.223681	0.318048
sox1	2	sox1	8	6029	1109	493132	2	8	10	0.120783	2	0.187922	0.11678	0.223681	0.318048
spam1	3	spam1	12	6029	1109	493132	3	12	15	0.181174	3	0.187922	0.11678	0.223681	0.318048
taar9	1	taar9	4	6029	1109	493132	1	4	5	0.0603913	1	0.187922	0.11678	0.223681	0.318048
krt1	74	krt1	299	6029	1109	493132	74	299	373	4.50519	74	0.186313	0.11678	0.223681	0.310857
birc3	2	birc3	9	6029	1109	493132	2	9	11	0.132861	2	0.16974	0.11678	0.223681	0.236764
erbb3	6	erbb3	28	6029	1109	493132	6	28	34	0.410661	6	0.164392	0.11678	0.223681	0.212857
mlxipl	4	mlxipl	19	6029	1109	493132	4	19	23	0.2778	4	0.161835	0.11678	0.223681	0.201423
grp	5	grp	24	6029	1109	493132	5	24	29	0.35027	5	0.160336	0.11678	0.223681	0.19472
adam11	1	adam11	5	6029	1109	493132	1	5	6	0.0724696	1	0.154588	0.11678	0.223681	0.169027
atf1	1	atf1	5	6029	1109	493132	1	5	6	0.0724696	1	0.154588	0.11678	0.223681	0.169027
ca9	1	ca9	5	6029	1109	493132	1	5	6	0.0724696	1	0.154588	0.11678	0.223681	0.169027
ceacam6	1	ceacam6	5	6029	1109	493132	1	5	6	0.0724696	1	0.154588	0.11678	0.223681	0.169027
chia	1	chia	5	6029	1109	493132	1	5	6	0.0724696	1	0.154588	0.11678	0.223681	0.169027
dapk1	2	dapk1	10	6029	1109	493132	2	10	12	0.144939	2	0.154588	0.11678	0.223681	0.169027
ddit3	1	ddit3	5	6029	1109	493132	1	5	6	0.0724696	1	0.154588	0.11678	0.223681	0.169027
ern1	1	ern1	5	6029	1109	493132	1	5	6	0.0724696	1	0.154588	0.11678	0.223681	0.169027
hdgf	1	hdgf	5	6029	1109	493132	1	5	6	0.0724696	1	0.154588	0.11678	0.223681	0.169027
klk8	1	klk8	5	6029	1109	493132	1	5	6	0.0724696	1	0.154588	0.11678	0.223681	0.169027
klk9	1	klk9	5	6029	1109	493132	1	5	6	0.0724696	1	0.154588	0.11678	0.223681	0.169027
lox	2	lox	10	6029	1109	493132	2	10	12	0.144939	2	0.154588	0.11678	0.223681	0.169027
lpar3	1	lpar3	5	6029	1109	493132	1	5	6	0.0724696	1	0.154588	0.11678	0.223681	0.169027
mcm3	1	mcm3	5	6029	1109	493132	1	5	6	0.0724696	1	0.154588	0.11678	0.223681	0.169027
oprm1	1	oprm1	5	6029	1109	493132	1	5	6	0.0724696	1	0.154588	0.11678	0.223681	0.169027
papss1	1	papss1	5	6029	1109	493132	1	5	6	0.0724696	1	0.154588	0.11678	0.223681	0.169027
rrm2b	1	rrm2b	5	6029	1109	493132	1	5	6	0.0724696	1	0.154588	0.11678	0.223681	0.169027
krt19	3	krt19	15	6029	1109	493132	3	15	18	0.217409	3	0.154588	0.11678	0.223681	0.169027
figf	4	figf	21	6029	1109	493132	4	21	25	0.301957	4	0.147922	0.11678	0.223681	0.139223
krt20	5	krt20	28	6029	1109	493132	5	28	33	0.398583	5	0.139437	0.11678	0.223681	0.10129
aff1	1	aff1	6	6029	1109	493132	1	6	7	0.0845479	1	0.130779	0.11678	0.223681	0.0625831
avp	1	avp	6	6029	1109	493132	1	6	7	0.0845479	1	0.130779	0.11678	0.223681	0.0625831
bmper	2	bmper	12	6029	1109	493132	2	12	14	0.169096	2	0.130779	0.11678	0.223681	0.0625831
c21orf33	1	c21orf33	6	6029	1109	493132	1	6	7	0.0845479	1	0.130779	0.11678	0.223681	0.0625831
ceacam3	6	ceacam3	36	6029	1109	493132	6	36	42	0.507287	6	0.130779	0.11678	0.223681	0.0625831
dnmt1	1	dnmt1	6	6029	1109	493132	1	6	7	0.0845479	1	0.130779	0.11678	0.223681	0.0625831
erbb4	2	erbb4	12	6029	1109	493132	2	12	14	0.169096	2	0.130779	0.11678	0.223681	0.0625831
map2k5	1	map2k5	6	6029	1109	493132	1	6	7	0.0845479	1	0.130779	0.11678	0.223681	0.0625831
mcm2	1	mcm2	6	6029	1109	493132	1	6	7	0.0845479	1	0.130779	0.11678	0.223681	0.0625831
mmp7	2	mmp7	12	6029	1109	493132	2	12	14	0.169096	2	0.130779	0.11678	0.223681	0.0625831
mxi1	1	mxi1	6	6029	1109	493132	1	6	7	0.0845479	1	0.130779	0.11678	0.223681	0.0625831
pbrm1	1	pbrm1	6	6029	1109	493132	1	6	7	0.0845479	1	0.130779	0.11678	0.223681	0.0625831
plk3	1	plk3	6	6029	1109	493132	1	6	7	0.0845479	1	0.130779	0.11678	0.223681	0.0625831
rgs4	1	rgs4	6	6029	1109	493132	1	6	7	0.0845479	1	0.130779	0.11678	0.223681	0.0625831
stk4	1	stk4	6	6029	1109	493132	1	6	7	0.0845479	1	0.130779	0.11678	0.223681	0.0625831
ceacam5	6	ceacam5	39	6029	1109	493132	6	39	45	0.543522	6	0.121255	0.11678	0.223681	0.0200055
adam8	2	adam8	13	6029	1109	493132	2	13	15	0.181174	2	0.121255	0.11678	0.223681	0.0200055
mtmr11	2	mtmr11	13	6029	1109	493132	2	13	15	0.181174	2	0.121255	0.11678	0.223681	0.0200055
pthlh	45	pthlh	300	6029	1109	493132	45	300	345	4.167	45	0.118357	0.11678	0.223681	0.00704714
cdkn2a	3	cdkn2a	21	6029	1109	493132	3	21	24	0.289878	3	0.112922	0.11678	0.223681	-0.0172498
sp3	3	sp3	21	6029	1109	493132	3	21	24	0.289878	3	0.112922	0.11678	0.223681	-0.0172498
usp9y	3	usp9y	21	6029	1109	493132	3	21	24	0.289878	3	0.112922	0.11678	0.223681	-0.0172498
ceacam8	1	ceacam8	7	6029	1109	493132	1	7	8	0.0966261	1	0.112922	0.11678	0.223681	-0.0172498
dec1	1	2014-12-01	7	6029	1109	493132	1	7	8	0.0966261	1	0.112922	0.11678	0.223681	-0.0172498
fhit	1	fhit	7	6029	1109	493132	1	7	8	0.0966261	1	0.112922	0.11678	0.223681	-0.0172498
gstm2	1	gstm2	7	6029	1109	493132	1	7	8	0.0966261	1	0.112922	0.11678	0.223681	-0.0172498
hsf1	1	hsf1	7	6029	1109	493132	1	7	8	0.0966261	1	0.112922	0.11678	0.223681	-0.0172498
htra2	2	htra2	14	6029	1109	493132	2	14	16	0.193252	2	0.112922	0.11678	0.223681	-0.0172498
igfbp2	2	igfbp2	14	6029	1109	493132	2	14	16	0.193252	2	0.112922	0.11678	0.223681	-0.0172498
kptn	1	kptn	7	6029	1109	493132	1	7	8	0.0966261	1	0.112922	0.11678	0.223681	-0.0172498
lphn2	1	lphn2	7	6029	1109	493132	1	7	8	0.0966261	1	0.112922	0.11678	0.223681	-0.0172498
mll	1	mll	7	6029	1109	493132	1	7	8	0.0966261	1	0.112922	0.11678	0.223681	-0.0172498
ndp	1	ndp	7	6029	1109	493132	1	7	8	0.0966261	1	0.112922	0.11678	0.223681	-0.0172498
setd2	1	setd2	7	6029	1109	493132	1	7	8	0.0966261	1	0.112922	0.11678	0.223681	-0.0172498
sf1	1	sf1	7	6029	1109	493132	1	7	8	0.0966261	1	0.112922	0.11678	0.223681	-0.0172498
spata1	1	spata1	7	6029	1109	493132	1	7	8	0.0966261	1	0.112922	0.11678	0.223681	-0.0172498
tef	1	tef	7	6029	1109	493132	1	7	8	0.0966261	1	0.112922	0.11678	0.223681	-0.0172498
yes1	1	yes1	7	6029	1109	493132	1	7	8	0.0966261	1	0.112922	0.11678	0.223681	-0.0172498
slpi	5	slpi	36	6029	1109	493132	5	36	41	0.495209	5	0.109873	0.11678	0.223681	-0.0308799
hras	10	hras	73	6029	1109	493132	10	73	83	1.0025	10	0.108404	0.11678	0.223681	-0.0374485
apex1	2	apex1	15	6029	1109	493132	2	15	17	0.205331	2	0.105569	0.11678	0.223681	-0.0501222
crisp2	2	crisp2	15	6029	1109	493132	2	15	17	0.205331	2	0.105569	0.11678	0.223681	-0.0501222
fkbp11	2	fkbp11	15	6029	1109	493132	2	15	17	0.205331	2	0.105569	0.11678	0.223681	-0.0501222
fkbp14	2	fkbp14	15	6029	1109	493132	2	15	17	0.205331	2	0.105569	0.11678	0.223681	-0.0501222
fkbp7	2	fkbp7	15	6029	1109	493132	2	15	17	0.205331	2	0.105569	0.11678	0.223681	-0.0501222
s100a4	2	s100a4	15	6029	1109	493132	2	15	17	0.205331	2	0.105569	0.11678	0.223681	-0.0501222
nme1	5	nme1	38	6029	1109	493132	5	38	43	0.519365	5	0.104201	0.11678	0.223681	-0.056238
akr1c2	1	akr1c2	8	6029	1109	493132	1	8	9	0.108704	1	0.0990328	0.11678	0.223681	-0.0793421
ccdc88a	1	ccdc88a	8	6029	1109	493132	1	8	9	0.108704	1	0.0990328	0.11678	0.223681	-0.0793421
cd47	1	cd47	8	6029	1109	493132	1	8	9	0.108704	1	0.0990328	0.11678	0.223681	-0.0793421
csk	1	csk	8	6029	1109	493132	1	8	9	0.108704	1	0.0990328	0.11678	0.223681	-0.0793421
dnajb1	1	dnajb1	8	6029	1109	493132	1	8	9	0.108704	1	0.0990328	0.11678	0.223681	-0.0793421
fkbp2	2	fkbp2	16	6029	1109	493132	2	16	18	0.217409	2	0.0990328	0.11678	0.223681	-0.0793421
fosl1	2	fosl1	16	6029	1109	493132	2	16	18	0.217409	2	0.0990328	0.11678	0.223681	-0.0793421
fshb	1	fshb	8	6029	1109	493132	1	8	9	0.108704	1	0.0990328	0.11678	0.223681	-0.0793421
golm1	1	golm1	8	6029	1109	493132	1	8	9	0.108704	1	0.0990328	0.11678	0.223681	-0.0793421
ifnar2	1	ifnar2	8	6029	1109	493132	1	8	9	0.108704	1	0.0990328	0.11678	0.223681	-0.0793421
mamld1	1	mamld1	8	6029	1109	493132	1	8	9	0.108704	1	0.0990328	0.11678	0.223681	-0.0793421
map2k4	2	map2k4	16	6029	1109	493132	2	16	18	0.217409	2	0.0990328	0.11678	0.223681	-0.0793421
nox1	1	nox1	8	6029	1109	493132	1	8	9	0.108704	1	0.0990328	0.11678	0.223681	-0.0793421
prx	1	prx	8	6029	1109	493132	1	8	9	0.108704	1	0.0990328	0.11678	0.223681	-0.0793421
timm8a	2	timm8a	16	6029	1109	493132	2	16	18	0.217409	2	0.0990328	0.11678	0.223681	-0.0793421
gstm1	7	gstm1	59	6029	1109	493132	7	59	66	0.797166	7	0.0939823	0.11678	0.223681	-0.101921
epcam	4	epcam	35	6029	1109	493132	4	35	39	0.471052	4	0.0904858	0.11678	0.223681	-0.117553
cga	17	cga	151	6029	1109	493132	17	151	168	2.02915	17	0.0891122	0.11678	0.223681	-0.123694
acy1	1	acy1	9	6029	1109	493132	1	9	10	0.120783	1	0.0879217	0.11678	0.223681	-0.129016
alpp	4	alpp	36	6029	1109	493132	4	36	40	0.483131	4	0.0879217	0.11678	0.223681	-0.129016
bcl10	1	bcl10	9	6029	1109	493132	1	9	10	0.120783	1	0.0879217	0.11678	0.223681	-0.129016
calb2	2	calb2	18	6029	1109	493132	2	18	20	0.241565	2	0.0879217	0.11678	0.223681	-0.129016
cenpk	1	cenpk	9	6029	1109	493132	1	9	10	0.120783	1	0.0879217	0.11678	0.223681	-0.129016
ctnnbip1	1	ctnnbip1	9	6029	1109	493132	1	9	10	0.120783	1	0.0879217	0.11678	0.223681	-0.129016
e2f4	1	e2f4	9	6029	1109	493132	1	9	10	0.120783	1	0.0879217	0.11678	0.223681	-0.129016
ell	1	ell	9	6029	1109	493132	1	9	10	0.120783	1	0.0879217	0.11678	0.223681	-0.129016
klk10	1	klk10	9	6029	1109	493132	1	9	10	0.120783	1	0.0879217	0.11678	0.223681	-0.129016
klk7	1	klk7	9	6029	1109	493132	1	9	10	0.120783	1	0.0879217	0.11678	0.223681	-0.129016
map3k1	1	map3k1	9	6029	1109	493132	1	9	10	0.120783	1	0.0879217	0.11678	0.223681	-0.129016
nt5c	1	nt5c	9	6029	1109	493132	1	9	10	0.120783	1	0.0879217	0.11678	0.223681	-0.129016
pes1	2	pes1	18	6029	1109	493132	2	18	20	0.241565	2	0.0879217	0.11678	0.223681	-0.129016
plaa	4	plaa	36	6029	1109	493132	4	36	40	0.483131	4	0.0879217	0.11678	0.223681	-0.129016
ppp5c	1	ppp5c	9	6029	1109	493132	1	9	10	0.120783	1	0.0879217	0.11678	0.223681	-0.129016
runx3	1	runx3	9	6029	1109	493132	1	9	10	0.120783	1	0.0879217	0.11678	0.223681	-0.129016
vhl	1	vhl	9	6029	1109	493132	1	9	10	0.120783	1	0.0879217	0.11678	0.223681	-0.129016
cyp1a1	7	cyp1a1	64	6029	1109	493132	7	64	71	0.857557	7	0.0865133	0.11678	0.223681	-0.135313
tnfrsf10b	4	tnfrsf10b	37	6029	1109	493132	4	37	41	0.495209	4	0.0854827	0.11678	0.223681	-0.13992
chga	17	chga	158	6029	1109	493132	17	158	175	2.1137	17	0.0850646	0.11678	0.223681	-0.141789
pdgfrb	3	pdgfrb	28	6029	1109	493132	3	28	31	0.374426	3	0.0846959	0.11678	0.223681	-0.143437
rrm1	3	rrm1	28	6029	1109	493132	3	28	31	0.374426	3	0.0846959	0.11678	0.223681	-0.143437
tk1	3	tk1	28	6029	1109	493132	3	28	31	0.374426	3	0.0846959	0.11678	0.223681	-0.143437
hla-drb5	4	hla-drb5	38	6029	1109	493132	4	38	42	0.507287	4	0.0831598	0.11678	0.223681	-0.150305
ina	2	ina	19	6029	1109	493132	2	19	21	0.253644	2	0.0831598	0.11678	0.223681	-0.150305
pnn	2	pnn	19	6029	1109	493132	2	19	21	0.253644	2	0.0831598	0.11678	0.223681	-0.150305
rars	4	rars	38	6029	1109	493132	4	38	42	0.507287	4	0.0831598	0.11678	0.223681	-0.150305
ncam1	10	ncam1	99	6029	1109	493132	10	99	109	1.31653	10	0.0796649	0.11678	0.223681	-0.16593
bdnf	1	bdnf	10	6029	1109	493132	1	10	11	0.132861	1	0.0788308	0.11678	0.223681	-0.169658
ca8	1	ca8	10	6029	1109	493132	1	10	11	0.132861	1	0.0788308	0.11678	0.223681	-0.169658
cars	1	cars	10	6029	1109	493132	1	10	11	0.132861	1	0.0788308	0.11678	0.223681	-0.169658
dkk1	4	dkk1	40	6029	1109	493132	4	40	44	0.531444	4	0.0788308	0.11678	0.223681	-0.169658
gdnf	1	gdnf	10	6029	1109	493132	1	10	11	0.132861	1	0.0788308	0.11678	0.223681	-0.169658
lpar2	1	lpar2	10	6029	1109	493132	1	10	11	0.132861	1	0.0788308	0.11678	0.223681	-0.169658
p14	2	p14	20	6029	1109	493132	2	20	22	0.265722	2	0.0788308	0.11678	0.223681	-0.169658
pfdn5	2	pfdn5	20	6029	1109	493132	2	20	22	0.265722	2	0.0788308	0.11678	0.223681	-0.169658
pim2	1	pim2	10	6029	1109	493132	1	10	11	0.132861	1	0.0788308	0.11678	0.223681	-0.169658
plxnb2	2	plxnb2	20	6029	1109	493132	2	20	22	0.265722	2	0.0788308	0.11678	0.223681	-0.169658
rpp14	2	rpp14	20	6029	1109	493132	2	20	22	0.265722	2	0.0788308	0.11678	0.223681	-0.169658
tyrp1	1	tyrp1	10	6029	1109	493132	1	10	11	0.132861	1	0.0788308	0.11678	0.223681	-0.169658
wfdc2	8	wfdc2	80	6029	1109	493132	8	80	88	1.06289	8	0.0788308	0.11678	0.223681	-0.169658
mdm2	3	mdm2	30	6029	1109	493132	3	30	33	0.398583	3	0.0788308	0.11678	0.223681	-0.169658
cd1a	4	cd1a	42	6029	1109	493132	4	42	46	0.5556	4	0.0748783	0.11678	0.223681	-0.187329
agpat1	1	agpat1	11	6029	1109	493132	1	11	12	0.144939	1	0.0712551	0.11678	0.223681	-0.203527
agr2	1	agr2	11	6029	1109	493132	1	11	12	0.144939	1	0.0712551	0.11678	0.223681	-0.203527
csnk1a1	1	csnk1a1	11	6029	1109	493132	1	11	12	0.144939	1	0.0712551	0.11678	0.223681	-0.203527
csnk1a1l	1	csnk1a1l	11	6029	1109	493132	1	11	12	0.144939	1	0.0712551	0.11678	0.223681	-0.203527
fkbp1a	2	fkbp1a	22	6029	1109	493132	2	22	24	0.289878	2	0.0712551	0.11678	0.223681	-0.203527
flt3lg	1	flt3lg	11	6029	1109	493132	1	11	12	0.144939	1	0.0712551	0.11678	0.223681	-0.203527
folr1	1	folr1	11	6029	1109	493132	1	11	12	0.144939	1	0.0712551	0.11678	0.223681	-0.203527
klk5	1	klk5	11	6029	1109	493132	1	11	12	0.144939	1	0.0712551	0.11678	0.223681	-0.203527
ndrg1	1	ndrg1	11	6029	1109	493132	1	11	12	0.144939	1	0.0712551	0.11678	0.223681	-0.203527
poldip3	1	poldip3	11	6029	1109	493132	1	11	12	0.144939	1	0.0712551	0.11678	0.223681	-0.203527
tnfrsf6b	3	tnfrsf6b	33	6029	1109	493132	3	33	36	0.434818	3	0.0712551	0.11678	0.223681	-0.203527
tnfsf10	1	tnfsf10	11	6029	1109	493132	1	11	12	0.144939	1	0.0712551	0.11678	0.223681	-0.203527
tp53	4	tp53	44	6029	1109	493132	4	44	48	0.579757	4	0.0712551	0.11678	0.223681	-0.203527
ung	1	ung	11	6029	1109	493132	1	11	12	0.144939	1	0.0712551	0.11678	0.223681	-0.203527
zeb1	1	zeb1	11	6029	1109	493132	1	11	12	0.144939	1	0.0712551	0.11678	0.223681	-0.203527
npc1	19	npc1	210	6029	1109	493132	19	210	229	2.76592	19	0.0708912	0.11678	0.223681	-0.205154
muc1	21	muc1	234	6029	1109	493132	21	234	255	3.07996	21	0.0702747	0.11678	0.223681	-0.20791
anxa2	2	anxa2	23	6029	1109	493132	2	23	25	0.301957	2	0.0679217	0.11678	0.223681	-0.218429
cck	2	cck	23	6029	1109	493132	2	23	25	0.301957	2	0.0679217	0.11678	0.223681	-0.218429
march8	4	2014-03-08	47	6029	1109	493132	4	47	51	0.615992	4	0.0663531	0.11678	0.223681	-0.225442
mlxip	4	mlxip	47	6029	1109	493132	4	47	51	0.615992	4	0.0663531	0.11678	0.223681	-0.225442
mylip	4	mylip	47	6029	1109	493132	4	47	51	0.615992	4	0.0663531	0.11678	0.223681	-0.225442
diablo	1	diablo	12	6029	1109	493132	1	12	13	0.157017	1	0.0648448	0.11678	0.223681	-0.232185
hist1h4f	1	hist1h4f	12	6029	1109	493132	1	12	13	0.157017	1	0.0648448	0.11678	0.223681	-0.232185
id3	1	id3	12	6029	1109	493132	1	12	13	0.157017	1	0.0648448	0.11678	0.223681	-0.232185
kdm3a	1	kdm3a	12	6029	1109	493132	1	12	13	0.157017	1	0.0648448	0.11678	0.223681	-0.232185
mapk9	1	mapk9	12	6029	1109	493132	1	12	13	0.157017	1	0.0648448	0.11678	0.223681	-0.232185
rbm5	1	rbm5	12	6029	1109	493132	1	12	13	0.157017	1	0.0648448	0.11678	0.223681	-0.232185
sfrs1	2	sfrs1	24	6029	1109	493132	2	24	26	0.314035	2	0.0648448	0.11678	0.223681	-0.232185
trip10	1	trip10	12	6029	1109	493132	1	12	13	0.157017	1	0.0648448	0.11678	0.223681	-0.232185
plaur	5	plaur	61	6029	1109	493132	5	61	66	0.797166	5	0.0636793	0.11678	0.223681	-0.237395
slc12a9	3	slc12a9	38	6029	1109	493132	3	38	41	0.495209	3	0.0610925	0.11678	0.223681	-0.24896
prom1	8	prom1	102	6029	1109	493132	8	102	110	1.32861	8	0.060649	0.11678	0.223681	-0.250943
cdh13	3	cdh13	39	6029	1109	493132	3	39	42	0.507287	3	0.0593503	0.11678	0.223681	-0.256749
asz1	1	asz1	13	6029	1109	493132	1	13	14	0.169096	1	0.0593503	0.11678	0.223681	-0.256749
ccs	1	ccs	13	6029	1109	493132	1	13	14	0.169096	1	0.0593503	0.11678	0.223681	-0.256749
chi3l1	2	chi3l1	26	6029	1109	493132	2	26	28	0.338191	2	0.0593503	0.11678	0.223681	-0.256749
gata3	1	gata3	13	6029	1109	493132	1	13	14	0.169096	1	0.0593503	0.11678	0.223681	-0.256749
gpr172a	1	gpr172a	13	6029	1109	493132	1	13	14	0.169096	1	0.0593503	0.11678	0.223681	-0.256749
igf1r	2	igf1r	26	6029	1109	493132	2	26	28	0.338191	2	0.0593503	0.11678	0.223681	-0.256749
kcna2	1	kcna2	13	6029	1109	493132	1	13	14	0.169096	1	0.0593503	0.11678	0.223681	-0.256749
prkcdbp	4	prkcdbp	52	6029	1109	493132	4	52	56	0.676383	4	0.0593503	0.11678	0.223681	-0.256749
rala	1	rala	13	6029	1109	493132	1	13	14	0.169096	1	0.0593503	0.11678	0.223681	-0.256749
timp2	1	timp2	13	6029	1109	493132	1	13	14	0.169096	1	0.0593503	0.11678	0.223681	-0.256749
yap1	8	yap1	106	6029	1109	493132	8	106	114	1.37692	8	0.0580972	0.11678	0.223681	-0.262351
igfbp1	3	igfbp1	40	6029	1109	493132	3	40	43	0.519365	3	0.0576892	0.11678	0.223681	-0.264175
nbr1	2	nbr1	27	6029	1109	493132	2	27	29	0.35027	2	0.0568872	0.11678	0.223681	-0.26776
snrpg	2	snrpg	27	6029	1109	493132	2	27	29	0.35027	2	0.0568872	0.11678	0.223681	-0.26776
mag	3	mag	41	6029	1109	493132	3	41	44	0.531444	3	0.0561036	0.11678	0.223681	-0.271264
abl2	1	abl2	14	6029	1109	493132	1	14	15	0.181174	1	0.0545884	0.11678	0.223681	-0.278037
cdx2	1	cdx2	14	6029	1109	493132	1	14	15	0.181174	1	0.0545884	0.11678	0.223681	-0.278037
coro1a	1	coro1a	14	6029	1109	493132	1	14	15	0.181174	1	0.0545884	0.11678	0.223681	-0.278037
cybb	1	cybb	14	6029	1109	493132	1	14	15	0.181174	1	0.0545884	0.11678	0.223681	-0.278037
elk1	2	elk1	28	6029	1109	493132	2	28	30	0.362348	2	0.0545884	0.11678	0.223681	-0.278037
hk3	1	hk3	14	6029	1109	493132	1	14	15	0.181174	1	0.0545884	0.11678	0.223681	-0.278037
hook3	1	hook3	14	6029	1109	493132	1	14	15	0.181174	1	0.0545884	0.11678	0.223681	-0.278037
igf2bp2	2	igf2bp2	28	6029	1109	493132	2	28	30	0.362348	2	0.0545884	0.11678	0.223681	-0.278037
jak1	1	jak1	14	6029	1109	493132	1	14	15	0.181174	1	0.0545884	0.11678	0.223681	-0.278037
kcng1	1	kcng1	14	6029	1109	493132	1	14	15	0.181174	1	0.0545884	0.11678	0.223681	-0.278037
kcnh4	2	kcnh4	28	6029	1109	493132	2	28	30	0.362348	2	0.0545884	0.11678	0.223681	-0.278037
kdr	4	kdr	56	6029	1109	493132	4	56	60	0.724696	4	0.0545884	0.11678	0.223681	-0.278037
nox4	1	nox4	14	6029	1109	493132	1	14	15	0.181174	1	0.0545884	0.11678	0.223681	-0.278037
thbs1	2	thbs1	28	6029	1109	493132	2	28	30	0.362348	2	0.0545884	0.11678	0.223681	-0.278037
foxm1	2	foxm1	29	6029	1109	493132	2	29	31	0.374426	2	0.0524379	0.11678	0.223681	-0.287652
brca1	4	brca1	59	6029	1109	493132	4	59	63	0.760931	4	0.0514138	0.11678	0.223681	-0.29223
egfr	101	egfr	1493	6029	1109	493132	101	1493	1594	19.2528	101	0.0512843	0.11678	0.223681	-0.292809
akt2	1	akt2	15	6029	1109	493132	1	15	16	0.193252	1	0.0504217	0.11678	0.223681	-0.296665
ccl26	1	ccl26	15	6029	1109	493132	1	15	16	0.193252	1	0.0504217	0.11678	0.223681	-0.296665
cdk4	5	cdk4	75	6029	1109	493132	5	75	80	0.966261	5	0.0504217	0.11678	0.223681	-0.296665
gli1	1	gli1	15	6029	1109	493132	1	15	16	0.193252	1	0.0504217	0.11678	0.223681	-0.296665
krt13	1	krt13	15	6029	1109	493132	1	15	16	0.193252	1	0.0504217	0.11678	0.223681	-0.296665
mark2	1	mark2	15	6029	1109	493132	1	15	16	0.193252	1	0.0504217	0.11678	0.223681	-0.296665
mmp9	4	mmp9	60	6029	1109	493132	4	60	64	0.773009	4	0.0504217	0.11678	0.223681	-0.296665
pgp	2	pgp	30	6029	1109	493132	2	30	32	0.386505	2	0.0504217	0.11678	0.223681	-0.296665
relb	1	relb	15	6029	1109	493132	1	15	16	0.193252	1	0.0504217	0.11678	0.223681	-0.296665
msmp	8	msmp	122	6029	1109	493132	8	122	130	1.57017	8	0.0494602	0.11678	0.223681	-0.300964
c11orf41	3	c11orf41	46	6029	1109	493132	3	46	49	0.591835	3	0.0491462	0.11678	0.223681	-0.302367
muc16	3	muc16	46	6029	1109	493132	3	46	49	0.591835	3	0.0491462	0.11678	0.223681	-0.302367
ing2	2	ing2	31	6029	1109	493132	2	31	33	0.398583	2	0.0485278	0.11678	0.223681	-0.305132
kcnh8	2	kcnh8	31	6029	1109	493132	2	31	33	0.398583	2	0.0485278	0.11678	0.223681	-0.305132
mtor	2	mtor	31	6029	1109	493132	2	31	33	0.398583	2	0.0485278	0.11678	0.223681	-0.305132
sult1a1	2	sult1a1	31	6029	1109	493132	2	31	33	0.398583	2	0.0485278	0.11678	0.223681	-0.305132
fgf2	34	fgf2	543	6029	1109	493132	34	543	577	6.96916	34	0.0468472	0.11678	0.223681	-0.312646
cd2ap	1	cd2ap	16	6029	1109	493132	1	16	17	0.205331	1	0.0467453	0.11678	0.223681	-0.313101
erbb2	34	erbb2	544	6029	1109	493132	34	544	578	6.98124	34	0.0467453	0.11678	0.223681	-0.313101
igf1	10	igf1	160	6029	1109	493132	10	160	170	2.05331	10	0.0467453	0.11678	0.223681	-0.313101
ncl	1	ncl	16	6029	1109	493132	1	16	17	0.205331	1	0.0467453	0.11678	0.223681	-0.313101
silv	1	silv	16	6029	1109	493132	1	16	17	0.205331	1	0.0467453	0.11678	0.223681	-0.313101
tbx1	1	tbx1	16	6029	1109	493132	1	16	17	0.205331	1	0.0467453	0.11678	0.223681	-0.313101
tff3	1	tff3	16	6029	1109	493132	1	16	17	0.205331	1	0.0467453	0.11678	0.223681	-0.313101
smad3	3	smad3	48	6029	1109	493132	3	48	51	0.615992	3	0.0467453	0.11678	0.223681	-0.313101
nudt6	37	nudt6	598	6029	1109	493132	37	598	635	7.6697	37	0.0461894	0.11678	0.223681	-0.315586
znf77	3	znf77	49	6029	1109	493132	3	49	52	0.62807	3	0.045614	0.11678	0.223681	-0.318159
dlk1	2	dlk1	33	6029	1109	493132	2	33	35	0.422739	2	0.0450646	0.11678	0.223681	-0.320615
fry	3	fry	50	6029	1109	493132	3	50	53	0.640148	3	0.0445255	0.11678	0.223681	-0.323025
mki67	17	mki67	285	6029	1109	493132	17	285	302	3.64764	17	0.0442131	0.11678	0.223681	-0.324422
psmc4	5	psmc4	84	6029	1109	493132	5	84	89	1.07497	5	0.0441015	0.11678	0.223681	-0.324921
arhgap24	1	arhgap24	17	6029	1109	493132	1	17	18	0.217409	1	0.0434773	0.11678	0.223681	-0.327711
arid4b	1	arid4b	17	6029	1109	493132	1	17	18	0.217409	1	0.0434773	0.11678	0.223681	-0.327711
lpar1	1	lpar1	17	6029	1109	493132	1	17	18	0.217409	1	0.0434773	0.11678	0.223681	-0.327711
med15	1	med15	17	6029	1109	493132	1	17	18	0.217409	1	0.0434773	0.11678	0.223681	-0.327711
mif	1	mif	17	6029	1109	493132	1	17	18	0.217409	1	0.0434773	0.11678	0.223681	-0.327711
nolc1	2	nolc1	34	6029	1109	493132	2	34	36	0.434818	2	0.0434773	0.11678	0.223681	-0.327711
skp2	1	skp2	17	6029	1109	493132	1	17	18	0.217409	1	0.0434773	0.11678	0.223681	-0.327711
tomm70a	1	tomm70a	17	6029	1109	493132	1	17	18	0.217409	1	0.0434773	0.11678	0.223681	-0.327711
tsc2	1	tsc2	17	6029	1109	493132	1	17	18	0.217409	1	0.0434773	0.11678	0.223681	-0.327711
ugt2b7	1	ugt2b7	17	6029	1109	493132	1	17	18	0.217409	1	0.0434773	0.11678	0.223681	-0.327711
rela	10	rela	171	6029	1109	493132	10	171	181	2.18617	10	0.0431704	0.11678	0.223681	-0.329083
yy1ap1	6	yy1ap1	103	6029	1109	493132	6	103	109	1.31653	6	0.0429676	0.11678	0.223681	-0.32999
cpox	5	cpox	86	6029	1109	493132	5	86	91	1.09912	5	0.0428668	0.11678	0.223681	-0.330441
ifng	5	ifng	87	6029	1109	493132	5	87	92	1.1112	5	0.0422696	0.11678	0.223681	-0.333111
bcar1	3	bcar1	53	6029	1109	493132	3	53	56	0.676383	3	0.0414932	0.11678	0.223681	-0.336582
a1bg	1	a1bg	18	6029	1109	493132	1	18	19	0.229487	1	0.0405533	0.11678	0.223681	-0.340783
blzf1	3	blzf1	54	6029	1109	493132	3	54	57	0.688461	3	0.0405533	0.11678	0.223681	-0.340783
ccl20	1	ccl20	18	6029	1109	493132	1	18	19	0.229487	1	0.0405533	0.11678	0.223681	-0.340783
ccl22	2	ccl22	36	6029	1109	493132	2	36	38	0.458974	2	0.0405533	0.11678	0.223681	-0.340783
gipc1	1	gipc1	18	6029	1109	493132	1	18	19	0.229487	1	0.0405533	0.11678	0.223681	-0.340783
lpa	1	lpa	18	6029	1109	493132	1	18	19	0.229487	1	0.0405533	0.11678	0.223681	-0.340783
lrsam1	1	lrsam1	18	6029	1109	493132	1	18	19	0.229487	1	0.0405533	0.11678	0.223681	-0.340783
rap1a	1	rap1a	18	6029	1109	493132	1	18	19	0.229487	1	0.0405533	0.11678	0.223681	-0.340783
safb	1	safb	18	6029	1109	493132	1	18	19	0.229487	1	0.0405533	0.11678	0.223681	-0.340783
scyl1	2	scyl1	36	6029	1109	493132	2	36	38	0.458974	2	0.0405533	0.11678	0.223681	-0.340783
slc22a18	1	slc22a18	18	6029	1109	493132	1	18	19	0.229487	1	0.0405533	0.11678	0.223681	-0.340783
smc3	1	smc3	18	6029	1109	493132	1	18	19	0.229487	1	0.0405533	0.11678	0.223681	-0.340783
terf1	1	terf1	18	6029	1109	493132	1	18	19	0.229487	1	0.0405533	0.11678	0.223681	-0.340783
dna segment on chromosome 4 (unique) 234 expressed sequence (d4s234e)	13	dna segment on chromosome 4 (unique) 234 expressed sequence (d4s234e)	236	6029	1109	493132	13	236	249	3.00749	13	0.0401306	0.11678	0.223681	-0.342673
gla	5	gla	91	6029	1109	493132	5	91	96	1.15951	5	0.0400051	0.11678	0.223681	-0.343234
tceal1	13	tceal1	238	6029	1109	493132	13	238	251	3.03165	13	0.0397146	0.11678	0.223681	-0.344533
tek	2	tek	37	6029	1109	493132	2	37	39	0.471052	2	0.0392038	0.11678	0.223681	-0.346817
tff1	3	tff1	56	6029	1109	493132	3	56	59	0.712618	3	0.0387692	0.11678	0.223681	-0.348759
cdkn1c	1	cdkn1c	19	6029	1109	493132	1	19	20	0.241565	1	0.0379217	0.11678	0.223681	-0.352548
fer	1	fer	19	6029	1109	493132	1	19	20	0.241565	1	0.0379217	0.11678	0.223681	-0.352548
gsk3b	1	gsk3b	19	6029	1109	493132	1	19	20	0.241565	1	0.0379217	0.11678	0.223681	-0.352548
nedd9	2	nedd9	38	6029	1109	493132	2	38	40	0.483131	2	0.0379217	0.11678	0.223681	-0.352548
polr3k	1	polr3k	19	6029	1109	493132	1	19	20	0.241565	1	0.0379217	0.11678	0.223681	-0.352548
rasa1	1	rasa1	19	6029	1109	493132	1	19	20	0.241565	1	0.0379217	0.11678	0.223681	-0.352548
rgs6	1	rgs6	19	6029	1109	493132	1	19	20	0.241565	1	0.0379217	0.11678	0.223681	-0.352548
s100a6	1	s100a6	19	6029	1109	493132	1	19	20	0.241565	1	0.0379217	0.11678	0.223681	-0.352548
slc25a22	1	slc25a22	19	6029	1109	493132	1	19	20	0.241565	1	0.0379217	0.11678	0.223681	-0.352548
snd1	1	snd1	19	6029	1109	493132	1	19	20	0.241565	1	0.0379217	0.11678	0.223681	-0.352548
taldo1	1	taldo1	19	6029	1109	493132	1	19	20	0.241565	1	0.0379217	0.11678	0.223681	-0.352548
tpx2	1	tpx2	19	6029	1109	493132	1	19	20	0.241565	1	0.0379217	0.11678	0.223681	-0.352548
rpsa	4	rpsa	78	6029	1109	493132	4	78	82	0.990418	4	0.0367022	0.11678	0.223681	-0.358
csn1s1	5	csn1s1	98	6029	1109	493132	5	98	103	1.24406	5	0.0364654	0.11678	0.223681	-0.359059
sftpd	8	sftpd	159	6029	1109	493132	8	159	167	2.01707	8	0.0358259	0.11678	0.223681	-0.361918
cdkn1a	15	cdkn1a	300	6029	1109	493132	15	300	315	3.80465	15	0.0355408	0.11678	0.223681	-0.363193
cyp2b6	1	cyp2b6	20	6029	1109	493132	1	20	21	0.253644	1	0.0355408	0.11678	0.223681	-0.363193
furin	1	furin	20	6029	1109	493132	1	20	21	0.253644	1	0.0355408	0.11678	0.223681	-0.363193
gem	1	gem	20	6029	1109	493132	1	20	21	0.253644	1	0.0355408	0.11678	0.223681	-0.363193
mst1	1	mst1	20	6029	1109	493132	1	20	21	0.253644	1	0.0355408	0.11678	0.223681	-0.363193
mt3	1	mt3	20	6029	1109	493132	1	20	21	0.253644	1	0.0355408	0.11678	0.223681	-0.363193
nop2	1	nop2	20	6029	1109	493132	1	20	21	0.253644	1	0.0355408	0.11678	0.223681	-0.363193
olfm4	1	olfm4	20	6029	1109	493132	1	20	21	0.253644	1	0.0355408	0.11678	0.223681	-0.363193
tcf21	1	tcf21	20	6029	1109	493132	1	20	21	0.253644	1	0.0355408	0.11678	0.223681	-0.363193
tfpi2	2	tfpi2	40	6029	1109	493132	2	40	42	0.507287	2	0.0355408	0.11678	0.223681	-0.363193
zbp1	10	zbp1	200	6029	1109	493132	10	200	210	2.53644	10	0.0355408	0.11678	0.223681	-0.363193
pgpep1	2	pgpep1	41	6029	1109	493132	2	41	43	0.519365	2	0.0344334	0.11678	0.223681	-0.368143
brd8	1	brd8	21	6029	1109	493132	1	21	22	0.265722	1	0.0333763	0.11678	0.223681	-0.372869
cldn11	1	cldn11	21	6029	1109	493132	1	21	22	0.265722	1	0.0333763	0.11678	0.223681	-0.372869
col18a1	3	col18a1	63	6029	1109	493132	3	63	66	0.797166	3	0.0333763	0.11678	0.223681	-0.372869
gstp1	3	gstp1	63	6029	1109	493132	3	63	66	0.797166	3	0.0333763	0.11678	0.223681	-0.372869
hist2h2be	1	hist2h2be	21	6029	1109	493132	1	21	22	0.265722	1	0.0333763	0.11678	0.223681	-0.372869
pdpn	1	pdpn	21	6029	1109	493132	1	21	22	0.265722	1	0.0333763	0.11678	0.223681	-0.372869
plg	1	plg	21	6029	1109	493132	1	21	22	0.265722	1	0.0333763	0.11678	0.223681	-0.372869
rere	1	rere	21	6029	1109	493132	1	21	22	0.265722	1	0.0333763	0.11678	0.223681	-0.372869
sts	1	sts	21	6029	1109	493132	1	21	22	0.265722	1	0.0333763	0.11678	0.223681	-0.372869
raf1	4	raf1	85	6029	1109	493132	4	85	89	1.07497	4	0.0328656	0.11678	0.223681	-0.375153
plau	8	plau	171	6029	1109	493132	8	171	179	2.16201	8	0.0326145	0.11678	0.223681	-0.376275
c1s	2	c1s	43	6029	1109	493132	2	43	45	0.543522	2	0.0323662	0.11678	0.223681	-0.377385
gypc	30	gypc	648	6029	1109	493132	30	648	678	8.18907	30	0.0321695	0.11678	0.223681	-0.378264
igfbp3	5	igfbp3	108	6029	1109	493132	5	108	113	1.36484	5	0.0321695	0.11678	0.223681	-0.378264
aim1	1	aim1	22	6029	1109	493132	1	22	23	0.2778	1	0.0314	0.11678	0.223681	-0.381705
akr1c4	1	akr1c4	22	6029	1109	493132	1	22	23	0.2778	1	0.0314	0.11678	0.223681	-0.381705
anxa13	1	anxa13	22	6029	1109	493132	1	22	23	0.2778	1	0.0314	0.11678	0.223681	-0.381705
bid	1	bid	22	6029	1109	493132	1	22	23	0.2778	1	0.0314	0.11678	0.223681	-0.381705
exosc3	1	exosc3	22	6029	1109	493132	1	22	23	0.2778	1	0.0314	0.11678	0.223681	-0.381705
eya1	1	eya1	22	6029	1109	493132	1	22	23	0.2778	1	0.0314	0.11678	0.223681	-0.381705
flna	1	flna	22	6029	1109	493132	1	22	23	0.2778	1	0.0314	0.11678	0.223681	-0.381705
gpc3	1	gpc3	22	6029	1109	493132	1	22	23	0.2778	1	0.0314	0.11678	0.223681	-0.381705
il1r1	1	il1r1	22	6029	1109	493132	1	22	23	0.2778	1	0.0314	0.11678	0.223681	-0.381705
ntrk2	1	ntrk2	22	6029	1109	493132	1	22	23	0.2778	1	0.0314	0.11678	0.223681	-0.381705
psen2	2	psen2	44	6029	1109	493132	2	44	46	0.5556	2	0.0314	0.11678	0.223681	-0.381705
sdc2	1	sdc2	22	6029	1109	493132	1	22	23	0.2778	1	0.0314	0.11678	0.223681	-0.381705
syt1	7	syt1	155	6029	1109	493132	7	155	162	1.95668	7	0.0311316	0.11678	0.223681	-0.382904
myc	17	myc	377	6029	1109	493132	17	377	394	4.75884	17	0.0310689	0.11678	0.223681	-0.383185
gstt1	2	gstt1	45	6029	1109	493132	2	45	47	0.567679	2	0.0304749	0.11678	0.223681	-0.38584
rab40b	2	rab40b	45	6029	1109	493132	2	45	47	0.567679	2	0.0304749	0.11678	0.223681	-0.38584
rplp1	8	rplp1	181	6029	1109	493132	8	181	189	2.28279	8	0.0302498	0.11678	0.223681	-0.386847
thop1	3	thop1	68	6029	1109	493132	3	68	71	0.857557	3	0.0301753	0.11678	0.223681	-0.38718
prap1	6	prap1	137	6029	1109	493132	6	137	143	1.72719	6	0.0298798	0.11678	0.223681	-0.388501
ctnnbl1	1	ctnnbl1	23	6029	1109	493132	1	23	24	0.289878	1	0.0295884	0.11678	0.223681	-0.389804
entpd1	1	entpd1	23	6029	1109	493132	1	23	24	0.289878	1	0.0295884	0.11678	0.223681	-0.389804
fanca	1	fanca	23	6029	1109	493132	1	23	24	0.289878	1	0.0295884	0.11678	0.223681	-0.389804
fyn	1	fyn	23	6029	1109	493132	1	23	24	0.289878	1	0.0295884	0.11678	0.223681	-0.389804
hist2h4a	1	hist2h4a	23	6029	1109	493132	1	23	24	0.289878	1	0.0295884	0.11678	0.223681	-0.389804
il1rn	1	il1rn	23	6029	1109	493132	1	23	24	0.289878	1	0.0295884	0.11678	0.223681	-0.389804
msh3	1	msh3	23	6029	1109	493132	1	23	24	0.289878	1	0.0295884	0.11678	0.223681	-0.389804
nans	1	nans	23	6029	1109	493132	1	23	24	0.289878	1	0.0295884	0.11678	0.223681	-0.389804
saa2	2	saa2	46	6029	1109	493132	2	46	48	0.579757	2	0.0295884	0.11678	0.223681	-0.389804
sox2	2	sox2	46	6029	1109	493132	2	46	48	0.579757	2	0.0295884	0.11678	0.223681	-0.389804
tgfa	1	tgfa	23	6029	1109	493132	1	23	24	0.289878	1	0.0295884	0.11678	0.223681	-0.389804
e2f1	2	e2f1	47	6029	1109	493132	2	47	49	0.591835	2	0.0287381	0.11678	0.223681	-0.393605
rbl2	2	rbl2	47	6029	1109	493132	2	47	49	0.591835	2	0.0287381	0.11678	0.223681	-0.393605
thy1	2	thy1	47	6029	1109	493132	2	47	49	0.591835	2	0.0287381	0.11678	0.223681	-0.393605
flt3	6	flt3	143	6029	1109	493132	6	143	149	1.79966	6	0.0281902	0.11678	0.223681	-0.396054
abl1	3	abl1	72	6029	1109	493132	3	72	75	0.90587	3	0.0279217	0.11678	0.223681	-0.397255
adipor2	1	adipor2	24	6029	1109	493132	1	24	25	0.301957	1	0.0279217	0.11678	0.223681	-0.397255
b3galnt1	8	b3galnt1	192	6029	1109	493132	8	192	200	2.41565	8	0.0279217	0.11678	0.223681	-0.397255
gpr50	1	gpr50	24	6029	1109	493132	1	24	25	0.301957	1	0.0279217	0.11678	0.223681	-0.397255
gzmb	1	gzmb	24	6029	1109	493132	1	24	25	0.301957	1	0.0279217	0.11678	0.223681	-0.397255
iapp	1	iapp	24	6029	1109	493132	1	24	25	0.301957	1	0.0279217	0.11678	0.223681	-0.397255
nr4a1	2	nr4a1	48	6029	1109	493132	2	48	50	0.603913	2	0.0279217	0.11678	0.223681	-0.397255
rara	2	rara	48	6029	1109	493132	2	48	50	0.603913	2	0.0279217	0.11678	0.223681	-0.397255
tlr5	1	tlr5	24	6029	1109	493132	1	24	25	0.301957	1	0.0279217	0.11678	0.223681	-0.397255
tnnt1	1	tnnt1	24	6029	1109	493132	1	24	25	0.301957	1	0.0279217	0.11678	0.223681	-0.397255
rb1	76	rb1	1830	6029	1109	493132	76	1830	1906	23.0212	76	0.0277958	0.11678	0.223681	-0.397818
sftpa2	6	sftpa2	145	6029	1109	493132	6	145	151	1.82382	6	0.0276568	0.11678	0.223681	-0.398439
cd44	11	cd44	267	6029	1109	493132	11	267	278	3.35776	11	0.0274901	0.11678	0.223681	-0.399184
lgals1	3	lgals1	73	6029	1109	493132	3	73	76	0.917948	3	0.0273954	0.11678	0.223681	-0.399608
acaa2	32	acaa2	782	6029	1109	493132	32	782	814	9.83171	32	0.0272338	0.11678	0.223681	-0.40033
trappc9	32	trappc9	782	6029	1109	493132	32	782	814	9.83171	32	0.0272338	0.11678	0.223681	-0.40033
igf2	20	igf2	489	6029	1109	493132	20	489	509	6.14784	20	0.0272145	0.11678	0.223681	-0.400417
cd5	36	cd5	884	6029	1109	493132	36	884	920	11.112	36	0.0270522	0.11678	0.223681	-0.401142
dand5	7	dand5	173	6029	1109	493132	7	173	180	2.17409	7	0.0268106	0.11678	0.223681	-0.402222
sp1	7	sp1	173	6029	1109	493132	7	173	180	2.17409	7	0.0268106	0.11678	0.223681	-0.402222
prb3	4	prb3	99	6029	1109	493132	4	99	103	1.24406	4	0.0267567	0.11678	0.223681	-0.402463
abcc1	1	abcc1	25	6029	1109	493132	1	25	26	0.314035	1	0.0263833	0.11678	0.223681	-0.404132
adamts13	1	adamts13	25	6029	1109	493132	1	25	26	0.314035	1	0.0263833	0.11678	0.223681	-0.404132
bcl2	3	bcl2	75	6029	1109	493132	3	75	78	0.942105	3	0.0263833	0.11678	0.223681	-0.404132
ddost	1	ddost	25	6029	1109	493132	1	25	26	0.314035	1	0.0263833	0.11678	0.223681	-0.404132
kit	9	kit	225	6029	1109	493132	9	225	234	2.82631	9	0.0263833	0.11678	0.223681	-0.404132
nps	3	nps	75	6029	1109	493132	3	75	78	0.942105	3	0.0263833	0.11678	0.223681	-0.404132
rbl1	1	rbl1	25	6029	1109	493132	1	25	26	0.314035	1	0.0263833	0.11678	0.223681	-0.404132
rel	1	rel	25	6029	1109	493132	1	25	26	0.314035	1	0.0263833	0.11678	0.223681	-0.404132
rplp0	2	rplp0	50	6029	1109	493132	2	50	52	0.62807	2	0.0263833	0.11678	0.223681	-0.404132
sftpb	1	sftpb	25	6029	1109	493132	1	25	26	0.314035	1	0.0263833	0.11678	0.223681	-0.404132
spag9	1	spag9	25	6029	1109	493132	1	25	26	0.314035	1	0.0263833	0.11678	0.223681	-0.404132
znf655	1	znf655	25	6029	1109	493132	1	25	26	0.314035	1	0.0263833	0.11678	0.223681	-0.404132
il1rl1	32	il1rl1	801	6029	1109	493132	32	801	833	10.0612	32	0.0263371	0.11678	0.223681	-0.404339
asap2	4	asap2	101	6029	1109	493132	4	101	105	1.26822	4	0.026017	0.11678	0.223681	-0.40577
mrps30	4	mrps30	101	6029	1109	493132	4	101	105	1.26822	4	0.026017	0.11678	0.223681	-0.40577
papola	4	papola	101	6029	1109	493132	4	101	105	1.26822	4	0.026017	0.11678	0.223681	-0.40577
c1orf228	3	c1orf228	76	6029	1109	493132	3	76	79	0.954183	3	0.0258964	0.11678	0.223681	-0.406309
lancl1	3	lancl1	76	6029	1109	493132	3	76	79	0.954183	3	0.0258964	0.11678	0.223681	-0.406309
rabepk	3	rabepk	76	6029	1109	493132	3	76	79	0.954183	3	0.0258964	0.11678	0.223681	-0.406309
similar to p40	3	similar to p40	76	6029	1109	493132	3	76	79	0.954183	3	0.0258964	0.11678	0.223681	-0.406309
ppp1r13b	2	ppp1r13b	51	6029	1109	493132	2	51	53	0.640148	2	0.0256576	0.11678	0.223681	-0.407377
sec23ip	2	sec23ip	51	6029	1109	493132	2	51	53	0.640148	2	0.0256576	0.11678	0.223681	-0.407377
ebna1bp2	3	ebna1bp2	77	6029	1109	493132	3	77	80	0.966261	3	0.0254217	0.11678	0.223681	-0.408431
akt1	42	akt1	1082	6029	1109	493132	42	1082	1124	13.576	42	0.0252883	0.11678	0.223681	-0.409028
ctnnd1	2	ctnnd1	52	6029	1109	493132	2	52	54	0.652226	2	0.0249588	0.11678	0.223681	-0.410501
elovl2	3	elovl2	78	6029	1109	493132	3	78	81	0.97834	3	0.0249588	0.11678	0.223681	-0.410501
grb2	3	grb2	78	6029	1109	493132	3	78	81	0.97834	3	0.0249588	0.11678	0.223681	-0.410501
klk6	1	klk6	26	6029	1109	493132	1	26	27	0.326113	1	0.0249588	0.11678	0.223681	-0.410501
nup62	1	nup62	26	6029	1109	493132	1	26	27	0.326113	1	0.0249588	0.11678	0.223681	-0.410501
pbx2	1	pbx2	26	6029	1109	493132	1	26	27	0.326113	1	0.0249588	0.11678	0.223681	-0.410501
scly	2	scly	52	6029	1109	493132	2	52	54	0.652226	2	0.0249588	0.11678	0.223681	-0.410501
tert	3	tert	78	6029	1109	493132	3	78	81	0.97834	3	0.0249588	0.11678	0.223681	-0.410501
tfpi	1	tfpi	26	6029	1109	493132	1	26	27	0.326113	1	0.0249588	0.11678	0.223681	-0.410501
aif1	4	aif1	105	6029	1109	493132	4	105	109	1.31653	4	0.024619	0.11678	0.223681	-0.41202
acpp	4	acpp	106	6029	1109	493132	4	106	110	1.32861	4	0.0242854	0.11678	0.223681	-0.413511
cbfa2t2	2	cbfa2t2	53	6029	1109	493132	2	53	55	0.664305	2	0.0242854	0.11678	0.223681	-0.413511
cse1l	2	cse1l	53	6029	1109	493132	2	53	55	0.664305	2	0.0242854	0.11678	0.223681	-0.413511
nf2	4	nf2	106	6029	1109	493132	4	106	110	1.32861	4	0.0242854	0.11678	0.223681	-0.413511
hmgb1	5	hmgb1	133	6029	1109	493132	5	133	138	1.6668	5	0.0241536	0.11678	0.223681	-0.4141
ada	8	ada	213	6029	1109	493132	8	213	221	2.6693	8	0.0241208	0.11678	0.223681	-0.414247
hsp90aa1	3	hsp90aa1	80	6029	1109	493132	3	80	83	1.0025	3	0.0240663	0.11678	0.223681	-0.414491
pnma2	3	pnma2	80	6029	1109	493132	3	80	83	1.0025	3	0.0240663	0.11678	0.223681	-0.414491
stat3	9	stat3	240	6029	1109	493132	9	240	249	3.00749	9	0.0240663	0.11678	0.223681	-0.414491
hspg2	4	hspg2	107	6029	1109	493132	4	107	111	1.34069	4	0.0239578	0.11678	0.223681	-0.414976
polr3e	8	polr3e	214	6029	1109	493132	8	214	222	2.68138	8	0.0239578	0.11678	0.223681	-0.414976
mcf2l	1	mcf2l	27	6029	1109	493132	1	27	28	0.338191	1	0.023636	0.11678	0.223681	-0.416414
plat	1	plat	27	6029	1109	493132	1	27	28	0.338191	1	0.023636	0.11678	0.223681	-0.416414
ppp1r12c	2	ppp1r12c	54	6029	1109	493132	2	54	56	0.676383	2	0.023636	0.11678	0.223681	-0.416414
ptges3	1	ptges3	27	6029	1109	493132	1	27	28	0.338191	1	0.023636	0.11678	0.223681	-0.416414
rras	1	rras	27	6029	1109	493132	1	27	28	0.338191	1	0.023636	0.11678	0.223681	-0.416414
spink1	3	spink1	81	6029	1109	493132	3	81	84	1.01457	3	0.023636	0.11678	0.223681	-0.416414
stil	1	stil	27	6029	1109	493132	1	27	28	0.338191	1	0.023636	0.11678	0.223681	-0.416414
yy1	1	yy1	27	6029	1109	493132	1	27	28	0.338191	1	0.023636	0.11678	0.223681	-0.416414
ptk2b	7	ptk2b	190	6029	1109	493132	7	190	197	2.37942	7	0.0234547	0.11678	0.223681	-0.417225
elavl1	5	elavl1	136	6029	1109	493132	5	136	141	1.70304	5	0.0233827	0.11678	0.223681	-0.417547
abcg2	2	abcg2	55	6029	1109	493132	2	55	57	0.688461	2	0.0230095	0.11678	0.223681	-0.419216
cdc42	3	cdc42	83	6029	1109	493132	3	83	86	1.03873	3	0.0228055	0.11678	0.223681	-0.420128
gstz1	6	gstz1	166	6029	1109	493132	6	166	172	2.07746	6	0.0228055	0.11678	0.223681	-0.420128
atn1	4	atn1	111	6029	1109	493132	4	111	115	1.389	4	0.0227043	0.11678	0.223681	-0.42058
src	8	src	223	6029	1109	493132	8	223	231	2.79008	8	0.0225538	0.11678	0.223681	-0.421253
ckap4	2	ckap4	56	6029	1109	493132	2	56	58	0.70054	2	0.0224045	0.11678	0.223681	-0.42192
efs	8	efs	224	6029	1109	493132	8	224	232	2.80216	8	0.0224045	0.11678	0.223681	-0.42192
il3	1	il3	28	6029	1109	493132	1	28	29	0.35027	1	0.0224045	0.11678	0.223681	-0.42192
mmp2	2	mmp2	56	6029	1109	493132	2	56	58	0.70054	2	0.0224045	0.11678	0.223681	-0.42192
ptgs2	1	ptgs2	28	6029	1109	493132	1	28	29	0.35027	1	0.0224045	0.11678	0.223681	-0.42192
rnf7	1	rnf7	28	6029	1109	493132	1	28	29	0.35027	1	0.0224045	0.11678	0.223681	-0.42192
lbr	19	lbr	537	6029	1109	493132	19	537	556	6.71552	19	0.0220944	0.11678	0.223681	-0.423307
ccl18	2	ccl18	57	6029	1109	493132	2	57	59	0.712618	2	0.02182	0.11678	0.223681	-0.424533
b3gat1	2	b3gat1	58	6029	1109	493132	2	58	60	0.724696	2	0.0212551	0.11678	0.223681	-0.427059
foxo1	1	foxo1	29	6029	1109	493132	1	29	30	0.362348	1	0.0212551	0.11678	0.223681	-0.427059
rhoc	1	rhoc	29	6029	1109	493132	1	29	30	0.362348	1	0.0212551	0.11678	0.223681	-0.427059
sult1a3	1	sult1a3	29	6029	1109	493132	1	29	30	0.362348	1	0.0212551	0.11678	0.223681	-0.427059
tal1	2	tal1	58	6029	1109	493132	2	58	60	0.724696	2	0.0212551	0.11678	0.223681	-0.427059
trim47	1	trim47	29	6029	1109	493132	1	29	30	0.362348	1	0.0212551	0.11678	0.223681	-0.427059
tnfrsf10a	3	tnfrsf10a	89	6029	1109	493132	3	89	92	1.1112	3	0.0205304	0.11678	0.223681	-0.430298
cd40lg	7	cd40lg	209	6029	1109	493132	7	209	216	2.60891	7	0.0203291	0.11678	0.223681	-0.431198
ccna2	1	ccna2	30	6029	1109	493132	1	30	31	0.374426	1	0.0201798	0.11678	0.223681	-0.431866
crtc1	1	crtc1	30	6029	1109	493132	1	30	31	0.374426	1	0.0201798	0.11678	0.223681	-0.431866
mmp1	1	mmp1	30	6029	1109	493132	1	30	31	0.374426	1	0.0201798	0.11678	0.223681	-0.431866
wt1	1	wt1	30	6029	1109	493132	1	30	31	0.374426	1	0.0201798	0.11678	0.223681	-0.431866
she	57	she	1714	6029	1109	493132	57	1714	1771	21.3906	57	0.0201069	0.11678	0.223681	-0.432192
dbi	31	dbi	942	6029	1109	493132	31	942	973	11.7522	31	0.019782	0.11678	0.223681	-0.433645
tdrd7	6	tdrd7	184	6029	1109	493132	6	184	190	2.29487	6	0.0195007	0.11678	0.223681	-0.434902
cxcl1	1	cxcl1	31	6029	1109	493132	1	31	32	0.386505	1	0.0191717	0.11678	0.223681	-0.436373
gif	1	gif	31	6029	1109	493132	1	31	32	0.386505	1	0.0191717	0.11678	0.223681	-0.436373
krit1	2	krit1	62	6029	1109	493132	2	62	64	0.773009	2	0.0191717	0.11678	0.223681	-0.436373
znf398	1	znf398	31	6029	1109	493132	1	31	32	0.386505	1	0.0191717	0.11678	0.223681	-0.436373
znf469	1	znf469	31	6029	1109	493132	1	31	32	0.386505	1	0.0191717	0.11678	0.223681	-0.436373
acp5	6	acp5	187	6029	1109	493132	6	187	193	2.33111	6	0.0190098	0.11678	0.223681	-0.437097
traf2	6	traf2	188	6029	1109	493132	6	188	194	2.34318	6	0.0188496	0.11678	0.223681	-0.437813
stat1	2	stat1	63	6029	1109	493132	2	63	65	0.785087	2	0.018691	0.11678	0.223681	-0.438522
tp63	2	tp63	63	6029	1109	493132	2	63	65	0.785087	2	0.018691	0.11678	0.223681	-0.438522
cdc6	1	cdc6	32	6029	1109	493132	1	32	33	0.398583	1	0.0182248	0.11678	0.223681	-0.440606
fam110a	1	fam110a	32	6029	1109	493132	1	32	33	0.398583	1	0.0182248	0.11678	0.223681	-0.440606
krt10	1	krt10	32	6029	1109	493132	1	32	33	0.398583	1	0.0182248	0.11678	0.223681	-0.440606
pcid2	1	pcid2	32	6029	1109	493132	1	32	33	0.398583	1	0.0182248	0.11678	0.223681	-0.440606
tlr3	1	tlr3	32	6029	1109	493132	1	32	33	0.398583	1	0.0182248	0.11678	0.223681	-0.440606
il2	4	il2	129	6029	1109	493132	4	129	133	1.60641	4	0.0179969	0.11678	0.223681	-0.441625
cish	14	cish	456	6029	1109	493132	14	456	470	5.67679	14	0.017709	0.11678	0.223681	-0.442912
zfp36	4	zfp36	131	6029	1109	493132	4	131	135	1.63057	4	0.0175514	0.11678	0.223681	-0.443617
hspa4	7	hspa4	230	6029	1109	493132	7	230	237	2.86255	7	0.0174576	0.11678	0.223681	-0.444036
nr1i2	7	nr1i2	230	6029	1109	493132	7	230	237	2.86255	7	0.0174576	0.11678	0.223681	-0.444036
gan	3	gan	99	6029	1109	493132	3	99	102	1.23198	3	0.0173335	0.11678	0.223681	-0.444591
ing1	1	ing1	33	6029	1109	493132	1	33	34	0.410661	1	0.0173335	0.11678	0.223681	-0.444591
pdlim7	1	pdlim7	33	6029	1109	493132	1	33	34	0.410661	1	0.0173335	0.11678	0.223681	-0.444591
prh1	1	prh1	33	6029	1109	493132	1	33	34	0.410661	1	0.0173335	0.11678	0.223681	-0.444591
sftpa1	13	sftpa1	429	6029	1109	493132	13	429	442	5.33859	13	0.0173335	0.11678	0.223681	-0.444591
slamf1	1	slamf1	33	6029	1109	493132	1	33	34	0.410661	1	0.0173335	0.11678	0.223681	-0.444591
pcna	12	pcna	399	6029	1109	493132	12	399	411	4.96417	12	0.0171188	0.11678	0.223681	-0.445551
rac1	3	rac1	100	6029	1109	493132	3	100	103	1.24406	3	0.0170479	0.11678	0.223681	-0.445867
mme	2	mme	67	6029	1109	493132	2	67	69	0.8334	2	0.0169072	0.11678	0.223681	-0.446496
calca	32	calca	1073	6029	1109	493132	32	1073	1105	13.3465	32	0.016881	0.11678	0.223681	-0.446614
serpina1	20	serpina1	674	6029	1109	493132	20	674	694	8.38232	20	0.0167402	0.11678	0.223681	-0.447243
tnc	23	tnc	781	6029	1109	493132	23	781	804	9.71093	23	0.0165287	0.11678	0.223681	-0.448189
psmd3	1	psmd3	34	6029	1109	493132	1	34	35	0.422739	1	0.0164932	0.11678	0.223681	-0.448348
scgb1a1	3	scgb1a1	102	6029	1109	493132	3	102	105	1.26822	3	0.0164932	0.11678	0.223681	-0.448348
sqstm1	1	sqstm1	34	6029	1109	493132	1	34	35	0.422739	1	0.0164932	0.11678	0.223681	-0.448348
tmem37	109	tmem37	3726	6029	1109	493132	109	3726	3835	46.3202	109	0.0163442	0.11678	0.223681	-0.449014
sod2	3	sod2	103	6029	1109	493132	3	103	106	1.2803	3	0.0162236	0.11678	0.223681	-0.449553
pgr	109	pgr	3749	6029	1109	493132	109	3749	3858	46.598	109	0.0161747	0.11678	0.223681	-0.449771
f12	4	f12	138	6029	1109	493132	4	138	142	1.71511	4	0.0160907	0.11678	0.223681	-0.450147
cgb5	52	cgb5	1815	6029	1109	493132	52	1815	1867	22.5501	52	0.0157739	0.11678	0.223681	-0.451563
cxcr2	1	cxcr2	35	6029	1109	493132	1	35	36	0.434818	1	0.0156995	0.11678	0.223681	-0.451896
igfbp7	1	igfbp7	35	6029	1109	493132	1	35	36	0.434818	1	0.0156995	0.11678	0.223681	-0.451896
il5	1	il5	35	6029	1109	493132	1	35	36	0.434818	1	0.0156995	0.11678	0.223681	-0.451896
sag	1	sag	35	6029	1109	493132	1	35	36	0.434818	1	0.0156995	0.11678	0.223681	-0.451896
rorc	6	rorc	211	6029	1109	493132	6	211	217	2.62098	6	0.0155715	0.11678	0.223681	-0.452468
ide	3	ide	106	6029	1109	493132	3	106	109	1.31653	3	0.0154447	0.11678	0.223681	-0.453035
sfrs5	3	sfrs5	106	6029	1109	493132	3	106	109	1.31653	3	0.0154447	0.11678	0.223681	-0.453035
pik3cb	13	pik3cb	460	6029	1109	493132	13	460	473	5.71302	13	0.0154059	0.11678	0.223681	-0.453209
pik3cd	13	pik3cd	460	6029	1109	493132	13	460	473	5.71302	13	0.0154059	0.11678	0.223681	-0.453209
tsc1	14	tsc1	496	6029	1109	493132	14	496	510	6.15992	14	0.0153727	0.11678	0.223681	-0.453357
psmd7	3	psmd7	107	6029	1109	493132	3	107	110	1.32861	3	0.0151945	0.11678	0.223681	-0.454154
cd46	2	cd46	72	6029	1109	493132	2	72	74	0.893792	2	0.0149488	0.11678	0.223681	-0.455252
dntt	1	dntt	36	6029	1109	493132	1	36	37	0.446896	1	0.0149488	0.11678	0.223681	-0.455252
epor	1	epor	36	6029	1109	493132	1	36	37	0.446896	1	0.0149488	0.11678	0.223681	-0.455252
krt12	1	krt12	36	6029	1109	493132	1	36	37	0.446896	1	0.0149488	0.11678	0.223681	-0.455252
cdk2	3	cdk2	109	6029	1109	493132	3	109	112	1.35277	3	0.0147074	0.11678	0.223681	-0.456331
bax	8	bax	291	6029	1109	493132	8	291	299	3.6114	8	0.0146776	0.11678	0.223681	-0.456464
cyp2c9	2	cyp2c9	73	6029	1109	493132	2	73	75	0.90587	2	0.0145884	0.11678	0.223681	-0.456863
rage	2	rage	73	6029	1109	493132	2	73	75	0.90587	2	0.0145884	0.11678	0.223681	-0.456863
hars	3	hars	110	6029	1109	493132	3	110	113	1.36484	3	0.0144704	0.11678	0.223681	-0.457391
saa1	28	saa1	1033	6029	1109	493132	28	1033	1061	12.815	28	0.0143119	0.11678	0.223681	-0.458099
ido1	1	ido1	37	6029	1109	493132	1	37	38	0.458974	1	0.0142375	0.11678	0.223681	-0.458432
serpinb4	1	serpinb4	37	6029	1109	493132	1	37	38	0.458974	1	0.0142375	0.11678	0.223681	-0.458432
mapk8	8	mapk8	299	6029	1109	493132	8	299	307	3.70803	8	0.0139804	0.11678	0.223681	-0.459581
slco6a1	5	slco6a1	187	6029	1109	493132	5	187	192	2.31903	5	0.0139634	0.11678	0.223681	-0.459657
pth	2	pth	75	6029	1109	493132	2	75	77	0.930027	2	0.0138958	0.11678	0.223681	-0.45996
dleu2	3	dleu2	113	6029	1109	493132	3	113	116	1.40108	3	0.0137838	0.11678	0.223681	-0.46046
kitlg	10	kitlg	377	6029	1109	493132	10	377	387	4.67429	10	0.0137615	0.11678	0.223681	-0.46056
crp	2	crp	77	6029	1109	493132	2	77	79	0.954183	2	0.0132382	0.11678	0.223681	-0.462899
il2ra	16	il2ra	616	6029	1109	493132	16	616	632	7.63346	16	0.0132382	0.11678	0.223681	-0.462899
morf4	4	morf4	154	6029	1109	493132	4	154	158	1.90837	4	0.0132382	0.11678	0.223681	-0.462899
rnase2	6	rnase2	231	6029	1109	493132	6	231	237	2.86255	6	0.0132382	0.11678	0.223681	-0.462899
renbp	5	renbp	193	6029	1109	493132	5	193	198	2.3915	5	0.0131743	0.11678	0.223681	-0.463185
sf4	5	sf4	193	6029	1109	493132	5	193	198	2.3915	5	0.0131743	0.11678	0.223681	-0.463185
adipor1	1	adipor1	39	6029	1109	493132	1	39	40	0.483131	1	0.0129217	0.11678	0.223681	-0.464314
csrp1	2	csrp1	78	6029	1109	493132	2	78	80	0.966261	2	0.0129217	0.11678	0.223681	-0.464314
fgfr2	1	fgfr2	39	6029	1109	493132	1	39	40	0.483131	1	0.0129217	0.11678	0.223681	-0.464314
haao	2	haao	78	6029	1109	493132	2	78	80	0.966261	2	0.0129217	0.11678	0.223681	-0.464314
ephb2	18	ephb2	703	6029	1109	493132	18	703	721	8.70843	18	0.0128871	0.11678	0.223681	-0.464469
jtb	5	jtb	197	6029	1109	493132	5	197	202	2.43981	5	0.0126742	0.11678	0.223681	-0.465421
fscn1	4	fscn1	158	6029	1109	493132	4	158	162	1.95668	4	0.0126131	0.11678	0.223681	-0.465694
psmd12	4	psmd12	158	6029	1109	493132	4	158	162	1.95668	4	0.0126131	0.11678	0.223681	-0.465694
vdr	9	vdr	359	6029	1109	493132	9	359	368	4.4448	9	0.0123783	0.11678	0.223681	-0.466744
cdk9	1	cdk9	40	6029	1109	493132	1	40	41	0.495209	1	0.012312	0.11678	0.223681	-0.46704
polg2	4	polg2	160	6029	1109	493132	4	160	164	1.98084	4	0.012312	0.11678	0.223681	-0.46704
prdx2	1	prdx2	40	6029	1109	493132	1	40	41	0.495209	1	0.012312	0.11678	0.223681	-0.46704
erg	4	erg	161	6029	1109	493132	4	161	165	1.99291	4	0.0121642	0.11678	0.223681	-0.467701
gtf2a1	4	gtf2a1	161	6029	1109	493132	4	161	165	1.99291	4	0.0121642	0.11678	0.223681	-0.467701
nr3c2	101	nr3c2	4118	6029	1109	493132	101	4118	4219	50.9582	101	0.0118611	0.11678	0.223681	-0.469056
hgf	13	hgf	533	6029	1109	493132	13	533	546	6.59473	13	0.0117313	0.11678	0.223681	-0.469636
parp1	2	parp1	82	6029	1109	493132	2	82	84	1.01457	2	0.0117313	0.11678	0.223681	-0.469636
thoc4	1	thoc4	41	6029	1109	493132	1	41	42	0.507287	1	0.0117313	0.11678	0.223681	-0.469636
cd34	9	cd34	370	6029	1109	493132	9	370	379	4.57766	9	0.0116684	0.11678	0.223681	-0.469917
timp1	4	timp1	166	6029	1109	493132	4	166	170	2.05331	4	0.0114511	0.11678	0.223681	-0.470889
ms4a1	14	ms4a1	583	6029	1109	493132	14	583	597	7.21073	14	0.0113723	0.11678	0.223681	-0.471241
sos1	14	sos1	584	6029	1109	493132	14	584	598	7.2228	14	0.0113331	0.11678	0.223681	-0.471416
abcc8	2	abcc8	84	6029	1109	493132	2	84	86	1.03873	2	0.0111775	0.11678	0.223681	-0.472112
fgfr3	3	fgfr3	126	6029	1109	493132	3	126	129	1.5581	3	0.0111775	0.11678	0.223681	-0.472112
kng1	1	kng1	42	6029	1109	493132	1	42	43	0.519365	1	0.0111775	0.11678	0.223681	-0.472112
sh2d1a	1	sh2d1a	42	6029	1109	493132	1	42	43	0.519365	1	0.0111775	0.11678	0.223681	-0.472112
upk3b	1	upk3b	42	6029	1109	493132	1	42	43	0.519365	1	0.0111775	0.11678	0.223681	-0.472112
flt1	2	flt1	85	6029	1109	493132	2	85	87	1.05081	2	0.0109102	0.11678	0.223681	-0.473307
nfx1	2	nfx1	85	6029	1109	493132	2	85	87	1.05081	2	0.0109102	0.11678	0.223681	-0.473307
nxf1	2	nxf1	85	6029	1109	493132	2	85	87	1.05081	2	0.0109102	0.11678	0.223681	-0.473307
gpi	3	gpi	128	6029	1109	493132	3	128	131	1.58225	3	0.0108225	0.11678	0.223681	-0.473699
itga11	15	itga11	640	6029	1109	493132	15	640	655	7.91127	15	0.0108225	0.11678	0.223681	-0.473699
cxcr4	4	cxcr4	171	6029	1109	493132	4	171	175	2.1137	4	0.0107789	0.11678	0.223681	-0.473894
cd8a	16	cd8a	686	6029	1109	493132	16	686	702	8.47894	16	0.0107138	0.11678	0.223681	-0.474185
iars	2	iars	86	6029	1109	493132	2	86	88	1.06289	2	0.010649	0.11678	0.223681	-0.474475
lum	1	lum	43	6029	1109	493132	1	43	44	0.531444	1	0.010649	0.11678	0.223681	-0.474475
psmd2	1	psmd2	43	6029	1109	493132	1	43	44	0.531444	1	0.010649	0.11678	0.223681	-0.474475
zdhhc2	1	zdhhc2	43	6029	1109	493132	1	43	44	0.531444	1	0.010649	0.11678	0.223681	-0.474475
c10orf10	3	c10orf10	129	6029	1109	493132	3	129	132	1.59433	3	0.010649	0.11678	0.223681	-0.474475
bfar	2	bfar	87	6029	1109	493132	2	87	89	1.07497	2	0.0103936	0.11678	0.223681	-0.475616
pi3	4	pi3	175	6029	1109	493132	4	175	179	2.16201	4	0.0102681	0.11678	0.223681	-0.476178
cd24	1	cd24	44	6029	1109	493132	1	44	45	0.543522	1	0.010144	0.11678	0.223681	-0.476733
cyp2c19	2	cyp2c19	88	6029	1109	493132	2	88	90	1.08704	2	0.010144	0.11678	0.223681	-0.476733
gypa	1	gypa	44	6029	1109	493132	1	44	45	0.543522	1	0.010144	0.11678	0.223681	-0.476733
mal	1	mal	44	6029	1109	493132	1	44	45	0.543522	1	0.010144	0.11678	0.223681	-0.476733
sec14l2	2	sec14l2	88	6029	1109	493132	2	88	90	1.08704	2	0.010144	0.11678	0.223681	-0.476733
tmeff2	23	tmeff2	1029	6029	1109	493132	23	1029	1052	12.7063	23	0.00978485	0.11678	0.223681	-0.478338
exosc10	8	exosc10	358	6029	1109	493132	8	358	366	4.42065	8	0.00977966	0.11678	0.223681	-0.478361
txnrd2	23	txnrd2	1033	6029	1109	493132	23	1033	1056	12.7547	23	0.00970204	0.11678	0.223681	-0.478708
aoc3	1	aoc3	45	6029	1109	493132	1	45	46	0.5556	1	0.00966086	0.11678	0.223681	-0.478892
bcl2l1	3	bcl2l1	135	6029	1109	493132	3	135	138	1.6668	3	0.00966086	0.11678	0.223681	-0.478892
bcl2l11	1	bcl2l11	45	6029	1109	493132	1	45	46	0.5556	1	0.00966086	0.11678	0.223681	-0.478892
slc14a2	2	slc14a2	90	6029	1109	493132	2	90	92	1.1112	2	0.00966086	0.11678	0.223681	-0.478892
tgfb1	1	tgfb1	45	6029	1109	493132	1	45	46	0.5556	1	0.00966086	0.11678	0.223681	-0.478892
tirap	1	tirap	45	6029	1109	493132	1	45	46	0.5556	1	0.00966086	0.11678	0.223681	-0.478892
txn	2	txn	90	6029	1109	493132	2	90	92	1.1112	2	0.00966086	0.11678	0.223681	-0.478892
vac14	2	vac14	90	6029	1109	493132	2	90	92	1.1112	2	0.00966086	0.11678	0.223681	-0.478892
f2r	23	f2r	1039	6029	1109	493132	23	1039	1062	12.8271	23	0.00957898	0.11678	0.223681	-0.479258
sh3yl1	6	sh3yl1	272	6029	1109	493132	6	272	278	3.35776	6	0.00950447	0.11678	0.223681	-0.479592
ddx41	19	ddx41	863	6029	1109	493132	19	863	882	10.653	19	0.00946368	0.11678	0.223681	-0.479774
flnb	2	flnb	91	6029	1109	493132	2	91	93	1.12328	2	0.00942711	0.11678	0.223681	-0.479937
ifi27	3	ifi27	137	6029	1109	493132	3	137	140	1.69096	3	0.0093503	0.11678	0.223681	-0.480281
hbd	1	hbd	46	6029	1109	493132	1	46	47	0.567679	1	0.00919833	0.11678	0.223681	-0.48096
rho	12	rho	552	6029	1109	493132	12	552	564	6.81214	12	0.00919833	0.11678	0.223681	-0.48096
uts2r	2	uts2r	92	6029	1109	493132	2	92	94	1.13536	2	0.00919833	0.11678	0.223681	-0.48096
soat1	4	soat1	187	6029	1109	493132	4	187	191	2.30695	4	0.00886414	0.11678	0.223681	-0.482454
fkbp4	1	fkbp4	47	6029	1109	493132	1	47	48	0.579757	1	0.00875507	0.11678	0.223681	-0.482942
mkl1	2	mkl1	94	6029	1109	493132	2	94	96	1.15951	2	0.00875507	0.11678	0.223681	-0.482942
txnrd1	22	txnrd1	1037	6029	1109	493132	22	1037	1059	12.7909	22	0.00869605	0.11678	0.223681	-0.483206
acat1	20	acat1	945	6029	1109	493132	20	945	965	11.6555	20	0.00864712	0.11678	0.223681	-0.483425
cd2	6	cd2	284	6029	1109	493132	6	284	290	3.5027	6	0.00861139	0.11678	0.223681	-0.483584
apc	4	apc	192	6029	1109	493132	4	192	196	2.36734	4	0.0083299	0.11678	0.223681	-0.484843
f5	4	f5	192	6029	1109	493132	4	192	196	2.36734	4	0.0083299	0.11678	0.223681	-0.484843
fos	1	fos	48	6029	1109	493132	1	48	49	0.591835	1	0.0083299	0.11678	0.223681	-0.484843
tpt1	1	tpt1	48	6029	1109	493132	1	48	49	0.591835	1	0.0083299	0.11678	0.223681	-0.484843
tat	4	tat	194	6029	1109	493132	4	194	198	2.3915	4	0.00812375	0.11678	0.223681	-0.485764
uso1	2	uso1	97	6029	1109	493132	2	97	99	1.19575	2	0.00812375	0.11678	0.223681	-0.485764
cux1	4	cux1	195	6029	1109	493132	4	195	199	2.40358	4	0.00802224	0.11678	0.223681	-0.486218
cep110	7	cep110	342	6029	1109	493132	7	342	349	4.21532	7	0.00797904	0.11678	0.223681	-0.486411
nsmaf	7	nsmaf	342	6029	1109	493132	7	342	349	4.21532	7	0.00797904	0.11678	0.223681	-0.486411
lat2	91	lat2	4458	6029	1109	493132	91	4458	4549	54.944	91	0.00792613	0.11678	0.223681	-0.486648
arhgef7	2	arhgef7	98	6029	1109	493132	2	98	100	1.20783	2	0.00792173	0.11678	0.223681	-0.486667
ccr3	1	ccr3	49	6029	1109	493132	1	49	50	0.603913	1	0.00792173	0.11678	0.223681	-0.486667
hla-drb1	4	hla-drb1	196	6029	1109	493132	4	196	200	2.41565	4	0.00792173	0.11678	0.223681	-0.486667
qrsl1	1	qrsl1	49	6029	1109	493132	1	49	50	0.603913	1	0.00792173	0.11678	0.223681	-0.486667
sil1	1	sil1	49	6029	1109	493132	1	49	50	0.603913	1	0.00792173	0.11678	0.223681	-0.486667
ubc	2	ubc	98	6029	1109	493132	2	98	100	1.20783	2	0.00792173	0.11678	0.223681	-0.486667
dgcr2	2	dgcr2	99	6029	1109	493132	2	99	101	1.21991	2	0.00772371	0.11678	0.223681	-0.487553
lias	3	lias	149	6029	1109	493132	3	149	152	1.8359	3	0.00765857	0.11678	0.223681	-0.487844
abcc2	1	abcc2	50	6029	1109	493132	1	50	51	0.615992	1	0.00752958	0.11678	0.223681	-0.488421
rps6kb1	1	rps6kb1	50	6029	1109	493132	1	50	51	0.615992	1	0.00752958	0.11678	0.223681	-0.488421
mapk1	27	mapk1	1362	6029	1109	493132	27	1362	1389	16.7767	27	0.00736018	0.11678	0.223681	-0.489178
cxorf15	3	cxorf15	153	6029	1109	493132	3	153	156	1.88421	3	0.0071525	0.11678	0.223681	-0.490106
kir3dl1	2	kir3dl1	102	6029	1109	493132	2	102	104	1.25614	2	0.0071525	0.11678	0.223681	-0.490106
myd88	1	myd88	51	6029	1109	493132	1	51	52	0.62807	1	0.0071525	0.11678	0.223681	-0.490106
nr1h4	2	nr1h4	102	6029	1109	493132	2	102	104	1.25614	2	0.0071525	0.11678	0.223681	-0.490106
shc1	1	shc1	51	6029	1109	493132	1	51	52	0.62807	1	0.0071525	0.11678	0.223681	-0.490106
ttr	1	ttr	51	6029	1109	493132	1	51	52	0.62807	1	0.0071525	0.11678	0.223681	-0.490106
ahr	4	ahr	205	6029	1109	493132	4	205	209	2.52436	4	0.00706049	0.11678	0.223681	-0.490518
dsg1	2	dsg1	103	6029	1109	493132	2	103	105	1.26822	2	0.00696935	0.11678	0.223681	-0.490925
ervwe1	2	ervwe1	103	6029	1109	493132	2	103	105	1.26822	2	0.00696935	0.11678	0.223681	-0.490925
hal	20	hal	1032	6029	1109	493132	20	1032	1052	12.7063	20	0.00693314	0.11678	0.223681	-0.491087
prdx1	1	prdx1	52	6029	1109	493132	1	52	53	0.640148	1	0.00678966	0.11678	0.223681	-0.491729
fn1	11	fn1	573	6029	1109	493132	11	573	584	7.05371	11	0.00675735	0.11678	0.223681	-0.491873
creb1	2	creb1	105	6029	1109	493132	2	105	107	1.29237	2	0.00661332	0.11678	0.223681	-0.492517
ldlr	1	ldlr	53	6029	1109	493132	1	53	54	0.652226	1	0.00644025	0.11678	0.223681	-0.493291
s100b	3	s100b	160	6029	1109	493132	3	160	163	1.96876	3	0.00632664	0.11678	0.223681	-0.493799
cd68	3	cd68	161	6029	1109	493132	3	161	164	1.98084	3	0.00621442	0.11678	0.223681	-0.4943
abo	1	abo	54	6029	1109	493132	1	54	55	0.664305	1	0.00610355	0.11678	0.223681	-0.494796
ccr2	2	ccr2	108	6029	1109	493132	2	108	110	1.32861	2	0.00610355	0.11678	0.223681	-0.494796
f3	20	f3	1081	6029	1109	493132	20	1081	1101	13.2982	20	0.00608704	0.11678	0.223681	-0.49487
ppara	3	ppara	163	6029	1109	493132	3	163	166	2.00499	3	0.00599402	0.11678	0.223681	-0.495286
rnf130	21	rnf130	1141	6029	1109	493132	21	1141	1162	14.0349	21	0.00599402	0.11678	0.223681	-0.495286
ang	5	ang	272	6029	1109	493132	5	272	277	3.34568	5	0.00597227	0.11678	0.223681	-0.495383
il15	4	il15	218	6029	1109	493132	4	218	222	2.68138	4	0.00593975	0.11678	0.223681	-0.495528
il6	14	il6	763	6029	1109	493132	14	763	777	9.38481	14	0.00593975	0.11678	0.223681	-0.495528
vps45	3	vps45	164	6029	1109	493132	3	164	167	2.01707	3	0.0058858	0.11678	0.223681	-0.495769
tf	18	tf	985	6029	1109	493132	18	985	1003	12.1145	18	0.00586789	0.11678	0.223681	-0.495849
plxnb1	141	plxnb1	7719	6029	1109	493132	141	7719	7860	94.9352	141	0.00586066	0.11678	0.223681	-0.495882
sepp1	141	sepp1	7730	6029	1109	493132	141	7730	7871	95.068	141	0.00583559	0.11678	0.223681	-0.495994
dcx	54	dcx	2965	6029	1109	493132	54	2965	3019	36.4643	54	0.00580845	0.11678	0.223681	-0.496115
atrnl1	1	atrnl1	55	6029	1109	493132	1	55	56	0.676383	1	0.00577888	0.11678	0.223681	-0.496247
lat	1	lat	55	6029	1109	493132	1	55	56	0.676383	1	0.00577888	0.11678	0.223681	-0.496247
pdlim3	1	pdlim3	55	6029	1109	493132	1	55	56	0.676383	1	0.00577888	0.11678	0.223681	-0.496247
reg3a	4	reg3a	220	6029	1109	493132	4	220	224	2.70553	4	0.00577888	0.11678	0.223681	-0.496247
fut2	51	fut2	2844	6029	1109	493132	51	2844	2895	34.9666	51	0.00553831	0.11678	0.223681	-0.497323
asrgl1	1	asrgl1	56	6029	1109	493132	1	56	57	0.688461	1	0.00546559	0.11678	0.223681	-0.497648
nat10	1	nat10	56	6029	1109	493132	1	56	57	0.688461	1	0.00546559	0.11678	0.223681	-0.497648
prkab1	1	prkab1	56	6029	1109	493132	1	56	57	0.688461	1	0.00546559	0.11678	0.223681	-0.497648
tspyl2	1	tspyl2	56	6029	1109	493132	1	56	57	0.688461	1	0.00546559	0.11678	0.223681	-0.497648
fcgr3b	4	fcgr3b	227	6029	1109	493132	4	227	231	2.79008	4	0.00523775	0.11678	0.223681	-0.498667
f10	1	f10	57	6029	1109	493132	1	57	58	0.70054	1	0.00516311	0.11678	0.223681	-0.499
serpine1	2	serpine1	114	6029	1109	493132	2	114	116	1.40108	2	0.00516311	0.11678	0.223681	-0.499
hnrnpd	3	hnrnpd	172	6029	1109	493132	3	172	175	2.1137	3	0.00506459	0.11678	0.223681	-0.499441
itfg1	1	itfg1	58	6029	1109	493132	1	58	59	0.712618	1	0.00487089	0.11678	0.223681	-0.500307
mettl8	1	mettl8	58	6029	1109	493132	1	58	59	0.712618	1	0.00487089	0.11678	0.223681	-0.500307
prkaa2	1	prkaa2	58	6029	1109	493132	1	58	59	0.712618	1	0.00487089	0.11678	0.223681	-0.500307
tnip1	42	tnip1	2450	6029	1109	493132	42	2450	2492	30.099	42	0.00477567	0.11678	0.223681	-0.500732
scn8a	298	scn8a	17460	6029	1109	493132	298	17460	17758	214.486	298	0.0047029	0.11678	0.223681	-0.501058
lrit1	2	lrit1	118	6029	1109	493132	2	118	120	1.44939	2	0.0045884	0.11678	0.223681	-0.50157
ltb	137	ltb	8105	6029	1109	493132	137	8105	8242	99.5491	137	0.00454391	0.11678	0.223681	-0.501769
hmox1	2	hmox1	119	6029	1109	493132	2	119	121	1.46147	2	0.00445066	0.11678	0.223681	-0.502185
defa1	1	defa1	60	6029	1109	493132	1	60	61	0.736774	1	0.00431518	0.11678	0.223681	-0.502791
nova2	1	nova2	60	6029	1109	493132	1	60	61	0.736774	1	0.00431518	0.11678	0.223681	-0.502791
ss18l1	1	ss18l1	60	6029	1109	493132	1	60	61	0.736774	1	0.00431518	0.11678	0.223681	-0.502791
tcfl5	1	tcfl5	60	6029	1109	493132	1	60	61	0.736774	1	0.00431518	0.11678	0.223681	-0.502791
gopc	3	gopc	180	6029	1109	493132	3	180	183	2.21032	3	0.00431518	0.11678	0.223681	-0.502791
jun	394	jun	23709	6029	1109	493132	394	23709	24103	291.122	394	0.00426825	0.11678	0.223681	-0.503001
il8	36	il8	2169	6029	1109	493132	36	2169	2205	26.6326	36	0.00424826	0.11678	0.223681	-0.50309
irf1	132	irf1	8157	6029	1109	493132	132	8157	8289	100.117	132	0.00384645	0.11678	0.223681	-0.504887
fasn	14	fasn	867	6029	1109	493132	14	867	881	10.641	14	0.00381277	0.11678	0.223681	-0.505037
cd33	1	cd33	62	6029	1109	493132	1	62	63	0.760931	1	0.00379475	0.11678	0.223681	-0.505118
phb2	3	phb2	186	6029	1109	493132	3	186	189	2.28279	3	0.00379475	0.11678	0.223681	-0.505118
itgb2	4	itgb2	250	6029	1109	493132	4	250	254	3.06788	4	0.00366976	0.11678	0.223681	-0.505677
etv6	9	etv6	573	6029	1109	493132	9	573	582	7.02955	9	0.00338565	0.11678	0.223681	-0.506947
faslg	18	faslg	1149	6029	1109	493132	18	1149	1167	14.0953	18	0.0033459	0.11678	0.223681	-0.507124
cebpb	1	cebpb	64	6029	1109	493132	1	64	65	0.785087	1	0.00330635	0.11678	0.223681	-0.507301
lap3	1	lap3	64	6029	1109	493132	1	64	65	0.785087	1	0.00330635	0.11678	0.223681	-0.507301
plxna1	109	plxna1	6984	6029	1109	493132	109	6984	7093	85.6712	109	0.003289	0.11678	0.223681	-0.507379
nov	109	nov	6989	6029	1109	493132	109	6989	7098	85.7315	109	0.00327817	0.11678	0.223681	-0.507427
ywhaz	14	ywhaz	900	6029	1109	493132	14	900	914	11.0395	14	0.00323902	0.11678	0.223681	-0.507602
fancb	7	fancb	451	6029	1109	493132	7	451	458	5.53185	7	0.00320558	0.11678	0.223681	-0.507752
gsr	29	gsr	1875	6029	1109	493132	29	1875	1904	22.997	29	0.00315283	0.11678	0.223681	-0.507988
psip1	3	psip1	194	6029	1109	493132	3	194	197	2.37942	3	0.00315016	0.11678	0.223681	-0.507999
tnf	29	tnf	1877	6029	1109	493132	29	1877	1906	23.0212	29	0.00313684	0.11678	0.223681	-0.508059
klk3	66	klk3	4290	6029	1109	493132	66	4290	4356	52.6129	66	0.00307325	0.11678	0.223681	-0.508343
picalm	1	picalm	65	6029	1109	493132	1	65	66	0.797166	1	0.00307325	0.11678	0.223681	-0.508343
npepps	65	npepps	4237	6029	1109	493132	65	4237	4302	51.9607	65	0.00303098	0.11678	0.223681	-0.508532
pros1	65	pros1	4237	6029	1109	493132	65	4237	4302	51.9607	65	0.00303098	0.11678	0.223681	-0.508532
psat1	65	psat1	4246	6029	1109	493132	65	4246	4311	52.0694	65	0.00299944	0.11678	0.223681	-0.508673
mbnl1	110	mbnl1	7192	6029	1109	493132	110	7192	7302	88.1955	110	0.0029861	0.11678	0.223681	-0.508733
nr3c1	29	nr3c1	1909	6029	1109	493132	29	1909	1938	23.4077	29	0.00288561	0.11678	0.223681	-0.509182
chit1	1	chit1	66	6029	1109	493132	1	66	67	0.809244	1	0.00284711	0.11678	0.223681	-0.509354
gal	3	gal	199	6029	1109	493132	3	199	202	2.43981	3	0.00277322	0.11678	0.223681	-0.509685
fas	16	fas	1068	6029	1109	493132	16	1068	1084	13.0928	16	0.00268188	0.11678	0.223681	-0.510093
ache	2	ache	134	6029	1109	493132	2	134	136	1.64264	2	0.00262762	0.11678	0.223681	-0.510336
anpep	1	anpep	67	6029	1109	493132	1	67	68	0.821322	1	0.00262762	0.11678	0.223681	-0.510336
bak1	1	bak1	67	6029	1109	493132	1	67	68	0.821322	1	0.00262762	0.11678	0.223681	-0.510336
cir1	1	cir1	67	6029	1109	493132	1	67	68	0.821322	1	0.00262762	0.11678	0.223681	-0.510336
cyp2e1	1	cyp2e1	67	6029	1109	493132	1	67	68	0.821322	1	0.00262762	0.11678	0.223681	-0.510336
fcgr1a	1	fcgr1a	68	6029	1109	493132	1	68	69	0.8334	1	0.00241449	0.11678	0.223681	-0.511288
jak2	2	jak2	136	6029	1109	493132	2	136	138	1.6668	2	0.00241449	0.11678	0.223681	-0.511288
s100a9	2	s100a9	137	6029	1109	493132	2	137	139	1.67888	2	0.00231022	0.11678	0.223681	-0.511755
ifna1	18	ifna1	1237	6029	1109	493132	18	1237	1255	15.1582	18	0.00226436	0.11678	0.223681	-0.51196
bcr	1	bcr	69	6029	1109	493132	1	69	70	0.845479	1	0.00220745	0.11678	0.223681	-0.512214
kcnj5	1	kcnj5	69	6029	1109	493132	1	69	70	0.845479	1	0.00220745	0.11678	0.223681	-0.512214
tnfrsf1a	2	tnfrsf1a	138	6029	1109	493132	2	138	140	1.69096	2	0.00220745	0.11678	0.223681	-0.512214
atp6v0a2	8	atp6v0a2	559	6029	1109	493132	8	559	567	6.84838	8	0.00203108	0.11678	0.223681	-0.513002
c21orf2	8	c21orf2	559	6029	1109	493132	8	559	567	6.84838	8	0.00203108	0.11678	0.223681	-0.513002
c6	1	c6	70	6029	1109	493132	1	70	71	0.857557	1	0.00200624	0.11678	0.223681	-0.513114
emp1	1	emp1	70	6029	1109	493132	1	70	71	0.857557	1	0.00200624	0.11678	0.223681	-0.513114
ngf	3	ngf	210	6029	1109	493132	3	210	213	2.57267	3	0.00200624	0.11678	0.223681	-0.513114
tg	1	tg	70	6029	1109	493132	1	70	71	0.857557	1	0.00200624	0.11678	0.223681	-0.513114
bbs9	13	bbs9	912	6029	1109	493132	13	912	925	11.1724	13	0.00197579	0.11678	0.223681	-0.51325
f2	3	f2	211	6029	1109	493132	3	211	214	2.58475	3	0.00194042	0.11678	0.223681	-0.513408
aes	2	aes	141	6029	1109	493132	2	141	143	1.72719	2	0.00190775	0.11678	0.223681	-0.513554
cdk5r1	1	cdk5r1	71	6029	1109	493132	1	71	72	0.869635	1	0.00181062	0.11678	0.223681	-0.513988
dpp4	2	dpp4	143	6029	1109	493132	2	143	145	1.75135	2	0.00171484	0.11678	0.223681	-0.514416
tff2	32	tff2	2335	6029	1109	493132	32	2335	2367	28.5893	32	0.00144096	0.11678	0.223681	-0.515641
ep300	1	ep300	73	6029	1109	493132	1	73	74	0.893792	1	0.00143525	0.11678	0.223681	-0.515666
lif	2	lif	146	6029	1109	493132	2	146	148	1.78758	2	0.00143525	0.11678	0.223681	-0.515666
dld	4	dld	295	6029	1109	493132	4	295	299	3.6114	4	0.00129966	0.11678	0.223681	-0.516272
il1a	1	il1a	74	6029	1109	493132	1	74	75	0.90587	1	0.00125507	0.11678	0.223681	-0.516472
khsrp	2	khsrp	148	6029	1109	493132	2	148	150	1.81174	2	0.00125507	0.11678	0.223681	-0.516472
paep	1	paep	74	6029	1109	493132	1	74	75	0.90587	1	0.00125507	0.11678	0.223681	-0.516472
sell	1	sell	74	6029	1109	493132	1	74	75	0.90587	1	0.00125507	0.11678	0.223681	-0.516472
siglec7	2	siglec7	148	6029	1109	493132	2	148	150	1.81174	2	0.00125507	0.11678	0.223681	-0.516472
srf	5	srf	374	6029	1109	493132	5	374	379	4.57766	5	0.00111434	0.11678	0.223681	-0.517101
sult1e1	1	sult1e1	75	6029	1109	493132	1	75	76	0.917948	1	0.00107963	0.11678	0.223681	-0.517256
cp	27	cp	2028	6029	1109	493132	27	2028	2055	24.8208	27	0.00106042	0.11678	0.223681	-0.517342
fdxr	44	fdxr	3306	6029	1109	493132	44	3306	3350	40.4622	44	0.00105606	0.11678	0.223681	-0.517361
ins	1	ins	76	6029	1109	493132	1	76	77	0.930027	1	0.000908746	0.11678	0.223681	-0.51802
osm	3	osm	228	6029	1109	493132	3	228	231	2.79008	3	0.000908746	0.11678	0.223681	-0.51802
cd82	8	cd82	611	6029	1109	493132	8	611	619	7.47645	8	0.000845804	0.11678	0.223681	-0.518301
pax5	1	pax5	78	6029	1109	493132	1	78	79	0.954183	1	0.000579961	0.11678	0.223681	-0.51949
plxna2	37	plxna2	2899	6029	1109	493132	37	2899	2936	35.4618	37	0.000523913	0.11678	0.223681	-0.51974
c5	1	c5	79	6029	1109	493132	1	79	80	0.966261	1	0.000421733	0.11678	0.223681	-0.520197
fgf13	1	fgf13	79	6029	1109	493132	1	79	80	0.966261	1	0.000421733	0.11678	0.223681	-0.520197
son	1	son	79	6029	1109	493132	1	79	80	0.966261	1	0.000421733	0.11678	0.223681	-0.520197
tnfrsf25	1	tnfrsf25	79	6029	1109	493132	1	79	80	0.966261	1	0.000421733	0.11678	0.223681	-0.520197
adam17	2	adam17	160	6029	1109	493132	2	160	162	1.95668	2	0.000267412	0.11678	0.223681	-0.520887
cd28	2	cd28	160	6029	1109	493132	2	160	162	1.95668	2	0.000267412	0.11678	0.223681	-0.520887
tlr9	1	tlr9	80	6029	1109	493132	1	80	81	0.97834	1	0.000267412	0.11678	0.223681	-0.520887
akr1b1	41	akr1b1	3301	6029	1109	493132	41	3301	3342	40.3656	41	0.000189836	0.11678	0.223681	-0.521234
areg	41	areg	3306	6029	1109	493132	41	3306	3347	40.426	41	0.000171509	0.11678	0.223681	-0.521316
ccl11	1	ccl11	81	6029	1109	493132	1	81	82	0.990418	1	0.000116855	0.11678	0.223681	-0.52156
ar	41	ar	3344	6029	1109	493132	41	3344	3385	40.8849	41	3.39926e-05	0.11678	0.223681	-0.521931
c4bpa	1	c4bpa	82	6029	1109	493132	1	82	83	1.0025	1	-3.00746e-05	0.11678	0.223681	-0.522217
cd27	1	cd27	82	6029	1109	493132	1	82	83	1.0025	1	-3.00746e-05	0.11678	0.223681	-0.522217
cd55	1	cd55	82	6029	1109	493132	1	82	83	1.0025	1	-3.00746e-05	0.11678	0.223681	-0.522217
hk2	1	hk2	82	6029	1109	493132	1	82	83	1.0025	1	-3.00746e-05	0.11678	0.223681	-0.522217
kif2a	1	kif2a	82	6029	1109	493132	1	82	83	1.0025	1	-3.00746e-05	0.11678	0.223681	-0.522217
tnfsf11	5	tnfsf11	410	6029	1109	493132	5	410	415	5.01248	5	-3.00746e-05	0.11678	0.223681	-0.522217
dio3	1	dio3	83	6029	1109	493132	1	83	84	1.01457	1	-0.000173505	0.11678	0.223681	-0.522858
hook2	1	hook2	83	6029	1109	493132	1	83	84	1.01457	1	-0.000173505	0.11678	0.223681	-0.522858
il10	1	il10	83	6029	1109	493132	1	83	84	1.01457	1	-0.000173505	0.11678	0.223681	-0.522858
gc	3	gc	251	6029	1109	493132	3	251	254	3.06788	3	-0.000267244	0.11678	0.223681	-0.523277
cd63	1	cd63	84	6029	1109	493132	1	84	85	1.02665	1	-0.000313561	0.11678	0.223681	-0.523485
psma7	1	psma7	84	6029	1109	493132	1	84	85	1.02665	1	-0.000313561	0.11678	0.223681	-0.523485
alpk3	1	alpk3	85	6029	1109	493132	1	85	86	1.03873	1	-0.00045036	0.11678	0.223681	-0.524096
btg2	1	btg2	85	6029	1109	493132	1	85	86	1.03873	1	-0.00045036	0.11678	0.223681	-0.524096
etfa	1	etfa	85	6029	1109	493132	1	85	86	1.03873	1	-0.00045036	0.11678	0.223681	-0.524096
mak	1	mak	85	6029	1109	493132	1	85	86	1.03873	1	-0.00045036	0.11678	0.223681	-0.524096
cygb	1	cygb	86	6029	1109	493132	1	86	87	1.05081	1	-0.000584014	0.11678	0.223681	-0.524694
alb	2	alb	173	6029	1109	493132	2	173	175	2.1137	2	-0.000649696	0.11678	0.223681	-0.524987
plekhm1	5	plekhm1	435	6029	1109	493132	5	435	440	5.31444	5	-0.000714631	0.11678	0.223681	-0.525278
rbm15	1	rbm15	87	6029	1109	493132	1	87	88	1.06289	1	-0.000714631	0.11678	0.223681	-0.525278
trim21	1	trim21	87	6029	1109	493132	1	87	88	1.06289	1	-0.000714631	0.11678	0.223681	-0.525278
kctd11	12	kctd11	1050	6029	1109	493132	12	1050	1062	12.8271	12	-0.000778832	0.11678	0.223681	-0.525565
ren	12	ren	1050	6029	1109	493132	12	1050	1062	12.8271	12	-0.000778832	0.11678	0.223681	-0.525565
ctgf	1	ctgf	88	6029	1109	493132	1	88	89	1.07497	1	-0.000842312	0.11678	0.223681	-0.525848
kcna5	1	kcna5	88	6029	1109	493132	1	88	89	1.07497	1	-0.000842312	0.11678	0.223681	-0.525848
sars2	2	sars2	179	6029	1109	493132	2	179	181	2.18617	2	-0.00102854	0.11678	0.223681	-0.526681
sars	2	sars	181	6029	1109	493132	2	181	183	2.21032	2	-0.00114931	0.11678	0.223681	-0.527221
cd83	1	cd83	91	6029	1109	493132	1	91	92	1.1112	1	-0.0012087	0.11678	0.223681	-0.527486
sult2a1	1	sult2a1	91	6029	1109	493132	1	91	92	1.1112	1	-0.0012087	0.11678	0.223681	-0.527486
eng	6	eng	547	6029	1109	493132	6	547	553	6.67928	6	-0.00122836	0.11678	0.223681	-0.527574
foxp3	1	foxp3	92	6029	1109	493132	1	92	93	1.12328	1	-0.00132558	0.11678	0.223681	-0.528009
ahsa1	6	ahsa1	556	6029	1109	493132	6	556	562	6.78799	6	-0.00140211	0.11678	0.223681	-0.528351
aimp2	6	aimp2	556	6029	1109	493132	6	556	562	6.78799	6	-0.00140211	0.11678	0.223681	-0.528351
poldip2	6	poldip2	556	6029	1109	493132	6	556	562	6.78799	6	-0.00140211	0.11678	0.223681	-0.528351
syp	6	syp	556	6029	1109	493132	6	556	562	6.78799	6	-0.00140211	0.11678	0.223681	-0.528351
ephb1	1	ephb1	93	6029	1109	493132	1	93	94	1.13536	1	-0.00143997	0.11678	0.223681	-0.52852
fancc	1	fancc	93	6029	1109	493132	1	93	94	1.13536	1	-0.00143997	0.11678	0.223681	-0.52852
slc6a2	1	slc6a2	93	6029	1109	493132	1	93	94	1.13536	1	-0.00143997	0.11678	0.223681	-0.52852
ik	13	ik	1214	6029	1109	493132	13	1214	1227	14.82	13	-0.00148332	0.11678	0.223681	-0.528714
nos2	2	nos2	187	6029	1109	493132	2	187	189	2.28279	2	-0.00149626	0.11678	0.223681	-0.528772
timd4	8	timd4	750	6029	1109	493132	8	750	758	9.15533	8	-0.00152418	0.11678	0.223681	-0.528897
esr1	19	esr1	1784	6029	1109	493132	19	1784	1803	21.7771	19	-0.00154028	0.11678	0.223681	-0.528969
bad	3	bad	284	6029	1109	493132	3	284	287	3.46646	3	-0.00162531	0.11678	0.223681	-0.529349
mapk14	6	mapk14	568	6029	1109	493132	6	568	574	6.93293	6	-0.00162531	0.11678	0.223681	-0.529349
lpal2	1	lpal2	95	6029	1109	493132	1	95	96	1.15951	1	-0.0016616	0.11678	0.223681	-0.529511
dio2	4	dio2	382	6029	1109	493132	4	382	386	4.66221	4	-0.00171557	0.11678	0.223681	-0.529752
bzw1	1	bzw1	96	6029	1109	493132	1	96	97	1.17159	1	-0.00176899	0.11678	0.223681	-0.529991
tnfrsf11a	1	tnfrsf11a	96	6029	1109	493132	1	96	97	1.17159	1	-0.00176899	0.11678	0.223681	-0.529991
cdipt	1	cdipt	97	6029	1109	493132	1	97	98	1.18367	1	-0.00187419	0.11678	0.223681	-0.530462
klk2	1	klk2	97	6029	1109	493132	1	97	98	1.18367	1	-0.00187419	0.11678	0.223681	-0.530462
mbtps1	1	mbtps1	97	6029	1109	493132	1	97	98	1.18367	1	-0.00187419	0.11678	0.223681	-0.530462
acvr1	6	acvr1	583	6029	1109	493132	6	583	589	7.1141	6	-0.00189151	0.11678	0.223681	-0.530539
rrm2	6	rrm2	583	6029	1109	493132	6	583	589	7.1141	6	-0.00189151	0.11678	0.223681	-0.530539
stath	3	stath	293	6029	1109	493132	3	293	296	3.57517	3	-0.00194313	0.11678	0.223681	-0.53077
gad2	1	gad2	99	6029	1109	493132	1	99	100	1.20783	1	-0.00207827	0.11678	0.223681	-0.531374
lta	8	lta	795	6029	1109	493132	8	795	803	9.69885	8	-0.00211563	0.11678	0.223681	-0.531541
nos1	2	nos1	199	6029	1109	493132	2	199	201	2.42773	2	-0.00212802	0.11678	0.223681	-0.531596
nts	5	nts	498	6029	1109	493132	5	498	503	6.07537	5	-0.00213791	0.11678	0.223681	-0.531641
hspb1	1	hspb1	100	6029	1109	493132	1	100	101	1.21991	1	-0.00217728	0.11678	0.223681	-0.531817
brd2	9	brd2	905	6029	1109	493132	9	905	914	11.0395	9	-0.00223144	0.11678	0.223681	-0.532059
cd9	2	cd9	205	6029	1109	493132	2	205	207	2.5002	2	-0.00241643	0.11678	0.223681	-0.532886
cd4	15	cd4	1545	6029	1109	493132	15	1545	1560	18.8421	15	-0.00246288	0.11678	0.223681	-0.533093
dyrk3	9	dyrk3	940	6029	1109	493132	9	940	949	11.4623	9	-0.0025946	0.11678	0.223681	-0.533682
cxcl12	11	cxcl12	1170	6029	1109	493132	11	1170	1181	14.2644	11	-0.00276413	0.11678	0.223681	-0.53444
apcs	1	apcs	108	6029	1109	493132	1	108	109	1.31653	1	-0.00290396	0.11678	0.223681	-0.535065
ggt1	1	ggt1	108	6029	1109	493132	1	108	109	1.31653	1	-0.00290396	0.11678	0.223681	-0.535065
ccdc26	1	ccdc26	111	6029	1109	493132	1	111	112	1.35277	1	-0.0031497	0.11678	0.223681	-0.536164
icam1	1	icam1	111	6029	1109	493132	1	111	112	1.35277	1	-0.0031497	0.11678	0.223681	-0.536164
cd79a	51	cd79a	5704	6029	1109	493132	51	5704	5755	69.5104	51	-0.00321641	0.11678	0.223681	-0.536462
cd69	1	cd69	112	6029	1109	493132	1	112	113	1.36484	1	-0.00322871	0.11678	0.223681	-0.536517
rab27a	1	rab27a	112	6029	1109	493132	1	112	113	1.36484	1	-0.00322871	0.11678	0.223681	-0.536517
rbm45	1	rbm45	112	6029	1109	493132	1	112	113	1.36484	1	-0.00322871	0.11678	0.223681	-0.536517
bhlhe22	1	bhlhe22	113	6029	1109	493132	1	113	114	1.37692	1	-0.00330634	0.11678	0.223681	-0.536864
galns	2	galns	226	6029	1109	493132	2	226	228	2.75384	2	-0.00330634	0.11678	0.223681	-0.536864
vwf	2	vwf	228	6029	1109	493132	2	228	230	2.778	2	-0.00338262	0.11678	0.223681	-0.537205
cyp1a2	1	cyp1a2	115	6029	1109	493132	1	115	116	1.40108	1	-0.00345758	0.11678	0.223681	-0.53754
dpyd	2	dpyd	230	6029	1109	493132	2	230	232	2.80216	2	-0.00345758	0.11678	0.223681	-0.53754
thpo	5	thpo	576	6029	1109	493132	5	576	581	7.01747	5	-0.00347242	0.11678	0.223681	-0.537607
bche	1	bche	116	6029	1109	493132	1	116	117	1.41316	1	-0.00353126	0.11678	0.223681	-0.53787
tpo	4	tpo	467	6029	1109	493132	4	467	471	5.68886	4	-0.0035857	0.11678	0.223681	-0.538113
marcks	2	marcks	234	6029	1109	493132	2	234	236	2.85047	2	-0.00360369	0.11678	0.223681	-0.538194
dbp	2	dbp	236	6029	1109	493132	2	236	238	2.87463	2	-0.00367491	0.11678	0.223681	-0.538512
neurod1	8	neurod1	983	6029	1109	493132	8	983	991	11.9696	8	-0.00400561	0.11678	0.223681	-0.53999
tyr	1	tyr	124	6029	1109	493132	1	124	125	1.50978	1	-0.00407827	0.11678	0.223681	-0.540315
abcg1	4	abcg1	507	6029	1109	493132	4	507	511	6.17199	4	-0.00425048	0.11678	0.223681	-0.541085
ggh	1	ggh	127	6029	1109	493132	1	127	128	1.54602	1	-0.00426577	0.11678	0.223681	-0.541153
ndufb3	12	ndufb3	1567	6029	1109	493132	12	1567	1579	19.0716	12	-0.00447852	0.11678	0.223681	-0.542105
tnfaip1	12	tnfaip1	1570	6029	1109	493132	12	1570	1582	19.1078	12	-0.00449293	0.11678	0.223681	-0.542169
aoc2	4	aoc2	534	6029	1109	493132	4	534	538	6.49811	4	-0.00464332	0.11678	0.223681	-0.542841
enpp1	3	enpp1	403	6029	1109	493132	3	403	406	4.90378	3	-0.0046891	0.11678	0.223681	-0.543046
cxcl9	1	cxcl9	137	6029	1109	493132	1	137	138	1.6668	1	-0.00483189	0.11678	0.223681	-0.543684
gad1	1	gad1	137	6029	1109	493132	1	137	138	1.6668	1	-0.00483189	0.11678	0.223681	-0.543684
gh1	1	gh1	139	6029	1109	493132	1	139	140	1.69096	1	-0.00493541	0.11678	0.223681	-0.544147
s100a8	1	s100a8	139	6029	1109	493132	1	139	140	1.69096	1	-0.00493541	0.11678	0.223681	-0.544147
tnfrsf11b	4	tnfrsf11b	559	6029	1109	493132	4	559	563	6.80006	4	-0.00497347	0.11678	0.223681	-0.544317
ccl17	1	ccl17	141	6029	1109	493132	1	141	142	1.71511	1	-0.00503601	0.11678	0.223681	-0.544597
dbt	1	dbt	141	6029	1109	493132	1	141	142	1.71511	1	-0.00503601	0.11678	0.223681	-0.544597
tlr2	1	tlr2	142	6029	1109	493132	1	142	143	1.72719	1	-0.00508526	0.11678	0.223681	-0.544817
dlst	1	dlst	143	6029	1109	493132	1	143	144	1.73927	1	-0.00513382	0.11678	0.223681	-0.545034
dlat	1	dlat	144	6029	1109	493132	1	144	145	1.75135	1	-0.00518172	0.11678	0.223681	-0.545248
th1l	2	th1l	289	6029	1109	493132	2	289	291	3.51478	2	-0.00520542	0.11678	0.223681	-0.545354
rfc2	7	rfc2	1012	6029	1109	493132	7	1012	1019	12.3078	7	-0.00520879	0.11678	0.223681	-0.545369
rfc4	7	rfc4	1012	6029	1109	493132	7	1012	1019	12.3078	7	-0.00520879	0.11678	0.223681	-0.545369
rbp4	1	rbp4	149	6029	1109	493132	1	149	150	1.81174	1	-0.0054116	0.11678	0.223681	-0.546276
il4	12	il4	1837	6029	1109	493132	12	1837	1849	22.3327	12	-0.00558827	0.11678	0.223681	-0.547066
fut1	1	fut1	156	6029	1109	493132	1	156	157	1.89629	1	-0.00570884	0.11678	0.223681	-0.547605
crybb2	11	crybb2	1736	6029	1109	493132	11	1736	1747	21.1007	11	-0.00578176	0.11678	0.223681	-0.547931
hp	11	hp	1738	6029	1109	493132	11	1738	1749	21.1249	11	-0.00578896	0.11678	0.223681	-0.547963
cyp3a4	2	cyp3a4	317	6029	1109	493132	2	317	319	3.85297	2	-0.00580867	0.11678	0.223681	-0.548051
hla-a	1	hla-a	160	6029	1109	493132	1	160	161	1.9446	1	-0.00586709	0.11678	0.223681	-0.548312
cd59	1	cd59	161	6029	1109	493132	1	161	162	1.95668	1	-0.00590543	0.11678	0.223681	-0.548484
elk3	1	elk3	163	6029	1109	493132	1	163	164	1.98084	1	-0.00598071	0.11678	0.223681	-0.54882
ccr5	1	ccr5	164	6029	1109	493132	1	164	165	1.99291	1	-0.00601766	0.11678	0.223681	-0.548986
muted	3	muted	500	6029	1109	493132	3	500	503	6.07537	3	-0.00611405	0.11678	0.223681	-0.549416
psma2	3	psma2	511	6029	1109	493132	3	511	514	6.20823	3	-0.00624169	0.11678	0.223681	-0.549987
rhoa	1	rhoa	173	6029	1109	493132	1	173	174	2.10162	1	-0.00633114	0.11678	0.223681	-0.550387
usp9x	2	usp9x	348	6029	1109	493132	2	348	350	4.22739	2	-0.00636398	0.11678	0.223681	-0.550534
ptprc	1	ptprc	182	6029	1109	493132	1	182	183	2.21032	1	-0.00661379	0.11678	0.223681	-0.551651
pon1	3	pon1	554	6029	1109	493132	3	554	557	6.72759	3	-0.00669227	0.11678	0.223681	-0.552001
prl	5	prl	929	6029	1109	493132	5	929	934	11.2811	5	-0.00672495	0.11678	0.223681	-0.552148
plxna3	4	plxna3	752	6029	1109	493132	4	752	756	9.13117	4	-0.00678726	0.11678	0.223681	-0.552426
cyp2d6	1	cyp2d6	190	6029	1109	493132	1	190	191	2.30695	1	-0.00684267	0.11678	0.223681	-0.552674
cat	2	cat	381	6029	1109	493132	2	381	383	4.62598	2	-0.00685634	0.11678	0.223681	-0.552735
glyat	2	glyat	382	6029	1109	493132	2	382	384	4.63805	2	-0.00686993	0.11678	0.223681	-0.552796
crat	2	crat	383	6029	1109	493132	2	383	385	4.65013	2	-0.00688346	0.11678	0.223681	-0.552856
cd36	2	cd36	388	6029	1109	493132	2	388	390	4.71052	2	-0.00695006	0.11678	0.223681	-0.553154
cxcl10	2	cxcl10	392	6029	1109	493132	2	392	394	4.75884	2	-0.00700213	0.11678	0.223681	-0.553387
epo	5	epo	1003	6029	1109	493132	5	1003	1008	12.1749	5	-0.00711795	0.11678	0.223681	-0.553905
ccl5	2	ccl5	413	6029	1109	493132	2	413	415	5.01248	2	-0.00725899	0.11678	0.223681	-0.554535
cd19	1	cd19	211	6029	1109	493132	1	211	212	2.56059	1	-0.00736129	0.11678	0.223681	-0.554992
hspd1	1	hspd1	212	6029	1109	493132	1	212	213	2.57267	1	-0.00738343	0.11678	0.223681	-0.555091
ppa1	1	ppa1	218	6029	1109	493132	1	218	219	2.64514	1	-0.00751206	0.11678	0.223681	-0.555666
sgk1	1	sgk1	218	6029	1109	493132	1	218	219	2.64514	1	-0.00751206	0.11678	0.223681	-0.555666
c3	1	c3	225	6029	1109	493132	1	225	226	2.72969	1	-0.00765349	0.11678	0.223681	-0.556299
cd38	1	cd38	228	6029	1109	493132	1	228	229	2.76592	1	-0.00771146	0.11678	0.223681	-0.556558
cr1	1	cr1	229	6029	1109	493132	1	229	230	2.778	1	-0.00773044	0.11678	0.223681	-0.556643
ccl2	1	ccl2	230	6029	1109	493132	1	230	231	2.79008	1	-0.00774926	0.11678	0.223681	-0.556727
max	1	max	236	6029	1109	493132	1	236	237	2.86255	1	-0.00785886	0.11678	0.223681	-0.557217
pfdn4	2	pfdn4	480	6029	1109	493132	2	480	482	5.82172	2	-0.00792889	0.11678	0.223681	-0.55753
c4a	1	c4a	243	6029	1109	493132	1	243	244	2.9471	1	-0.00797991	0.11678	0.223681	-0.557758
arhgap4	2	arhgap4	489	6029	1109	493132	2	489	491	5.93043	2	-0.00800495	0.11678	0.223681	-0.55787
tlr4	1	tlr4	254	6029	1109	493132	1	254	255	3.07996	1	-0.0081567	0.11678	0.223681	-0.558548
pitx3	1	pitx3	256	6029	1109	493132	1	256	257	3.10411	1	-0.00818722	0.11678	0.223681	-0.558685
ptx3	1	ptx3	256	6029	1109	493132	1	256	257	3.10411	1	-0.00818722	0.11678	0.223681	-0.558685
prg2	1	prg2	259	6029	1109	493132	1	259	260	3.14035	1	-0.00823211	0.11678	0.223681	-0.558886
aldh9a1	1	aldh9a1	279	6029	1109	493132	1	279	280	3.38191	1	-0.00850684	0.11678	0.223681	-0.560114
lilra3	1	lilra3	280	6029	1109	493132	1	280	281	3.39399	1	-0.00851955	0.11678	0.223681	-0.560171
hapln1	1	hapln1	298	6029	1109	493132	1	298	299	3.6114	1	-0.00873379	0.11678	0.223681	-0.561128
sepsecs	1	sepsecs	303	6029	1109	493132	1	303	304	3.67179	1	-0.00878879	0.11678	0.223681	-0.561374
shbg	4	shbg	1237	6029	1109	493132	4	1237	1241	14.9891	4	-0.00885506	0.11678	0.223681	-0.561671
sorbs1	2	sorbs1	625	6029	1109	493132	2	625	627	7.57307	2	-0.00888847	0.11678	0.223681	-0.56182
serpinb6	2	serpinb6	626	6029	1109	493132	2	626	628	7.58515	2	-0.00889355	0.11678	0.223681	-0.561843
brd4	2	brd4	627	6029	1109	493132	2	627	629	7.59723	2	-0.00889862	0.11678	0.223681	-0.561865
cap1	2	cap1	631	6029	1109	493132	2	631	633	7.64554	2	-0.00891871	0.11678	0.223681	-0.561955
tfrc	1	tfrc	334	6029	1109	493132	1	334	335	4.04622	1	-0.00909319	0.11678	0.223681	-0.562735
cd14	2	cd14	677	6029	1109	493132	2	677	679	8.20114	2	-0.00913276	0.11678	0.223681	-0.562912
ergic2	2	ergic2	677	6029	1109	493132	2	677	679	8.20114	2	-0.00913276	0.11678	0.223681	-0.562912
ndufa2	2	ndufa2	685	6029	1109	493132	2	685	687	8.29777	2	-0.00916706	0.11678	0.223681	-0.563065
ltf	1	ltf	344	6029	1109	493132	1	344	345	4.167	1	-0.00917972	0.11678	0.223681	-0.563122
mpo	1	mpo	344	6029	1109	493132	1	344	345	4.167	1	-0.00917972	0.11678	0.223681	-0.563122
adipoq	6	adipoq	2129	6029	1109	493132	6	2129	2135	25.7871	6	-0.00926796	0.11678	0.223681	-0.563516
mbl2	1	mbl2	356	6029	1109	493132	1	356	357	4.31194	1	-0.00927715	0.11678	0.223681	-0.563558
c2	1	c2	391	6029	1109	493132	1	391	392	4.73468	1	-0.00952725	0.11678	0.223681	-0.564676
cd40	1	cd40	465	6029	1109	493132	1	465	466	5.62847	1	-0.00993234	0.11678	0.223681	-0.566487
	6738

## Sheet: Semen
PUTATIVE BIOMARKERS	Positive	FinalTally	Negative	S1(rel_abs)	SP	S2(neg_abs)	df1	df2	dft	ex	ev	f(Pi)	mean	SD	Z(Pi)
cpne3	1			9	11	12989	1	0	1	0.000692414	1	0.999308	0.603311	0.465032	0.851547
ctbp2	1			9	11	12989	1	0	1	0.000692414	1	0.999308	0.603311	0.465032	0.851547
hnf1b	1			9	11	12989	1	0	1	0.000692414	1	0.999308	0.603311	0.465032	0.851547
il16	1			9	11	12989	1	0	1	0.000692414	1	0.999308	0.603311	0.465032	0.851547
jazf1	1			9	11	12989	1	0	1	0.000692414	1	0.999308	0.603311	0.465032	0.851547
suz12	1			9	11	12989	1	0	1	0.000692414	1	0.999308	0.603311	0.465032	0.851547
cdh13	1	cdh13	2	9	11	12989	1	2	3	0.00207724	1	0.332641	0.603311	0.465032	-0.582045
rorc	1	rorc	3	9	11	12989	1	3	4	0.00276966	1	0.249308	0.603311	0.465032	-0.761244
brd2	1	brd2	24	9	11	12989	1	24	25	0.0173104	1	0.0393076	0.603311	0.465032	-1.21283
rb1	1	rb1	52	9	11	12989	1	52	53	0.036698	1	0.0181755	0.603311	0.465032	-1.25827
scn8a	1	scn8a	544	9	11	12989	1	544	545	0.377366	1	0.00114245	0.603311	0.465032	-1.2949
	11

## Sheet: Saliva
PUTATIVE BIOMARKERS	Positive	FinalTally	Negative	S1(rel_abs)	SP	S2(neg_abs)	df1	df2	dft	ex	ev	f(Pi)	mean	SD	Z(Pi)
cib1	1			86	53	22770	1	0	1	0.00376269	1	0.996237	0.158145	0.272436	3.07629
nqo1	1			86	53	22770	1	0	1	0.00376269	1	0.996237	0.158145	0.272436	3.07629
tfpi	1			86	53	22770	1	0	1	0.00376269	1	0.996237	0.158145	0.272436	3.07629
tp53	1			86	53	22770	1	0	1	0.00376269	1	0.996237	0.158145	0.272436	3.07629
rnf7	1	rnf7	1	86	53	22770	1	1	2	0.00752538	1	0.496237	0.158145	0.272436	1.241
sag	1	sag	1	86	53	22770	1	1	2	0.00752538	1	0.496237	0.158145	0.272436	1.241
tef	1	tef	1	86	53	22770	1	1	2	0.00752538	1	0.496237	0.158145	0.272436	1.241
cant1	1	cant1	2	86	53	22770	1	2	3	0.0112881	1	0.329571	0.158145	0.272436	0.629234
entpd1	1	entpd1	3	86	53	22770	1	3	4	0.0150508	1	0.246237	0.158145	0.272436	0.323352
ss18l1	1	ss18l1	3	86	53	22770	1	3	4	0.0150508	1	0.246237	0.158145	0.272436	0.323352
bpi	1	bpi	4	86	53	22770	1	4	5	0.0188134	1	0.196237	0.158145	0.272436	0.139822
dmbt1	2	dmbt1	9	86	53	22770	2	9	11	0.0413896	2	0.178055	0.158145	0.272436	0.0730844
cep110	1	cep110	5	86	53	22770	1	5	6	0.0225761	1	0.162904	0.158145	0.272436	0.0174694
nsmaf	1	nsmaf	5	86	53	22770	1	5	6	0.0225761	1	0.162904	0.158145	0.272436	0.0174694
zdhhc2	1	zdhhc2	6	86	53	22770	1	6	7	0.0263388	1	0.139094	0.158145	0.272436	-0.0699256
optc	1	optc	7	86	53	22770	1	7	8	0.0301015	1	0.121237	0.158145	0.272436	-0.135472
sars	1	sars	7	86	53	22770	1	7	8	0.0301015	1	0.121237	0.158145	0.272436	-0.135472
sars2	1	sars2	7	86	53	22770	1	7	8	0.0301015	1	0.121237	0.158145	0.272436	-0.135472
thpo	1	thpo	8	86	53	22770	1	8	9	0.0338642	1	0.107348	0.158145	0.272436	-0.186452
a1bg	1	a1bg	9	86	53	22770	1	9	10	0.0376269	1	0.0962373	0.158145	0.272436	-0.227237
egfr	1	egfr	9	86	53	22770	1	9	10	0.0376269	1	0.0962373	0.158145	0.272436	-0.227237
sbds	1	sbds	10	86	53	22770	1	10	11	0.0413896	1	0.0871464	0.158145	0.272436	-0.260606
sds	1	sds	10	86	53	22770	1	10	11	0.0413896	1	0.0871464	0.158145	0.272436	-0.260606
tob1	3	tob1	44	86	53	22770	3	44	47	0.176846	3	0.0600671	0.158145	0.272436	-0.360003
fancc	1	fancc	15	86	53	22770	1	15	16	0.060203	1	0.0587373	0.158145	0.272436	-0.364884
ndufb3	1	ndufb3	23	86	53	22770	1	23	24	0.0903045	1	0.037904	0.158145	0.272436	-0.441354
tnfaip1	1	tnfaip1	23	86	53	22770	1	23	24	0.0903045	1	0.037904	0.158145	0.272436	-0.441354
she	1	she	26	86	53	22770	1	26	27	0.101593	1	0.0332743	0.158145	0.272436	-0.458348
npc1	1	npc1	29	86	53	22770	1	29	30	0.112881	1	0.0295706	0.158145	0.272436	-0.471943
rnf130	2	rnf130	68	86	53	22770	2	68	70	0.263388	2	0.0248087	0.158145	0.272436	-0.489422
atp6v0a2	1	atp6v0a2	42	86	53	22770	1	42	43	0.161796	1	0.0194931	0.158145	0.272436	-0.508933
c21orf2	1	c21orf2	42	86	53	22770	1	42	43	0.161796	1	0.0194931	0.158145	0.272436	-0.508933
rfc2	1	rfc2	50	86	53	22770	1	50	51	0.191897	1	0.0158452	0.158145	0.272436	-0.522323
rfc4	1	rfc4	50	86	53	22770	1	50	51	0.191897	1	0.0158452	0.158145	0.272436	-0.522323
tnc	1	tnc	51	86	53	22770	1	51	52	0.19566	1	0.0154681	0.158145	0.272436	-0.523707
crybb2	1	crybb2	68	86	53	22770	1	68	69	0.259625	1	0.0107301	0.158145	0.272436	-0.541099
hp	1	hp	68	86	53	22770	1	68	69	0.259625	1	0.0107301	0.158145	0.272436	-0.541099
nr3c2	4	nr3c2	306	86	53	22770	4	306	310	1.16643	4	0.00914054	0.158145	0.272436	-0.546933
muc5b	1	muc5b	82	86	53	22770	1	82	83	0.312303	1	0.0082855	0.158145	0.272436	-0.550072
timd4	1	timd4	109	86	53	22770	1	109	110	0.413896	1	0.00532822	0.158145	0.272436	-0.560927
dcx	1	dcx	198	86	53	22770	1	198	199	0.748775	1	0.00126244	0.158145	0.272436	-0.57585
cp	1	cp	206	86	53	22770	1	206	207	0.778876	1	0.00106823	0.158145	0.272436	-0.576563
lat2	1	lat2	208	86	53	22770	1	208	209	0.786402	1	0.001022	0.158145	0.272436	-0.576733
nov	2	nov	460	86	53	22770	2	460	462	1.73836	2	0.000566316	0.158145	0.272436	-0.578406
plxna1	2	plxna1	460	86	53	22770	2	460	462	1.73836	2	0.000566316	0.158145	0.272436	-0.578406
tnip1	1	tnip1	235	86	53	22770	1	235	236	0.887994	1	0.0004746	0.158145	0.272436	-0.578742
jun	7	jun	1779	86	53	22770	7	1779	1786	6.72016	7	0.000156685	0.158145	0.272436	-0.579909
irf1	2	irf1	531	86	53	22770	2	531	533	2.00551	2	-1.03429e-05	0.158145	0.272436	-0.580522
fut2	1	fut2	292	86	53	22770	1	292	293	1.10247	1	-0.000349719	0.158145	0.272436	-0.581768
plxnb1	1	plxnb1	549	86	53	22770	1	549	550	2.06948	1	-0.00194451	0.158145	0.272436	-0.587622
sepp1	1	sepp1	549	86	53	22770	1	549	550	2.06948	1	-0.00194451	0.158145	0.272436	-0.587622
scn8a	2	scn8a	1333	86	53	22770	2	1333	1335	5.02319	2	-0.00226456	0.158145	0.272436	-0.588797
cd79a	2	cd79a	1355	86	53	22770	2	1355	1357	5.10597	2	-0.00228885	0.158145	0.272436	-0.588886
	71

## Sheet: Plasma
PUTATIVE BIOMARKERS	Positive	FinalTally	Negative	S1(rel_abs)	SP	S2(neg_abs)	df1	df2	dft	ex	ev	f(Pi)	mean	SD	Z(Pi)
atf1	2			3227	843	343678	2	0	2	0.0186045	2	0.990698	0.0936016	0.204304	4.39098
atp6ap1	1			3227	843	343678	1	0	1	0.00930226	1	0.990698	0.0936016	0.204304	4.39098
ciz1	1			3227	843	343678	1	0	1	0.00930226	1	0.990698	0.0936016	0.204304	4.39098
cldn3	1			3227	843	343678	1	0	1	0.00930226	1	0.990698	0.0936016	0.204304	4.39098
dpysl5	1			3227	843	343678	1	0	1	0.00930226	1	0.990698	0.0936016	0.204304	4.39098
eno2	2			3227	843	343678	2	0	2	0.0186045	2	0.990698	0.0936016	0.204304	4.39098
etv5	1			3227	843	343678	1	0	1	0.00930226	1	0.990698	0.0936016	0.204304	4.39098
fermt1	1			3227	843	343678	1	0	1	0.00930226	1	0.990698	0.0936016	0.204304	4.39098
foxn1	1			3227	843	343678	1	0	1	0.00930226	1	0.990698	0.0936016	0.204304	4.39098
gaa	1			3227	843	343678	1	0	1	0.00930226	1	0.990698	0.0936016	0.204304	4.39098
itih2	1			3227	843	343678	1	0	1	0.00930226	1	0.990698	0.0936016	0.204304	4.39098
itpr3	1			3227	843	343678	1	0	1	0.00930226	1	0.990698	0.0936016	0.204304	4.39098
jmjd5	1			3227	843	343678	1	0	1	0.00930226	1	0.990698	0.0936016	0.204304	4.39098
liph	1			3227	843	343678	1	0	1	0.00930226	1	0.990698	0.0936016	0.204304	4.39098
lpar6	1			3227	843	343678	1	0	1	0.00930226	1	0.990698	0.0936016	0.204304	4.39098
mylk	1			3227	843	343678	1	0	1	0.00930226	1	0.990698	0.0936016	0.204304	4.39098
npl	1			3227	843	343678	1	0	1	0.00930226	1	0.990698	0.0936016	0.204304	4.39098
nt5c3	1			3227	843	343678	1	0	1	0.00930226	1	0.990698	0.0936016	0.204304	4.39098
peg3	1			3227	843	343678	1	0	1	0.00930226	1	0.990698	0.0936016	0.204304	4.39098
prrx2	1			3227	843	343678	1	0	1	0.00930226	1	0.990698	0.0936016	0.204304	4.39098
rad51l3	1			3227	843	343678	1	0	1	0.00930226	1	0.990698	0.0936016	0.204304	4.39098
rchy1	1			3227	843	343678	1	0	1	0.00930226	1	0.990698	0.0936016	0.204304	4.39098
rgs13	1			3227	843	343678	1	0	1	0.00930226	1	0.990698	0.0936016	0.204304	4.39098
s100a14	1			3227	843	343678	1	0	1	0.00930226	1	0.990698	0.0936016	0.204304	4.39098
sema6a	1			3227	843	343678	1	0	1	0.00930226	1	0.990698	0.0936016	0.204304	4.39098
shox2	1			3227	843	343678	1	0	1	0.00930226	1	0.990698	0.0936016	0.204304	4.39098
siglec6	1			3227	843	343678	1	0	1	0.00930226	1	0.990698	0.0936016	0.204304	4.39098
smagp	2			3227	843	343678	2	0	2	0.0186045	2	0.990698	0.0936016	0.204304	4.39098
sstr3	2			3227	843	343678	2	0	2	0.0186045	2	0.990698	0.0936016	0.204304	4.39098
tacc3	1			3227	843	343678	1	0	1	0.00930226	1	0.990698	0.0936016	0.204304	4.39098
tax1bp3	1			3227	843	343678	1	0	1	0.00930226	1	0.990698	0.0936016	0.204304	4.39098
tcl1b	1			3227	843	343678	1	0	1	0.00930226	1	0.990698	0.0936016	0.204304	4.39098
tnfaip6	1			3227	843	343678	1	0	1	0.00930226	1	0.990698	0.0936016	0.204304	4.39098
cxcl14	2	cxcl14	1	3227	843	343678	2	1	3	0.0279068	2	0.657364	0.0936016	0.204304	2.75943
ina	2	ina	1	3227	843	343678	2	1	3	0.0279068	2	0.657364	0.0936016	0.204304	2.75943
fhit	4	fhit	3	3227	843	343678	4	3	7	0.0651158	4	0.562126	0.0936016	0.204304	2.29327
chrfam7a	1	chrfam7a	1	3227	843	343678	1	1	2	0.0186045	1	0.490698	0.0936016	0.204304	1.94365
fermt3	1	fermt3	1	3227	843	343678	1	1	2	0.0186045	1	0.490698	0.0936016	0.204304	1.94365
gdnf	2	gdnf	2	3227	843	343678	2	2	4	0.037209	2	0.490698	0.0936016	0.204304	1.94365
gpr87	1	gpr87	1	3227	843	343678	1	1	2	0.0186045	1	0.490698	0.0936016	0.204304	1.94365
itih5	1	itih5	1	3227	843	343678	1	1	2	0.0186045	1	0.490698	0.0936016	0.204304	1.94365
kiaa0664	1	kiaa0664	1	3227	843	343678	1	1	2	0.0186045	1	0.490698	0.0936016	0.204304	1.94365
med10	2	med10	2	3227	843	343678	2	2	4	0.037209	2	0.490698	0.0936016	0.204304	1.94365
med12	1	med12	1	3227	843	343678	1	1	2	0.0186045	1	0.490698	0.0936016	0.204304	1.94365
myog	1	myog	1	3227	843	343678	1	1	2	0.0186045	1	0.490698	0.0936016	0.204304	1.94365
opa1	1	opa1	1	3227	843	343678	1	1	2	0.0186045	1	0.490698	0.0936016	0.204304	1.94365
ppfibp1	1	ppfibp1	1	3227	843	343678	1	1	2	0.0186045	1	0.490698	0.0936016	0.204304	1.94365
prrx1	1	prrx1	1	3227	843	343678	1	1	2	0.0186045	1	0.490698	0.0936016	0.204304	1.94365
tinagl1	1	tinagl1	1	3227	843	343678	1	1	2	0.0186045	1	0.490698	0.0936016	0.204304	1.94365
elavl4	2	elavl4	3	3227	843	343678	2	3	5	0.0465113	2	0.390698	0.0936016	0.204304	1.45419
slc38a5	2	slc38a5	3	3227	843	343678	2	3	5	0.0465113	2	0.390698	0.0936016	0.204304	1.45419
cdcp1	1	cdcp1	2	3227	843	343678	1	2	3	0.0279068	1	0.324031	0.0936016	0.204304	1.12788
ctag1a	1	ctag1a	2	3227	843	343678	1	2	3	0.0279068	1	0.324031	0.0936016	0.204304	1.12788
ercc2	1	ercc2	2	3227	843	343678	1	2	3	0.0279068	1	0.324031	0.0936016	0.204304	1.12788
hprt1	1	hprt1	2	3227	843	343678	1	2	3	0.0279068	1	0.324031	0.0936016	0.204304	1.12788
hrg	1	hrg	2	3227	843	343678	1	2	3	0.0279068	1	0.324031	0.0936016	0.204304	1.12788
itih1	1	itih1	2	3227	843	343678	1	2	3	0.0279068	1	0.324031	0.0936016	0.204304	1.12788
itih3	1	itih3	2	3227	843	343678	1	2	3	0.0279068	1	0.324031	0.0936016	0.204304	1.12788
klk10	1	klk10	2	3227	843	343678	1	2	3	0.0279068	1	0.324031	0.0936016	0.204304	1.12788
nt5c2	1	nt5c2	2	3227	843	343678	1	2	3	0.0279068	1	0.324031	0.0936016	0.204304	1.12788
prame	1	prame	2	3227	843	343678	1	2	3	0.0279068	1	0.324031	0.0936016	0.204304	1.12788
prmt3	1	prmt3	2	3227	843	343678	1	2	3	0.0279068	1	0.324031	0.0936016	0.204304	1.12788
ranbp2	1	ranbp2	2	3227	843	343678	1	2	3	0.0279068	1	0.324031	0.0936016	0.204304	1.12788
tbc1d1	1	tbc1d1	2	3227	843	343678	1	2	3	0.0279068	1	0.324031	0.0936016	0.204304	1.12788
tnfrsf6b	2	tnfrsf6b	4	3227	843	343678	2	4	6	0.0558136	2	0.324031	0.0936016	0.204304	1.12788
ercc1	2	ercc1	5	3227	843	343678	2	5	7	0.0651158	2	0.276412	0.0936016	0.204304	0.894796
rexo2	2	rexo2	5	3227	843	343678	2	5	7	0.0651158	2	0.276412	0.0936016	0.204304	0.894796
sfn	2	sfn	5	3227	843	343678	2	5	7	0.0651158	2	0.276412	0.0936016	0.204304	0.894796
cic	1	cic	3	3227	843	343678	1	3	4	0.037209	1	0.240698	0.0936016	0.204304	0.719986
ctag1b	1	ctag1b	3	3227	843	343678	1	3	4	0.037209	1	0.240698	0.0936016	0.204304	0.719986
ctnnb1	1	ctnnb1	3	3227	843	343678	1	3	4	0.037209	1	0.240698	0.0936016	0.204304	0.719986
dnaja2	1	dnaja2	3	3227	843	343678	1	3	4	0.037209	1	0.240698	0.0936016	0.204304	0.719986
dnajb1	1	dnajb1	3	3227	843	343678	1	3	4	0.037209	1	0.240698	0.0936016	0.204304	0.719986
fkbp11	1	fkbp11	3	3227	843	343678	1	3	4	0.037209	1	0.240698	0.0936016	0.204304	0.719986
grp	8	grp	24	3227	843	343678	8	24	32	0.297672	8	0.240698	0.0936016	0.204304	0.719986
hm13	1	hm13	3	3227	843	343678	1	3	4	0.037209	1	0.240698	0.0936016	0.204304	0.719986
klk7	1	klk7	3	3227	843	343678	1	3	4	0.037209	1	0.240698	0.0936016	0.204304	0.719986
lipc	1	lipc	3	3227	843	343678	1	3	4	0.037209	1	0.240698	0.0936016	0.204304	0.719986
lpar3	1	lpar3	3	3227	843	343678	1	3	4	0.037209	1	0.240698	0.0936016	0.204304	0.719986
pard6a	1	pard6a	3	3227	843	343678	1	3	4	0.037209	1	0.240698	0.0936016	0.204304	0.719986
scara5	1	scara5	3	3227	843	343678	1	3	4	0.037209	1	0.240698	0.0936016	0.204304	0.719986
sgpp1	1	sgpp1	3	3227	843	343678	1	3	4	0.037209	1	0.240698	0.0936016	0.204304	0.719986
sstr1	2	sstr1	6	3227	843	343678	2	6	8	0.0744181	2	0.240698	0.0936016	0.204304	0.719986
st3gal4	2	st3gal4	6	3227	843	343678	2	6	8	0.0744181	2	0.240698	0.0936016	0.204304	0.719986
tpm4	1	tpm4	3	3227	843	343678	1	3	4	0.037209	1	0.240698	0.0936016	0.204304	0.719986
ogg1	4	ogg1	13	3227	843	343678	4	13	17	0.158138	4	0.225992	0.0936016	0.204304	0.648006
mtmr11	2	mtmr11	7	3227	843	343678	2	7	9	0.0837203	2	0.21292	0.0936016	0.204304	0.584023
mx1	2	mx1	7	3227	843	343678	2	7	9	0.0837203	2	0.21292	0.0936016	0.204304	0.584023
pgrmc1	2	pgrmc1	7	3227	843	343678	2	7	9	0.0837203	2	0.21292	0.0936016	0.204304	0.584023
arg1	1	arg1	4	3227	843	343678	1	4	5	0.0465113	1	0.190698	0.0936016	0.204304	0.475253
ccl1	1	ccl1	4	3227	843	343678	1	4	5	0.0465113	1	0.190698	0.0936016	0.204304	0.475253
cyp2j2	1	cyp2j2	4	3227	843	343678	1	4	5	0.0465113	1	0.190698	0.0936016	0.204304	0.475253
dlec1	1	dlec1	4	3227	843	343678	1	4	5	0.0465113	1	0.190698	0.0936016	0.204304	0.475253
folr1	2	folr1	8	3227	843	343678	2	8	10	0.0930226	2	0.190698	0.0936016	0.204304	0.475253
idh1	1	idh1	4	3227	843	343678	1	4	5	0.0465113	1	0.190698	0.0936016	0.204304	0.475253
klkb1	1	klkb1	4	3227	843	343678	1	4	5	0.0465113	1	0.190698	0.0936016	0.204304	0.475253
mrs2	2	mrs2	8	3227	843	343678	2	8	10	0.0930226	2	0.190698	0.0936016	0.204304	0.475253
park7	1	park7	4	3227	843	343678	1	4	5	0.0465113	1	0.190698	0.0936016	0.204304	0.475253
plk1	1	plk1	4	3227	843	343678	1	4	5	0.0465113	1	0.190698	0.0936016	0.204304	0.475253
runx1	1	runx1	4	3227	843	343678	1	4	5	0.0465113	1	0.190698	0.0936016	0.204304	0.475253
slc25a4	1	slc25a4	4	3227	843	343678	1	4	5	0.0465113	1	0.190698	0.0936016	0.204304	0.475253
tac4	1	tac4	4	3227	843	343678	1	4	5	0.0465113	1	0.190698	0.0936016	0.204304	0.475253
tbl1x	1	tbl1x	4	3227	843	343678	1	4	5	0.0465113	1	0.190698	0.0936016	0.204304	0.475253
marcksl1	18	marcksl1	76	3227	843	343678	18	76	94	0.874412	18	0.182187	0.0936016	0.204304	0.433596
spag9	3	spag9	13	3227	843	343678	3	13	16	0.148836	3	0.178198	0.0936016	0.204304	0.41407
sstr5	2	sstr5	9	3227	843	343678	2	9	11	0.102325	2	0.172516	0.0936016	0.204304	0.386259
mlxipl	3	mlxipl	14	3227	843	343678	3	14	17	0.158138	3	0.167168	0.0936016	0.204304	0.360085
agxt	1	agxt	5	3227	843	343678	1	5	6	0.0558136	1	0.157364	0.0936016	0.204304	0.312098
akr1c3	1	akr1c3	5	3227	843	343678	1	5	6	0.0558136	1	0.157364	0.0936016	0.204304	0.312098
cxcl6	1	cxcl6	5	3227	843	343678	1	5	6	0.0558136	1	0.157364	0.0936016	0.204304	0.312098
dnajc14	1	dnajc14	5	3227	843	343678	1	5	6	0.0558136	1	0.157364	0.0936016	0.204304	0.312098
frs3	1	frs3	5	3227	843	343678	1	5	6	0.0558136	1	0.157364	0.0936016	0.204304	0.312098
hk1	2	hk1	10	3227	843	343678	2	10	12	0.111627	2	0.157364	0.0936016	0.204304	0.312098
hook1	2	hook1	10	3227	843	343678	2	10	12	0.111627	2	0.157364	0.0936016	0.204304	0.312098
htra2	2	htra2	10	3227	843	343678	2	10	12	0.111627	2	0.157364	0.0936016	0.204304	0.312098
kcna4	2	kcna4	10	3227	843	343678	2	10	12	0.111627	2	0.157364	0.0936016	0.204304	0.312098
lpar2	1	lpar2	5	3227	843	343678	1	5	6	0.0558136	1	0.157364	0.0936016	0.204304	0.312098
mef2a	1	mef2a	5	3227	843	343678	1	5	6	0.0558136	1	0.157364	0.0936016	0.204304	0.312098
ntm	1	ntm	5	3227	843	343678	1	5	6	0.0558136	1	0.157364	0.0936016	0.204304	0.312098
pink1	1	pink1	5	3227	843	343678	1	5	6	0.0558136	1	0.157364	0.0936016	0.204304	0.312098
ppp4c	1	ppp4c	5	3227	843	343678	1	5	6	0.0558136	1	0.157364	0.0936016	0.204304	0.312098
ptk2	1	ptk2	5	3227	843	343678	1	5	6	0.0558136	1	0.157364	0.0936016	0.204304	0.312098
sfrp1	1	sfrp1	5	3227	843	343678	1	5	6	0.0558136	1	0.157364	0.0936016	0.204304	0.312098
smpd3	2	smpd3	10	3227	843	343678	2	10	12	0.111627	2	0.157364	0.0936016	0.204304	0.312098
ewsr1	2	ewsr1	11	3227	843	343678	2	11	13	0.120929	2	0.144544	0.0936016	0.204304	0.249346
cyp1a1	9	cyp1a1	50	3227	843	343678	9	50	59	0.548833	9	0.14324	0.0936016	0.204304	0.242964
fam110a	3	fam110a	17	3227	843	343678	3	17	20	0.186045	3	0.140698	0.0936016	0.204304	0.23052
pcid2	3	pcid2	17	3227	843	343678	3	17	20	0.186045	3	0.140698	0.0936016	0.204304	0.23052
adam11	1	adam11	6	3227	843	343678	1	6	7	0.0651158	1	0.133555	0.0936016	0.204304	0.195558
cd5l	1	cd5l	6	3227	843	343678	1	6	7	0.0651158	1	0.133555	0.0936016	0.204304	0.195558
cdkn1c	1	cdkn1c	6	3227	843	343678	1	6	7	0.0651158	1	0.133555	0.0936016	0.204304	0.195558
cyp1b1	2	cyp1b1	12	3227	843	343678	2	12	14	0.130232	2	0.133555	0.0936016	0.204304	0.195558
enox2	1	enox2	6	3227	843	343678	1	6	7	0.0651158	1	0.133555	0.0936016	0.204304	0.195558
etv4	1	etv4	6	3227	843	343678	1	6	7	0.0651158	1	0.133555	0.0936016	0.204304	0.195558
klrc1	1	klrc1	6	3227	843	343678	1	6	7	0.0651158	1	0.133555	0.0936016	0.204304	0.195558
kras	2	kras	12	3227	843	343678	2	12	14	0.130232	2	0.133555	0.0936016	0.204304	0.195558
malt1	1	malt1	6	3227	843	343678	1	6	7	0.0651158	1	0.133555	0.0936016	0.204304	0.195558
map4k4	1	map4k4	6	3227	843	343678	1	6	7	0.0651158	1	0.133555	0.0936016	0.204304	0.195558
mib1	2	mib1	12	3227	843	343678	2	12	14	0.130232	2	0.133555	0.0936016	0.204304	0.195558
nell1	1	nell1	6	3227	843	343678	1	6	7	0.0651158	1	0.133555	0.0936016	0.204304	0.195558
nrp1	1	nrp1	6	3227	843	343678	1	6	7	0.0651158	1	0.133555	0.0936016	0.204304	0.195558
pcsk5	1	pcsk5	6	3227	843	343678	1	6	7	0.0651158	1	0.133555	0.0936016	0.204304	0.195558
phka2	1	phka2	6	3227	843	343678	1	6	7	0.0651158	1	0.133555	0.0936016	0.204304	0.195558
ralb	1	ralb	6	3227	843	343678	1	6	7	0.0651158	1	0.133555	0.0936016	0.204304	0.195558
sstr2	2	sstr2	12	3227	843	343678	2	12	14	0.130232	2	0.133555	0.0936016	0.204304	0.195558
gstm1	8	gstm1	55	3227	843	343678	8	55	63	0.586042	8	0.117682	0.0936016	0.204304	0.117865
anxa13	1	anxa13	7	3227	843	343678	1	7	8	0.0744181	1	0.115698	0.0936016	0.204304	0.108153
atp6v1e1	1	atp6v1e1	7	3227	843	343678	1	7	8	0.0744181	1	0.115698	0.0936016	0.204304	0.108153
cadm1	1	cadm1	7	3227	843	343678	1	7	8	0.0744181	1	0.115698	0.0936016	0.204304	0.108153
cd247	1	cd247	7	3227	843	343678	1	7	8	0.0744181	1	0.115698	0.0936016	0.204304	0.108153
cdh13	2	cdh13	14	3227	843	343678	2	14	16	0.148836	2	0.115698	0.0936016	0.204304	0.108153
ctf1	1	ctf1	7	3227	843	343678	1	7	8	0.0744181	1	0.115698	0.0936016	0.204304	0.108153
diablo	1	diablo	7	3227	843	343678	1	7	8	0.0744181	1	0.115698	0.0936016	0.204304	0.108153
folh1	1	folh1	7	3227	843	343678	1	7	8	0.0744181	1	0.115698	0.0936016	0.204304	0.108153
h2afx	1	h2afx	7	3227	843	343678	1	7	8	0.0744181	1	0.115698	0.0936016	0.204304	0.108153
krt18	1	krt18	7	3227	843	343678	1	7	8	0.0744181	1	0.115698	0.0936016	0.204304	0.108153
lamb2	1	lamb2	7	3227	843	343678	1	7	8	0.0744181	1	0.115698	0.0936016	0.204304	0.108153
paf1	1	paf1	7	3227	843	343678	1	7	8	0.0744181	1	0.115698	0.0936016	0.204304	0.108153
prrt1	1	prrt1	7	3227	843	343678	1	7	8	0.0744181	1	0.115698	0.0936016	0.204304	0.108153
silv	1	silv	7	3227	843	343678	1	7	8	0.0744181	1	0.115698	0.0936016	0.204304	0.108153
slc3a2	3	slc3a2	21	3227	843	343678	3	21	24	0.223254	3	0.115698	0.0936016	0.204304	0.108153
sphk1	1	sphk1	7	3227	843	343678	1	7	8	0.0744181	1	0.115698	0.0936016	0.204304	0.108153
spp1	1	spp1	7	3227	843	343678	1	7	8	0.0744181	1	0.115698	0.0936016	0.204304	0.108153
mdm2	3	mdm2	22	3227	843	343678	3	22	25	0.232556	3	0.110698	0.0936016	0.204304	0.08368
egfr	86	egfr	637	3227	843	343678	86	637	723	6.72553	86	0.109647	0.0936016	0.204304	0.0785349
ceacam3	2	ceacam3	15	3227	843	343678	2	15	17	0.158138	2	0.108345	0.0936016	0.204304	0.0721632
ceacam5	2	ceacam5	15	3227	843	343678	2	15	17	0.158138	2	0.108345	0.0936016	0.204304	0.0721632
flna	2	flna	15	3227	843	343678	2	15	17	0.158138	2	0.108345	0.0936016	0.204304	0.0721632
nqo1	2	nqo1	15	3227	843	343678	2	15	17	0.158138	2	0.108345	0.0936016	0.204304	0.0721632
smpd2	2	smpd2	15	3227	843	343678	2	15	17	0.158138	2	0.108345	0.0936016	0.204304	0.0721632
tp53	6	tp53	45	3227	843	343678	6	45	51	0.474415	6	0.108345	0.0936016	0.204304	0.0721632
pthlh	19	pthlh	146	3227	843	343678	19	146	165	1.53487	19	0.105849	0.0936016	0.204304	0.0599483
cga	12	cga	93	3227	843	343678	12	93	105	0.976737	12	0.104983	0.0936016	0.204304	0.0557105
bst2	1	bst2	8	3227	843	343678	1	8	9	0.0837203	1	0.101809	0.0936016	0.204304	0.0401719
ca4	1	ca4	8	3227	843	343678	1	8	9	0.0837203	1	0.101809	0.0936016	0.204304	0.0401719
cant1	1	cant1	8	3227	843	343678	1	8	9	0.0837203	1	0.101809	0.0936016	0.204304	0.0401719
casp8ap2	1	casp8ap2	8	3227	843	343678	1	8	9	0.0837203	1	0.101809	0.0936016	0.204304	0.0401719
chek1	1	chek1	8	3227	843	343678	1	8	9	0.0837203	1	0.101809	0.0936016	0.204304	0.0401719
hyal1	1	hyal1	8	3227	843	343678	1	8	9	0.0837203	1	0.101809	0.0936016	0.204304	0.0401719
lcp1	1	lcp1	8	3227	843	343678	1	8	9	0.0837203	1	0.101809	0.0936016	0.204304	0.0401719
psma1	1	psma1	8	3227	843	343678	1	8	9	0.0837203	1	0.101809	0.0936016	0.204304	0.0401719
saa2	1	saa2	8	3227	843	343678	1	8	9	0.0837203	1	0.101809	0.0936016	0.204304	0.0401719
slc22a16	1	slc22a16	8	3227	843	343678	1	8	9	0.0837203	1	0.101809	0.0936016	0.204304	0.0401719
tbx1	1	tbx1	8	3227	843	343678	1	8	9	0.0837203	1	0.101809	0.0936016	0.204304	0.0401719
tert	5	tert	40	3227	843	343678	5	40	45	0.418602	5	0.101809	0.0936016	0.204304	0.0401719
tlr5	1	tlr5	8	3227	843	343678	1	8	9	0.0837203	1	0.101809	0.0936016	0.204304	0.0401719
uba7	1	uba7	8	3227	843	343678	1	8	9	0.0837203	1	0.101809	0.0936016	0.204304	0.0401719
btg2	4	btg2	33	3227	843	343678	4	33	37	0.344184	4	0.0988058	0.0936016	0.204304	0.0254732
f13b	2	f13b	17	3227	843	343678	2	17	19	0.176743	2	0.0959609	0.0936016	0.204304	0.0115481
cbx8	4	cbx8	35	3227	843	343678	4	35	39	0.362788	4	0.0932618	0.0936016	0.204304	-0.00166284
cdh1	1	cdh1	9	3227	843	343678	1	9	10	0.0930226	1	0.0906977	0.0936016	0.204304	-0.0142133
ctnnbip1	1	ctnnbip1	9	3227	843	343678	1	9	10	0.0930226	1	0.0906977	0.0936016	0.204304	-0.0142133
has1	1	has1	9	3227	843	343678	1	9	10	0.0930226	1	0.0906977	0.0936016	0.204304	-0.0142133
has3	1	has3	9	3227	843	343678	1	9	10	0.0930226	1	0.0906977	0.0936016	0.204304	-0.0142133
hist4h4	1	hist4h4	9	3227	843	343678	1	9	10	0.0930226	1	0.0906977	0.0936016	0.204304	-0.0142133
lpar1	1	lpar1	9	3227	843	343678	1	9	10	0.0930226	1	0.0906977	0.0936016	0.204304	-0.0142133
lrpprc	2	lrpprc	18	3227	843	343678	2	18	20	0.186045	2	0.0906977	0.0936016	0.204304	-0.0142133
me2	1	me2	9	3227	843	343678	1	9	10	0.0930226	1	0.0906977	0.0936016	0.204304	-0.0142133
mt4	1	mt4	9	3227	843	343678	1	9	10	0.0930226	1	0.0906977	0.0936016	0.204304	-0.0142133
mx2	1	mx2	9	3227	843	343678	1	9	10	0.0930226	1	0.0906977	0.0936016	0.204304	-0.0142133
rhob	1	rhob	9	3227	843	343678	1	9	10	0.0930226	1	0.0906977	0.0936016	0.204304	-0.0142133
slc10a2	1	slc10a2	9	3227	843	343678	1	9	10	0.0930226	1	0.0906977	0.0936016	0.204304	-0.0142133
syne1	1	syne1	9	3227	843	343678	1	9	10	0.0930226	1	0.0906977	0.0936016	0.204304	-0.0142133
tnfsf10	1	tnfsf10	9	3227	843	343678	1	9	10	0.0930226	1	0.0906977	0.0936016	0.204304	-0.0142133
adcyap1	3	adcyap1	28	3227	843	343678	3	28	31	0.28837	3	0.0874719	0.0936016	0.204304	-0.0300025
ckap4	2	ckap4	19	3227	843	343678	2	19	21	0.195347	2	0.0859358	0.0936016	0.204304	-0.0375212
f13a1	2	f13a1	19	3227	843	343678	2	19	21	0.195347	2	0.0859358	0.0936016	0.204304	-0.0375212
chga	12	chga	114	3227	843	343678	12	114	126	1.17208	12	0.0859358	0.0936016	0.204304	-0.0375212
apobec1	1	apobec1	10	3227	843	343678	1	10	11	0.102325	1	0.0816068	0.0936016	0.204304	-0.0587102
cars	1	cars	10	3227	843	343678	1	10	11	0.102325	1	0.0816068	0.0936016	0.204304	-0.0587102
cd99	1	cd99	10	3227	843	343678	1	10	11	0.102325	1	0.0816068	0.0936016	0.204304	-0.0587102
cdc6	1	cdc6	10	3227	843	343678	1	10	11	0.102325	1	0.0816068	0.0936016	0.204304	-0.0587102
celsr1	1	celsr1	10	3227	843	343678	1	10	11	0.102325	1	0.0816068	0.0936016	0.204304	-0.0587102
cgb	1	cgb	10	3227	843	343678	1	10	11	0.102325	1	0.0816068	0.0936016	0.204304	-0.0587102
dhx9	1	dhx9	10	3227	843	343678	1	10	11	0.102325	1	0.0816068	0.0936016	0.204304	-0.0587102
kptn	1	kptn	10	3227	843	343678	1	10	11	0.102325	1	0.0816068	0.0936016	0.204304	-0.0587102
mmp10	1	mmp10	10	3227	843	343678	1	10	11	0.102325	1	0.0816068	0.0936016	0.204304	-0.0587102
sqstm1	1	sqstm1	10	3227	843	343678	1	10	11	0.102325	1	0.0816068	0.0936016	0.204304	-0.0587102
vdac1	1	vdac1	10	3227	843	343678	1	10	11	0.102325	1	0.0816068	0.0936016	0.204304	-0.0587102
cd74	1	cd74	11	3227	843	343678	1	11	12	0.111627	1	0.0740311	0.0936016	0.204304	-0.095791
cfdp1	1	cfdp1	11	3227	843	343678	1	11	12	0.111627	1	0.0740311	0.0936016	0.204304	-0.095791
gemin4	1	gemin4	11	3227	843	343678	1	11	12	0.111627	1	0.0740311	0.0936016	0.204304	-0.095791
lphn1	2	lphn1	22	3227	843	343678	2	22	24	0.223254	2	0.0740311	0.0936016	0.204304	-0.095791
men1	1	men1	11	3227	843	343678	1	11	12	0.111627	1	0.0740311	0.0936016	0.204304	-0.095791
mmp7	1	mmp7	11	3227	843	343678	1	11	12	0.111627	1	0.0740311	0.0936016	0.204304	-0.095791
pla2g10	2	pla2g10	22	3227	843	343678	2	22	24	0.223254	2	0.0740311	0.0936016	0.204304	-0.095791
pth1r	1	pth1r	11	3227	843	343678	1	11	12	0.111627	1	0.0740311	0.0936016	0.204304	-0.095791
slc16a7	1	slc16a7	11	3227	843	343678	1	11	12	0.111627	1	0.0740311	0.0936016	0.204304	-0.095791
tcl1a	1	tcl1a	11	3227	843	343678	1	11	12	0.111627	1	0.0740311	0.0936016	0.204304	-0.095791
upk3b	1	upk3b	11	3227	843	343678	1	11	12	0.111627	1	0.0740311	0.0936016	0.204304	-0.095791
cntn1	2	cntn1	23	3227	843	343678	2	23	25	0.232556	2	0.0706977	0.0936016	0.204304	-0.112107
il6st	2	il6st	23	3227	843	343678	2	23	25	0.232556	2	0.0706977	0.0936016	0.204304	-0.112107
tnfrsf10a	4	tnfrsf10a	46	3227	843	343678	4	46	50	0.465113	4	0.0706977	0.0936016	0.204304	-0.112107
cdk1	1	cdk1	12	3227	843	343678	1	12	13	0.120929	1	0.0676208	0.0936016	0.204304	-0.127167
chgb	1	chgb	12	3227	843	343678	1	12	13	0.120929	1	0.0676208	0.0936016	0.204304	-0.127167
cyp24a1	1	cyp24a1	12	3227	843	343678	1	12	13	0.120929	1	0.0676208	0.0936016	0.204304	-0.127167
enpp2	1	enpp2	12	3227	843	343678	1	12	13	0.120929	1	0.0676208	0.0936016	0.204304	-0.127167
gstp1	4	gstp1	48	3227	843	343678	4	48	52	0.483717	4	0.0676208	0.0936016	0.204304	-0.127167
igf2r	1	igf2r	12	3227	843	343678	1	12	13	0.120929	1	0.0676208	0.0936016	0.204304	-0.127167
ing2	2	ing2	24	3227	843	343678	2	24	26	0.241859	2	0.0676208	0.0936016	0.204304	-0.127167
nme1	1	nme1	12	3227	843	343678	1	12	13	0.120929	1	0.0676208	0.0936016	0.204304	-0.127167
npc2	1	npc2	12	3227	843	343678	1	12	13	0.120929	1	0.0676208	0.0936016	0.204304	-0.127167
pak1	1	pak1	12	3227	843	343678	1	12	13	0.120929	1	0.0676208	0.0936016	0.204304	-0.127167
sfrs1	1	sfrs1	12	3227	843	343678	1	12	13	0.120929	1	0.0676208	0.0936016	0.204304	-0.127167
tm7sf2	1	tm7sf2	12	3227	843	343678	1	12	13	0.120929	1	0.0676208	0.0936016	0.204304	-0.127167
erbb2	17	erbb2	210	3227	843	343678	17	210	227	2.11161	17	0.0655876	0.0936016	0.204304	-0.137119
mrpl28	2	mrpl28	25	3227	843	343678	2	25	27	0.251161	2	0.0647718	0.0936016	0.204304	-0.141112
slc4a3	2	slc4a3	25	3227	843	343678	2	25	27	0.251161	2	0.0647718	0.0936016	0.204304	-0.141112
sub1	2	sub1	25	3227	843	343678	2	25	27	0.251161	2	0.0647718	0.0936016	0.204304	-0.141112
pgp	10	pgp	128	3227	843	343678	10	128	138	1.28371	10	0.0631615	0.0936016	0.204304	-0.148994
crtc1	1	crtc1	13	3227	843	343678	1	13	14	0.130232	1	0.0621263	0.0936016	0.204304	-0.154061
duox1	1	duox1	13	3227	843	343678	1	13	14	0.130232	1	0.0621263	0.0936016	0.204304	-0.154061
has2	1	has2	13	3227	843	343678	1	13	14	0.130232	1	0.0621263	0.0936016	0.204304	-0.154061
igf2bp2	1	igf2bp2	13	3227	843	343678	1	13	14	0.130232	1	0.0621263	0.0936016	0.204304	-0.154061
il21r	1	il21r	13	3227	843	343678	1	13	14	0.130232	1	0.0621263	0.0936016	0.204304	-0.154061
olfm4	1	olfm4	13	3227	843	343678	1	13	14	0.130232	1	0.0621263	0.0936016	0.204304	-0.154061
orm2	1	orm2	13	3227	843	343678	1	13	14	0.130232	1	0.0621263	0.0936016	0.204304	-0.154061
s100a4	1	s100a4	13	3227	843	343678	1	13	14	0.130232	1	0.0621263	0.0936016	0.204304	-0.154061
slc25a22	1	slc25a22	13	3227	843	343678	1	13	14	0.130232	1	0.0621263	0.0936016	0.204304	-0.154061
slc2a12	1	slc2a12	13	3227	843	343678	1	13	14	0.130232	1	0.0621263	0.0936016	0.204304	-0.154061
tnfrsf9	1	tnfrsf9	13	3227	843	343678	1	13	14	0.130232	1	0.0621263	0.0936016	0.204304	-0.154061
vcp	1	vcp	13	3227	843	343678	1	13	14	0.130232	1	0.0621263	0.0936016	0.204304	-0.154061
spn	4	spn	53	3227	843	343678	4	53	57	0.530229	4	0.0608732	0.0936016	0.204304	-0.160194
kdr	4	kdr	54	3227	843	343678	4	54	58	0.539531	4	0.0596633	0.0936016	0.204304	-0.166117
pgpep1	10	pgpep1	135	3227	843	343678	10	135	145	1.34883	10	0.0596633	0.0936016	0.204304	-0.166117
msmp	5	msmp	68	3227	843	343678	5	68	73	0.679065	5	0.0591909	0.0936016	0.204304	-0.168429
aoc3	3	aoc3	41	3227	843	343678	3	41	44	0.409299	3	0.0588796	0.0936016	0.204304	-0.169953
il17c	4	il17c	55	3227	843	343678	4	55	59	0.548833	4	0.0584944	0.0936016	0.204304	-0.171838
angpt1	1	angpt1	14	3227	843	343678	1	14	15	0.139534	1	0.0573644	0.0936016	0.204304	-0.177369
hla-drb5	2	hla-drb5	28	3227	843	343678	2	28	30	0.279068	2	0.0573644	0.0936016	0.204304	-0.177369
nup62	1	nup62	14	3227	843	343678	1	14	15	0.139534	1	0.0573644	0.0936016	0.204304	-0.177369
orm1	1	orm1	14	3227	843	343678	1	14	15	0.139534	1	0.0573644	0.0936016	0.204304	-0.177369
vamp3	1	vamp3	14	3227	843	343678	1	14	15	0.139534	1	0.0573644	0.0936016	0.204304	-0.177369
znf77	1	znf77	14	3227	843	343678	1	14	15	0.139534	1	0.0573644	0.0936016	0.204304	-0.177369
krt1	12	krt1	172	3227	843	343678	12	172	184	1.71162	12	0.0559151	0.0936016	0.204304	-0.184462
fgf2	11	fgf2	159	3227	843	343678	11	159	170	1.58138	11	0.0554036	0.0936016	0.204304	-0.186966
cyp2a6	5	cyp2a6	75	3227	843	343678	5	75	80	0.744181	5	0.0531977	0.0936016	0.204304	-0.197763
mmp9	3	mmp9	45	3227	843	343678	3	45	48	0.446508	3	0.0531977	0.0936016	0.204304	-0.197763
c11orf41	1	c11orf41	15	3227	843	343678	1	15	16	0.148836	1	0.0531977	0.0936016	0.204304	-0.197763
c1orf9	1	c1orf9	15	3227	843	343678	1	15	16	0.148836	1	0.0531977	0.0936016	0.204304	-0.197763
itm2c	1	itm2c	15	3227	843	343678	1	15	16	0.148836	1	0.0531977	0.0936016	0.204304	-0.197763
mixl1	1	mixl1	15	3227	843	343678	1	15	16	0.148836	1	0.0531977	0.0936016	0.204304	-0.197763
ppcs	1	ppcs	15	3227	843	343678	1	15	16	0.148836	1	0.0531977	0.0936016	0.204304	-0.197763
tnfrsf10b	2	tnfrsf10b	30	3227	843	343678	2	30	32	0.297672	2	0.0531977	0.0936016	0.204304	-0.197763
nudt6	12	nudt6	183	3227	843	343678	12	183	195	1.81394	12	0.0522362	0.0936016	0.204304	-0.20247
rassf1	2	rassf1	31	3227	843	343678	2	31	33	0.306975	2	0.0513038	0.0936016	0.204304	-0.207033
kit	8	kit	125	3227	843	343678	8	125	133	1.2372	8	0.0508481	0.0936016	0.204304	-0.209264
pcna	7	pcna	110	3227	843	343678	7	110	117	1.08836	7	0.0505268	0.0936016	0.204304	-0.210837
bcl2l10	1	bcl2l10	16	3227	843	343678	1	16	17	0.158138	1	0.0495213	0.0936016	0.204304	-0.215758
ccl21	1	ccl21	16	3227	843	343678	1	16	17	0.158138	1	0.0495213	0.0936016	0.204304	-0.215758
cenpk	1	cenpk	16	3227	843	343678	1	16	17	0.158138	1	0.0495213	0.0936016	0.204304	-0.215758
crtc2	1	crtc2	16	3227	843	343678	1	16	17	0.158138	1	0.0495213	0.0936016	0.204304	-0.215758
dntt	1	dntt	16	3227	843	343678	1	16	17	0.158138	1	0.0495213	0.0936016	0.204304	-0.215758
hras	4	hras	64	3227	843	343678	4	64	68	0.632554	4	0.0495213	0.0936016	0.204304	-0.215758
sdcbp	1	sdcbp	16	3227	843	343678	1	16	17	0.158138	1	0.0495213	0.0936016	0.204304	-0.215758
ss18l1	1	ss18l1	16	3227	843	343678	1	16	17	0.158138	1	0.0495213	0.0936016	0.204304	-0.215758
abcg2	10	abcg2	165	3227	843	343678	10	165	175	1.6279	10	0.0478406	0.0936016	0.204304	-0.223985
bcl2l1	4	bcl2l1	66	3227	843	343678	4	66	70	0.651158	4	0.0478406	0.0936016	0.204304	-0.223985
rage	2	rage	33	3227	843	343678	2	33	35	0.325579	2	0.0478406	0.0936016	0.204304	-0.223985
haao	5	haao	84	3227	843	343678	5	84	89	0.827901	5	0.0468775	0.0936016	0.204304	-0.228699
cxcl11	1	cxcl11	17	3227	843	343678	1	17	18	0.167441	1	0.0462533	0.0936016	0.204304	-0.231754
hbd	1	hbd	17	3227	843	343678	1	17	18	0.167441	1	0.0462533	0.0936016	0.204304	-0.231754
mki67	9	mki67	153	3227	843	343678	9	153	162	1.50697	9	0.0462533	0.0936016	0.204304	-0.231754
pfdn5	1	pfdn5	17	3227	843	343678	1	17	18	0.167441	1	0.0462533	0.0936016	0.204304	-0.231754
plxnb2	1	plxnb2	17	3227	843	343678	1	17	18	0.167441	1	0.0462533	0.0936016	0.204304	-0.231754
slc29a1	1	slc29a1	17	3227	843	343678	1	17	18	0.167441	1	0.0462533	0.0936016	0.204304	-0.231754
tyro3	1	tyro3	17	3227	843	343678	1	17	18	0.167441	1	0.0462533	0.0936016	0.204304	-0.231754
ido1	2	ido1	35	3227	843	343678	2	35	37	0.344184	2	0.0447518	0.0936016	0.204304	-0.239103
pnn	1	pnn	18	3227	843	343678	1	18	19	0.176743	1	0.0433293	0.0936016	0.204304	-0.246066
scgb1a1	2	scgb1a1	36	3227	843	343678	2	36	38	0.353486	2	0.0433293	0.0936016	0.204304	-0.246066
slc22a1	1	slc22a1	18	3227	843	343678	1	18	19	0.176743	1	0.0433293	0.0936016	0.204304	-0.246066
smad3	1	smad3	18	3227	843	343678	1	18	19	0.176743	1	0.0433293	0.0936016	0.204304	-0.246066
spam1	1	spam1	18	3227	843	343678	1	18	19	0.176743	1	0.0433293	0.0936016	0.204304	-0.246066
tiparp	1	tiparp	18	3227	843	343678	1	18	19	0.176743	1	0.0433293	0.0936016	0.204304	-0.246066
adamtsl1	2	adamtsl1	37	3227	843	343678	2	37	39	0.362788	2	0.0419798	0.0936016	0.204304	-0.252671
araf	2	araf	37	3227	843	343678	2	37	39	0.362788	2	0.0419798	0.0936016	0.204304	-0.252671
axl	1	axl	19	3227	843	343678	1	19	20	0.186045	1	0.0406977	0.0936016	0.204304	-0.258946
dao	1	dao	19	3227	843	343678	1	19	20	0.186045	1	0.0406977	0.0936016	0.204304	-0.258946
gsta1	1	gsta1	19	3227	843	343678	1	19	20	0.186045	1	0.0406977	0.0936016	0.204304	-0.258946
hgfac	1	hgfac	19	3227	843	343678	1	19	20	0.186045	1	0.0406977	0.0936016	0.204304	-0.258946
pacap	1	pacap	19	3227	843	343678	1	19	20	0.186045	1	0.0406977	0.0936016	0.204304	-0.258946
pdia3	1	pdia3	19	3227	843	343678	1	19	20	0.186045	1	0.0406977	0.0936016	0.204304	-0.258946
pik3ca	1	pik3ca	19	3227	843	343678	1	19	20	0.186045	1	0.0406977	0.0936016	0.204304	-0.258946
rara	2	rara	38	3227	843	343678	2	38	40	0.37209	2	0.0406977	0.0936016	0.204304	-0.258946
gstt1	2	gstt1	39	3227	843	343678	2	39	41	0.381393	2	0.0394782	0.0936016	0.204304	-0.264916
nr4a1	2	nr4a1	39	3227	843	343678	2	39	41	0.381393	2	0.0394782	0.0936016	0.204304	-0.264916
cyp21a2	1	cyp21a2	20	3227	843	343678	1	20	21	0.195347	1	0.0383168	0.0936016	0.204304	-0.2706
epha2	2	epha2	40	3227	843	343678	2	40	42	0.390695	2	0.0383168	0.0936016	0.204304	-0.2706
erbb3	1	erbb3	20	3227	843	343678	1	20	21	0.195347	1	0.0383168	0.0936016	0.204304	-0.2706
rars	1	rars	20	3227	843	343678	1	20	21	0.195347	1	0.0383168	0.0936016	0.204304	-0.2706
rrm1	1	rrm1	20	3227	843	343678	1	20	21	0.195347	1	0.0383168	0.0936016	0.204304	-0.2706
tek	2	tek	40	3227	843	343678	2	40	42	0.390695	2	0.0383168	0.0936016	0.204304	-0.2706
ccl18	2	ccl18	41	3227	843	343678	2	41	43	0.399997	2	0.0372094	0.0936016	0.204304	-0.276021
hsp90aa1	4	hsp90aa1	82	3227	843	343678	4	82	86	0.799994	4	0.0372094	0.0936016	0.204304	-0.276021
nop2	2	nop2	41	3227	843	343678	2	41	43	0.399997	2	0.0372094	0.0936016	0.204304	-0.276021
abp1	1	abp1	21	3227	843	343678	1	21	22	0.20465	1	0.0361523	0.0936016	0.204304	-0.281195
ccl22	1	ccl22	21	3227	843	343678	1	21	22	0.20465	1	0.0361523	0.0936016	0.204304	-0.281195
eif4g2	1	eif4g2	21	3227	843	343678	1	21	22	0.20465	1	0.0361523	0.0936016	0.204304	-0.281195
lox	1	lox	21	3227	843	343678	1	21	22	0.20465	1	0.0361523	0.0936016	0.204304	-0.281195
lpa	1	lpa	21	3227	843	343678	1	21	22	0.20465	1	0.0361523	0.0936016	0.204304	-0.281195
ppp5c	1	ppp5c	21	3227	843	343678	1	21	22	0.20465	1	0.0361523	0.0936016	0.204304	-0.281195
brd8	2	brd8	43	3227	843	343678	2	43	45	0.418602	2	0.0351422	0.0936016	0.204304	-0.286139
banf1	1	banf1	22	3227	843	343678	1	22	23	0.213952	1	0.034176	0.0936016	0.204304	-0.290868
cycs	2	cycs	44	3227	843	343678	2	44	46	0.427904	2	0.034176	0.0936016	0.204304	-0.290868
dpt	1	dpt	22	3227	843	343678	1	22	23	0.213952	1	0.034176	0.0936016	0.204304	-0.290868
dr1	1	dr1	22	3227	843	343678	1	22	23	0.213952	1	0.034176	0.0936016	0.204304	-0.290868
eda	1	eda	22	3227	843	343678	1	22	23	0.213952	1	0.034176	0.0936016	0.204304	-0.290868
tp63	1	tp63	22	3227	843	343678	1	22	23	0.213952	1	0.034176	0.0936016	0.204304	-0.290868
hla-drb1	3	hla-drb1	67	3227	843	343678	3	67	70	0.651158	3	0.0335549	0.0936016	0.204304	-0.293908
cd68	7	cd68	159	3227	843	343678	7	159	166	1.54417	7	0.0328664	0.0936016	0.204304	-0.297278
dusp2	1	dusp2	23	3227	843	343678	1	23	24	0.223254	1	0.0323644	0.0936016	0.204304	-0.299735
msh3	5	msh3	115	3227	843	343678	5	115	120	1.11627	5	0.0323644	0.0936016	0.204304	-0.299735
mt3	1	mt3	23	3227	843	343678	1	23	24	0.223254	1	0.0323644	0.0936016	0.204304	-0.299735
yy1ap1	4	yy1ap1	93	3227	843	343678	4	93	97	0.902319	4	0.0319349	0.0936016	0.204304	-0.301838
dgcr2	2	dgcr2	47	3227	843	343678	2	47	49	0.455811	2	0.0315141	0.0936016	0.204304	-0.303897
il15	4	il15	94	3227	843	343678	4	94	98	0.911621	4	0.0315141	0.0936016	0.204304	-0.303897
yap1	4	yap1	94	3227	843	343678	4	94	98	0.911621	4	0.0315141	0.0936016	0.204304	-0.303897
dna segment on chromosome 4 (unique) 234 expressed sequence (d4s234e)	6	dna segment on chromosome 4 (unique) 234 expressed sequence (d4s234e)	143	3227	843	343678	6	143	149	1.38604	6	0.0309662	0.0936016	0.204304	-0.306579
adcyap1r1	1	adcyap1r1	24	3227	843	343678	1	24	25	0.232556	1	0.0306977	0.0936016	0.204304	-0.307893
bhlhe23	1	bhlhe23	24	3227	843	343678	1	24	25	0.232556	1	0.0306977	0.0936016	0.204304	-0.307893
cd44	8	cd44	192	3227	843	343678	8	192	200	1.86045	8	0.0306977	0.0936016	0.204304	-0.307893
cdk4	1	cdk4	24	3227	843	343678	1	24	25	0.232556	1	0.0306977	0.0936016	0.204304	-0.307893
klf6	1	klf6	24	3227	843	343678	1	24	25	0.232556	1	0.0306977	0.0936016	0.204304	-0.307893
mlxip	2	mlxip	48	3227	843	343678	2	48	50	0.465113	2	0.0306977	0.0936016	0.204304	-0.307893
mylip	2	mylip	48	3227	843	343678	2	48	50	0.465113	2	0.0306977	0.0936016	0.204304	-0.307893
ptges3	1	ptges3	24	3227	843	343678	1	24	25	0.232556	1	0.0306977	0.0936016	0.204304	-0.307893
rras	1	rras	24	3227	843	343678	1	24	25	0.232556	1	0.0306977	0.0936016	0.204304	-0.307893
tceal1	6	tceal1	145	3227	843	343678	6	145	151	1.40464	6	0.0304328	0.0936016	0.204304	-0.30919
abcc1	6	abcc1	146	3227	843	343678	6	146	152	1.41394	6	0.0301714	0.0936016	0.204304	-0.310469
march8	2	2014-03-08	50	3227	843	343678	2	50	52	0.483717	2	0.0291593	0.0936016	0.204304	-0.315423
prpf3	1	prpf3	25	3227	843	343678	1	25	26	0.241859	1	0.0291593	0.0936016	0.204304	-0.315423
pth	1	pth	25	3227	843	343678	1	25	26	0.241859	1	0.0291593	0.0936016	0.204304	-0.315423
polr3e	6	polr3e	151	3227	843	343678	6	151	157	1.46045	6	0.0289143	0.0936016	0.204304	-0.316622
prdx1	2	prdx1	51	3227	843	343678	2	51	53	0.49302	2	0.0284336	0.0936016	0.204304	-0.318975
aldh2	1	aldh2	26	3227	843	343678	1	26	27	0.251161	1	0.0277348	0.0936016	0.204304	-0.322396
anxa2	1	anxa2	26	3227	843	343678	1	26	27	0.251161	1	0.0277348	0.0936016	0.204304	-0.322396
c3orf39	1	c3orf39	26	3227	843	343678	1	26	27	0.251161	1	0.0277348	0.0936016	0.204304	-0.322396
cebpb	2	cebpb	52	3227	843	343678	2	52	54	0.502322	2	0.0277348	0.0936016	0.204304	-0.322396
klrc4	1	klrc4	26	3227	843	343678	1	26	27	0.251161	1	0.0277348	0.0936016	0.204304	-0.322396
klrk1	1	klrk1	26	3227	843	343678	1	26	27	0.251161	1	0.0277348	0.0936016	0.204304	-0.322396
lap3	2	lap3	52	3227	843	343678	2	52	54	0.502322	2	0.0277348	0.0936016	0.204304	-0.322396
psmd3	1	psmd3	26	3227	843	343678	1	26	27	0.251161	1	0.0277348	0.0936016	0.204304	-0.322396
tubb3	1	tubb3	26	3227	843	343678	1	26	27	0.251161	1	0.0277348	0.0936016	0.204304	-0.322396
cdkn1a	6	cdkn1a	159	3227	843	343678	6	159	165	1.53487	6	0.0270614	0.0936016	0.204304	-0.325692
efs	6	efs	161	3227	843	343678	6	161	167	1.55348	6	0.0266259	0.0936016	0.204304	-0.327823
c7	2	c7	54	3227	843	343678	2	54	56	0.520926	2	0.026412	0.0936016	0.204304	-0.32887
crisp2	1	crisp2	27	3227	843	343678	1	27	28	0.260463	1	0.026412	0.0936016	0.204304	-0.32887
fadd	1	fadd	27	3227	843	343678	1	27	28	0.260463	1	0.026412	0.0936016	0.204304	-0.32887
rpain	1	rpain	27	3227	843	343678	1	27	28	0.260463	1	0.026412	0.0936016	0.204304	-0.32887
tgfb1	1	tgfb1	27	3227	843	343678	1	27	28	0.260463	1	0.026412	0.0936016	0.204304	-0.32887
hla-g	3	hla-g	83	3227	843	343678	3	83	86	0.799994	3	0.0255815	0.0936016	0.204304	-0.332936
cav1	1	cav1	28	3227	843	343678	1	28	29	0.269765	1	0.0251805	0.0936016	0.204304	-0.334898
hist2h4a	1	hist2h4a	28	3227	843	343678	1	28	29	0.269765	1	0.0251805	0.0936016	0.204304	-0.334898
psmd7	2	psmd7	56	3227	843	343678	2	56	58	0.539531	2	0.0251805	0.0936016	0.204304	-0.334898
ucp3	1	ucp3	28	3227	843	343678	1	28	29	0.269765	1	0.0251805	0.0936016	0.204304	-0.334898
plaur	4	plaur	114	3227	843	343678	4	114	118	1.09767	4	0.024596	0.0936016	0.204304	-0.337759
tob1	2	tob1	57	3227	843	343678	2	57	59	0.548833	2	0.024596	0.0936016	0.204304	-0.337759
stil	1	stil	29	3227	843	343678	1	29	30	0.279068	1	0.0240311	0.0936016	0.204304	-0.340524
ucp2	1	ucp2	29	3227	843	343678	1	29	30	0.279068	1	0.0240311	0.0936016	0.204304	-0.340524
c1orf228	1	c1orf228	30	3227	843	343678	1	30	31	0.28837	1	0.0229558	0.0936016	0.204304	-0.345787
itfg1	1	itfg1	30	3227	843	343678	1	30	31	0.28837	1	0.0229558	0.0936016	0.204304	-0.345787
kcna3	1	kcna3	30	3227	843	343678	1	30	31	0.28837	1	0.0229558	0.0936016	0.204304	-0.345787
mertk	1	mertk	30	3227	843	343678	1	30	31	0.28837	1	0.0229558	0.0936016	0.204304	-0.345787
mettl8	1	mettl8	30	3227	843	343678	1	30	31	0.28837	1	0.0229558	0.0936016	0.204304	-0.345787
prap1	6	prap1	180	3227	843	343678	6	180	186	1.73022	6	0.0229558	0.0936016	0.204304	-0.345787
rabepk	1	rabepk	30	3227	843	343678	1	30	31	0.28837	1	0.0229558	0.0936016	0.204304	-0.345787
rplp0	1	rplp0	30	3227	843	343678	1	30	31	0.28837	1	0.0229558	0.0936016	0.204304	-0.345787
sftpd	1	sftpd	30	3227	843	343678	1	30	31	0.28837	1	0.0229558	0.0936016	0.204304	-0.345787
similar to p40	1	similar to p40	30	3227	843	343678	1	30	31	0.28837	1	0.0229558	0.0936016	0.204304	-0.345787
tpt1	1	tpt1	30	3227	843	343678	1	30	31	0.28837	1	0.0229558	0.0936016	0.204304	-0.345787
cd1a	2	cd1a	61	3227	843	343678	2	61	63	0.586042	2	0.0224438	0.0936016	0.204304	-0.348294
picalm	2	picalm	61	3227	843	343678	2	61	63	0.586042	2	0.0224438	0.0936016	0.204304	-0.348294
ebna1bp2	1	ebna1bp2	31	3227	843	343678	1	31	32	0.297672	1	0.0219477	0.0936016	0.204304	-0.350721
lancl1	1	lancl1	31	3227	843	343678	1	31	32	0.297672	1	0.0219477	0.0936016	0.204304	-0.350721
plg	1	plg	31	3227	843	343678	1	31	32	0.297672	1	0.0219477	0.0936016	0.204304	-0.350721
ralbp1	1	ralbp1	31	3227	843	343678	1	31	32	0.297672	1	0.0219477	0.0936016	0.204304	-0.350721
rpsa	1	rpsa	31	3227	843	343678	1	31	32	0.297672	1	0.0219477	0.0936016	0.204304	-0.350721
thbs1	1	thbs1	31	3227	843	343678	1	31	32	0.297672	1	0.0219477	0.0936016	0.204304	-0.350721
bak1	2	bak1	63	3227	843	343678	2	63	65	0.604647	2	0.021467	0.0936016	0.204304	-0.353075
exosc6	1	exosc6	32	3227	843	343678	1	32	33	0.306975	1	0.0210008	0.0936016	0.204304	-0.355357
hsd17b12	1	hsd17b12	32	3227	843	343678	1	32	33	0.306975	1	0.0210008	0.0936016	0.204304	-0.355357
slc16a4	1	slc16a4	32	3227	843	343678	1	32	33	0.306975	1	0.0210008	0.0936016	0.204304	-0.355357
slc6a8	1	slc6a8	32	3227	843	343678	1	32	33	0.306975	1	0.0210008	0.0936016	0.204304	-0.355357
cdk5r1	1	cdk5r1	33	3227	843	343678	1	33	34	0.316277	1	0.0201095	0.0936016	0.204304	-0.359719
elovl2	1	elovl2	33	3227	843	343678	1	33	34	0.316277	1	0.0201095	0.0936016	0.204304	-0.359719
hist2h3c	1	hist2h3c	33	3227	843	343678	1	33	34	0.316277	1	0.0201095	0.0936016	0.204304	-0.359719
mt1b	1	mt1b	33	3227	843	343678	1	33	34	0.316277	1	0.0201095	0.0936016	0.204304	-0.359719
mt1f	1	mt1f	33	3227	843	343678	1	33	34	0.316277	1	0.0201095	0.0936016	0.204304	-0.359719
nans	1	nans	33	3227	843	343678	1	33	34	0.316277	1	0.0201095	0.0936016	0.204304	-0.359719
rln3	1	rln3	33	3227	843	343678	1	33	34	0.316277	1	0.0201095	0.0936016	0.204304	-0.359719
slco1b3	1	slco1b3	33	3227	843	343678	1	33	34	0.316277	1	0.0201095	0.0936016	0.204304	-0.359719
stat3	4	stat3	134	3227	843	343678	4	134	138	1.28371	4	0.0196832	0.0936016	0.204304	-0.361805
hspa4	5	hspa4	170	3227	843	343678	5	170	175	1.6279	5	0.0192692	0.0936016	0.204304	-0.363832
mt1g	1	mt1g	34	3227	843	343678	1	34	35	0.325579	1	0.0192692	0.0936016	0.204304	-0.363832
rgs6	2	rgs6	68	3227	843	343678	2	68	70	0.651158	2	0.0192692	0.0936016	0.204304	-0.363832
tnfrsf25	1	tnfrsf25	34	3227	843	343678	1	34	35	0.325579	1	0.0192692	0.0936016	0.204304	-0.363832
trim21	1	trim21	34	3227	843	343678	1	34	35	0.325579	1	0.0192692	0.0936016	0.204304	-0.363832
fry	2	fry	69	3227	843	343678	2	69	71	0.66046	2	0.0188668	0.0936016	0.204304	-0.365802
ubc	4	ubc	138	3227	843	343678	4	138	142	1.32092	4	0.0188668	0.0936016	0.204304	-0.365802
ncam1	4	ncam1	139	3227	843	343678	4	139	143	1.33022	4	0.0186698	0.0936016	0.204304	-0.366766
ctsc	1	ctsc	35	3227	843	343678	1	35	36	0.334881	1	0.0184755	0.0936016	0.204304	-0.367717
nps	2	nps	70	3227	843	343678	2	70	72	0.669763	2	0.0184755	0.0936016	0.204304	-0.367717
plau	7	plau	251	3227	843	343678	7	251	258	2.39998	7	0.0178295	0.0936016	0.204304	-0.370879
adam17	2	adam17	72	3227	843	343678	2	72	74	0.688367	2	0.0177248	0.0936016	0.204304	-0.371391
cxcr3	2	cxcr3	72	3227	843	343678	2	72	74	0.688367	2	0.0177248	0.0936016	0.204304	-0.371391
htr1b	1	htr1b	36	3227	843	343678	1	36	37	0.344184	1	0.0177248	0.0936016	0.204304	-0.371391
rab40b	1	rab40b	36	3227	843	343678	1	36	37	0.344184	1	0.0177248	0.0936016	0.204304	-0.371391
st5	1	st5	36	3227	843	343678	1	36	37	0.344184	1	0.0177248	0.0936016	0.204304	-0.371391
mapk8	5	mapk8	181	3227	843	343678	5	181	186	1.73022	5	0.0175795	0.0936016	0.204304	-0.372103
nf2	3	nf2	109	3227	843	343678	3	109	112	1.04185	3	0.0174835	0.0936016	0.204304	-0.372573
tsc1	12	tsc1	436	3227	843	343678	12	436	448	4.16741	12	0.0174835	0.0936016	0.204304	-0.372573
cd34	5	cd34	184	3227	843	343678	5	184	189	1.75813	5	0.0171528	0.0936016	0.204304	-0.374191
csrp1	1	csrp1	37	3227	843	343678	1	37	38	0.353486	1	0.0170135	0.0936016	0.204304	-0.374873
hlcs	1	hlcs	37	3227	843	343678	1	37	38	0.353486	1	0.0170135	0.0936016	0.204304	-0.374873
rasa1	2	rasa1	75	3227	843	343678	2	75	77	0.716274	2	0.0166718	0.0936016	0.204304	-0.376546
tdrd7	5	tdrd7	188	3227	843	343678	5	188	193	1.79534	5	0.0166045	0.0936016	0.204304	-0.376875
acp5	5	acp5	189	3227	843	343678	5	189	194	1.80464	5	0.0164709	0.0936016	0.204304	-0.377529
arc	1	arc	38	3227	843	343678	1	38	39	0.362788	1	0.0163388	0.0936016	0.204304	-0.378175
crp	1	crp	38	3227	843	343678	1	38	39	0.362788	1	0.0163388	0.0936016	0.204304	-0.378175
cyp17a1	1	cyp17a1	38	3227	843	343678	1	38	39	0.362788	1	0.0163388	0.0936016	0.204304	-0.378175
hspb1	1	hspb1	38	3227	843	343678	1	38	39	0.362788	1	0.0163388	0.0936016	0.204304	-0.378175
mycbp2	1	mycbp2	38	3227	843	343678	1	38	39	0.362788	1	0.0163388	0.0936016	0.204304	-0.378175
nol3	1	nol3	38	3227	843	343678	1	38	39	0.362788	1	0.0163388	0.0936016	0.204304	-0.378175
pam	1	pam	38	3227	843	343678	1	38	39	0.362788	1	0.0163388	0.0936016	0.204304	-0.378175
ripk1	1	ripk1	38	3227	843	343678	1	38	39	0.362788	1	0.0163388	0.0936016	0.204304	-0.378175
dlst	3	dlst	115	3227	843	343678	3	115	118	1.09767	3	0.0161215	0.0936016	0.204304	-0.379239
c5	2	c5	77	3227	843	343678	2	77	79	0.734878	2	0.0160142	0.0936016	0.204304	-0.379764
slco6a1	6	slco6a1	231	3227	843	343678	6	231	237	2.20464	6	0.0160142	0.0936016	0.204304	-0.379764
cyp11b1	1	cyp11b1	39	3227	843	343678	1	39	40	0.37209	1	0.0156977	0.0936016	0.204304	-0.381313
fcgr1a	1	fcgr1a	39	3227	843	343678	1	39	40	0.37209	1	0.0156977	0.0936016	0.204304	-0.381313
hk2	1	hk2	39	3227	843	343678	1	39	40	0.37209	1	0.0156977	0.0936016	0.204304	-0.381313
hook2	1	hook2	39	3227	843	343678	1	39	40	0.37209	1	0.0156977	0.0936016	0.204304	-0.381313
kif2a	1	kif2a	39	3227	843	343678	1	39	40	0.37209	1	0.0156977	0.0936016	0.204304	-0.381313
slc2a3	1	slc2a3	39	3227	843	343678	1	39	40	0.37209	1	0.0156977	0.0936016	0.204304	-0.381313
fancb	9	fancb	355	3227	843	343678	9	355	364	3.38602	9	0.015423	0.0936016	0.204304	-0.382658
dleu2	2	dleu2	79	3227	843	343678	2	79	81	0.753483	2	0.0153891	0.0936016	0.204304	-0.382824
cd52	1	cd52	40	3227	843	343678	1	40	41	0.381393	1	0.015088	0.0936016	0.204304	-0.384298
lck	2	lck	80	3227	843	343678	2	80	82	0.762785	2	0.015088	0.0936016	0.204304	-0.384298
pdk1	1	pdk1	40	3227	843	343678	1	40	41	0.381393	1	0.015088	0.0936016	0.204304	-0.384298
pdpk1	1	pdpk1	40	3227	843	343678	1	40	41	0.381393	1	0.015088	0.0936016	0.204304	-0.384298
slc7a5	1	slc7a5	40	3227	843	343678	1	40	41	0.381393	1	0.015088	0.0936016	0.204304	-0.384298
cd40lg	5	cd40lg	202	3227	843	343678	5	202	207	1.92557	5	0.0148523	0.0936016	0.204304	-0.385451
serpine1	2	serpine1	81	3227	843	343678	2	81	83	0.772087	2	0.0147941	0.0936016	0.204304	-0.385736
traf2	5	traf2	204	3227	843	343678	5	204	209	1.94417	5	0.0146212	0.0936016	0.204304	-0.386582
myd88	1	myd88	41	3227	843	343678	1	41	42	0.390695	1	0.0145073	0.0936016	0.204304	-0.38714
psmd8	1	psmd8	41	3227	843	343678	1	41	42	0.390695	1	0.0145073	0.0936016	0.204304	-0.38714
s100a6	1	s100a6	41	3227	843	343678	1	41	42	0.390695	1	0.0145073	0.0936016	0.204304	-0.38714
enpp1	3	enpp1	126	3227	843	343678	3	126	129	1.19999	3	0.0139536	0.0936016	0.204304	-0.38985
il10	1	il10	42	3227	843	343678	1	42	43	0.399997	1	0.0139536	0.0936016	0.204304	-0.38985
bhlhe22	3	bhlhe22	127	3227	843	343678	3	127	130	1.20929	3	0.0137747	0.0936016	0.204304	-0.390726
bcl2	1	bcl2	43	3227	843	343678	1	43	44	0.409299	1	0.013425	0.0936016	0.204304	-0.392437
eea1	1	eea1	43	3227	843	343678	1	43	44	0.409299	1	0.013425	0.0936016	0.204304	-0.392437
tfpi2	2	tfpi2	86	3227	843	343678	2	86	88	0.818599	2	0.013425	0.0936016	0.204304	-0.392437
tnc	22	tnc	951	3227	843	343678	22	951	973	9.0511	22	0.0133082	0.0936016	0.204304	-0.393009
defa1	1	defa1	44	3227	843	343678	1	44	45	0.418602	1	0.01292	0.0936016	0.204304	-0.394909
sftpa2	1	sftpa2	44	3227	843	343678	1	44	45	0.418602	1	0.01292	0.0936016	0.204304	-0.394909
tbc1d9	6	tbc1d9	268	3227	843	343678	6	268	274	2.54882	6	0.0125956	0.0936016	0.204304	-0.396497
creb1	1	creb1	45	3227	843	343678	1	45	46	0.427904	1	0.0124369	0.0936016	0.204304	-0.397274
krt12	1	krt12	45	3227	843	343678	1	45	46	0.427904	1	0.0124369	0.0936016	0.204304	-0.397274
ugt1a1	2	ugt1a1	90	3227	843	343678	2	90	92	0.855808	2	0.0124369	0.0936016	0.204304	-0.397274
crebbp	1	crebbp	46	3227	843	343678	1	46	47	0.437206	1	0.0119743	0.0936016	0.204304	-0.399538
lum	1	lum	46	3227	843	343678	1	46	47	0.437206	1	0.0119743	0.0936016	0.204304	-0.399538
mt1a	1	mt1a	46	3227	843	343678	1	46	47	0.437206	1	0.0119743	0.0936016	0.204304	-0.399538
opn1lw	1	opn1lw	46	3227	843	343678	1	46	47	0.437206	1	0.0119743	0.0936016	0.204304	-0.399538
slc4a1	2	slc4a1	93	3227	843	343678	2	93	95	0.883715	2	0.0117504	0.0936016	0.204304	-0.400634
klk2	1	klk2	47	3227	843	343678	1	47	48	0.446508	1	0.0115311	0.0936016	0.204304	-0.401708
rala	1	rala	47	3227	843	343678	1	47	48	0.446508	1	0.0115311	0.0936016	0.204304	-0.401708
cep110	5	cep110	236	3227	843	343678	5	236	241	2.24184	5	0.0114446	0.0936016	0.204304	-0.402131
nsmaf	5	nsmaf	236	3227	843	343678	5	236	241	2.24184	5	0.0114446	0.0936016	0.204304	-0.402131
gal	3	gal	143	3227	843	343678	3	143	146	1.35813	3	0.0112457	0.0936016	0.204304	-0.403104
entpd1	1	entpd1	48	3227	843	343678	1	48	49	0.455811	1	0.0111059	0.0936016	0.204304	-0.403789
ide	1	ide	48	3227	843	343678	1	48	49	0.455811	1	0.0111059	0.0936016	0.204304	-0.403789
hmox1	2	hmox1	98	3227	843	343678	2	98	100	0.930226	2	0.0106977	0.0936016	0.204304	-0.405786
spink1	1	spink1	49	3227	843	343678	1	49	50	0.465113	1	0.0106977	0.0936016	0.204304	-0.405786
myc	4	myc	197	3227	843	343678	4	197	201	1.86975	4	0.0105982	0.0936016	0.204304	-0.406273
c4b	1	c4b	50	3227	843	343678	1	50	51	0.474415	1	0.0103056	0.0936016	0.204304	-0.407706
nat2	1	nat2	50	3227	843	343678	1	50	51	0.474415	1	0.0103056	0.0936016	0.204304	-0.407706
pla2g6	1	pla2g6	50	3227	843	343678	1	50	51	0.474415	1	0.0103056	0.0936016	0.204304	-0.407706
hal	12	hal	607	3227	843	343678	12	607	619	5.7581	12	0.0100838	0.0936016	0.204304	-0.408791
s100a10	1	s100a10	51	3227	843	343678	1	51	52	0.483717	1	0.00992851	0.0936016	0.204304	-0.409552
c4a	4	c4a	207	3227	843	343678	4	207	211	1.96278	4	0.00965509	0.0936016	0.204304	-0.41089
fn1	11	fn1	570	3227	843	343678	11	570	581	5.40461	11	0.00963062	0.0936016	0.204304	-0.41101
cd83	1	cd83	52	3227	843	343678	1	52	53	0.49302	1	0.00956567	0.0936016	0.204304	-0.411328
fancc	1	fancc	52	3227	843	343678	1	52	53	0.49302	1	0.00956567	0.0936016	0.204304	-0.411328
flt3	1	flt3	52	3227	843	343678	1	52	53	0.49302	1	0.00956567	0.0936016	0.204304	-0.411328
il2	1	il2	52	3227	843	343678	1	52	53	0.49302	1	0.00956567	0.0936016	0.204304	-0.411328
psmd2	1	psmd2	52	3227	843	343678	1	52	53	0.49302	1	0.00956567	0.0936016	0.204304	-0.411328
stat1	1	stat1	52	3227	843	343678	1	52	53	0.49302	1	0.00956567	0.0936016	0.204304	-0.411328
igf2	4	igf2	214	3227	843	343678	4	214	218	2.02789	4	0.00904637	0.0936016	0.204304	-0.413869
cxcl10	4	cxcl10	216	3227	843	343678	4	216	220	2.0465	4	0.00887956	0.0936016	0.204304	-0.414686
gli3	1	gli3	54	3227	843	343678	1	54	55	0.511624	1	0.00887956	0.0936016	0.204304	-0.414686
ifi27	1	ifi27	54	3227	843	343678	1	54	55	0.511624	1	0.00887956	0.0936016	0.204304	-0.414686
rb1	38	rb1	2056	3227	843	343678	38	2056	2094	19.4789	38	0.00884483	0.0936016	0.204304	-0.414856
armc9	2	armc9	109	3227	843	343678	2	109	111	1.03255	2	0.00871576	0.0936016	0.204304	-0.415488
flt1	1	flt1	55	3227	843	343678	1	55	56	0.520926	1	0.00855488	0.0936016	0.204304	-0.416275
atp2b4	1	atp2b4	56	3227	843	343678	1	56	57	0.530229	1	0.0082416	0.0936016	0.204304	-0.417808
calcr	1	calcr	56	3227	843	343678	1	56	57	0.530229	1	0.0082416	0.0936016	0.204304	-0.417808
kcna5	1	kcna5	56	3227	843	343678	1	56	57	0.530229	1	0.0082416	0.0936016	0.204304	-0.417808
psmd1	1	psmd1	56	3227	843	343678	1	56	57	0.530229	1	0.0082416	0.0936016	0.204304	-0.417808
saa1	5	saa1	280	3227	843	343678	5	280	285	2.65114	5	0.0082416	0.0936016	0.204304	-0.417808
rorc	4	rorc	225	3227	843	343678	4	225	229	2.13022	4	0.00816499	0.0936016	0.204304	-0.418183
akt1	15	akt1	847	3227	843	343678	15	847	862	8.01855	15	0.00809913	0.0936016	0.204304	-0.418506
aimp2	6	aimp2	341	3227	843	343678	6	341	347	3.22788	6	0.00798881	0.0936016	0.204304	-0.419046
lct	1	lct	57	3227	843	343678	1	57	58	0.539531	1	0.00793912	0.0936016	0.204304	-0.419289
poldip2	6	poldip2	342	3227	843	343678	6	342	348	3.23719	6	0.00793912	0.0936016	0.204304	-0.419289
syp	6	syp	342	3227	843	343678	6	342	348	3.23719	6	0.00793912	0.0936016	0.204304	-0.419289
ahsa1	6	ahsa1	343	3227	843	343678	6	343	349	3.24649	6	0.00788972	0.0936016	0.204304	-0.419531
mapk14	6	mapk14	344	3227	843	343678	6	344	350	3.25579	6	0.0078406	0.0936016	0.204304	-0.419771
ngf	2	ngf	116	3227	843	343678	2	116	118	1.09767	2	0.00764689	0.0936016	0.204304	-0.420719
optc	1	optc	58	3227	843	343678	1	58	59	0.548833	1	0.00764689	0.0936016	0.204304	-0.420719
slc38a1	1	slc38a1	58	3227	843	343678	1	58	59	0.548833	1	0.00764689	0.0936016	0.204304	-0.420719
sult2a1	1	sult2a1	58	3227	843	343678	1	58	59	0.548833	1	0.00764689	0.0936016	0.204304	-0.420719
ddx41	7	ddx41	407	3227	843	343678	7	407	414	3.85114	7	0.00760595	0.0936016	0.204304	-0.42092
cd22	1	cd22	59	3227	843	343678	1	59	60	0.558136	1	0.00736441	0.0936016	0.204304	-0.422102
hgf	4	hgf	240	3227	843	343678	4	240	244	2.26975	4	0.00709118	0.0936016	0.204304	-0.423439
sema7a	1	sema7a	60	3227	843	343678	1	60	61	0.567438	1	0.00709118	0.0936016	0.204304	-0.423439
sult1e1	1	sult1e1	60	3227	843	343678	1	60	61	0.567438	1	0.00709118	0.0936016	0.204304	-0.423439
znf469	1	znf469	60	3227	843	343678	1	60	61	0.567438	1	0.00709118	0.0936016	0.204304	-0.423439
itga11	14	itga11	846	3227	843	343678	14	846	860	7.99994	14	0.00697681	0.0936016	0.204304	-0.423999
pik3cd	6	pik3cd	364	3227	843	343678	6	364	370	3.44184	6	0.00691396	0.0936016	0.204304	-0.424307
rhoa	3	rhoa	182	3227	843	343678	3	182	185	1.72092	3	0.00691396	0.0936016	0.204304	-0.424307
fas	12	fas	729	3227	843	343678	12	729	741	6.89297	12	0.00689207	0.0936016	0.204304	-0.424414
pik3cb	6	pik3cb	365	3227	843	343678	6	365	371	3.45114	6	0.00687025	0.0936016	0.204304	-0.424521
she	15	she	914	3227	843	343678	15	914	929	8.6418	15	0.00684414	0.0936016	0.204304	-0.424648
blzf1	1	blzf1	61	3227	843	343678	1	61	62	0.57674	1	0.00682677	0.0936016	0.204304	-0.424733
calml3	1	calml3	61	3227	843	343678	1	61	62	0.57674	1	0.00682677	0.0936016	0.204304	-0.424733
ccdc26	1	ccdc26	61	3227	843	343678	1	61	62	0.57674	1	0.00682677	0.0936016	0.204304	-0.424733
cotl1	1	cotl1	61	3227	843	343678	1	61	62	0.57674	1	0.00682677	0.0936016	0.204304	-0.424733
tecr	1	tecr	61	3227	843	343678	1	61	62	0.57674	1	0.00682677	0.0936016	0.204304	-0.424733
b3gat1	1	b3gat1	62	3227	843	343678	1	62	63	0.586042	1	0.00657076	0.0936016	0.204304	-0.425987
cyp3a5	2	cyp3a5	124	3227	843	343678	2	124	126	1.17208	2	0.00657076	0.0936016	0.204304	-0.425987
sos1	4	sos1	249	3227	843	343678	4	249	253	2.35347	4	0.00650802	0.0936016	0.204304	-0.426294
cartpt	1	cartpt	63	3227	843	343678	1	63	64	0.595345	1	0.00632274	0.0936016	0.204304	-0.427201
abcb1	7	abcb1	444	3227	843	343678	7	444	451	4.19532	7	0.00621881	0.0936016	0.204304	-0.427709
agt	1	agt	64	3227	843	343678	1	64	65	0.604647	1	0.00608236	0.0936016	0.204304	-0.428377
csrp3	1	csrp3	64	3227	843	343678	1	64	65	0.604647	1	0.00608236	0.0936016	0.204304	-0.428377
cd59	2	cd59	130	3227	843	343678	2	130	132	1.2279	2	0.00584926	0.0936016	0.204304	-0.429518
cr1	3	cr1	195	3227	843	343678	3	195	198	1.84185	3	0.00584926	0.0936016	0.204304	-0.429518
drd2	2	drd2	130	3227	843	343678	2	130	132	1.2279	2	0.00584926	0.0936016	0.204304	-0.429518
mag	2	mag	130	3227	843	343678	2	130	132	1.2279	2	0.00584926	0.0936016	0.204304	-0.429518
ptgdr	1	ptgdr	65	3227	843	343678	1	65	66	0.613949	1	0.00584926	0.0936016	0.204304	-0.429518
rap1a	1	rap1a	65	3227	843	343678	1	65	66	0.613949	1	0.00584926	0.0936016	0.204304	-0.429518
mapk1	12	mapk1	783	3227	843	343678	12	783	795	7.3953	12	0.00579208	0.0936016	0.204304	-0.429798
nova2	1	nova2	66	3227	843	343678	1	66	67	0.623251	1	0.00562311	0.0936016	0.204304	-0.430625
ifng	1	ifng	67	3227	843	343678	1	67	68	0.632554	1	0.00540362	0.0936016	0.204304	-0.431699
ppp1r13b	1	ppp1r13b	67	3227	843	343678	1	67	68	0.632554	1	0.00540362	0.0936016	0.204304	-0.431699
aqp1	1	aqp1	68	3227	843	343678	1	68	69	0.641856	1	0.0051905	0.0936016	0.204304	-0.432743
ccr2	2	ccr2	136	3227	843	343678	2	136	138	1.28371	2	0.0051905	0.0936016	0.204304	-0.432743
cd69	1	cd69	68	3227	843	343678	1	68	69	0.641856	1	0.0051905	0.0936016	0.204304	-0.432743
mme	2	mme	136	3227	843	343678	2	136	138	1.28371	2	0.0051905	0.0936016	0.204304	-0.432743
cbl	1	cbl	69	3227	843	343678	1	69	70	0.651158	1	0.00498346	0.0936016	0.204304	-0.433756
fasn	8	fasn	557	3227	843	343678	8	557	565	5.25578	8	0.00485703	0.0936016	0.204304	-0.434375
f3	26	f3	1818	3227	843	343678	26	1818	1844	17.1534	26	0.00479752	0.0936016	0.204304	-0.434666
cbfa2t2	1	cbfa2t2	70	3227	843	343678	1	70	71	0.66046	1	0.00478225	0.0936016	0.204304	-0.434741
pomc	2	pomc	140	3227	843	343678	2	140	142	1.32092	2	0.00478225	0.0936016	0.204304	-0.434741
src	6	src	420	3227	843	343678	6	420	426	3.96276	6	0.00478225	0.0936016	0.204304	-0.434741
timd4	7	timd4	491	3227	843	343678	7	491	498	4.63252	7	0.00475397	0.0936016	0.204304	-0.434879
tf	21	tf	1474	3227	843	343678	21	1474	1495	13.9069	21	0.00474456	0.0936016	0.204304	-0.434925
ppp1r12c	1	ppp1r12c	71	3227	843	343678	1	71	72	0.669763	1	0.00458663	0.0936016	0.204304	-0.435698
cd5	10	cd5	713	3227	843	343678	10	713	723	6.72553	10	0.004529	0.0936016	0.204304	-0.43598
ms4a1	10	ms4a1	714	3227	843	343678	10	714	724	6.73484	10	0.0045099	0.0936016	0.204304	-0.436074
tat	8	tat	574	3227	843	343678	8	574	582	5.41391	8	0.00444345	0.0936016	0.204304	-0.436399
hla-a	1	hla-a	72	3227	843	343678	1	72	73	0.679065	1	0.00439637	0.0936016	0.204304	-0.436629
rplp1	3	rplp1	216	3227	843	343678	3	216	219	2.03719	3	0.00439637	0.0936016	0.204304	-0.436629
timp1	2	timp1	144	3227	843	343678	2	144	146	1.35813	2	0.00439637	0.0936016	0.204304	-0.436629
tmem37	49	tmem37	3568	3227	843	343678	49	3568	3617	33.6463	49	0.00424488	0.0936016	0.204304	-0.437371
pgr	49	pgr	3576	3227	843	343678	49	3576	3625	33.7207	49	0.00421498	0.0936016	0.204304	-0.437517
tff2	35	tff2	2574	3227	843	343678	35	2574	2609	24.2696	35	0.00411284	0.0936016	0.204304	-0.438017
cxorf15	1	cxorf15	74	3227	843	343678	1	74	75	0.697669	1	0.00403107	0.0936016	0.204304	-0.438417
sp1	2	sp1	148	3227	843	343678	2	148	150	1.39534	2	0.00403107	0.0936016	0.204304	-0.438417
tnfrsf1a	2	tnfrsf1a	148	3227	843	343678	2	148	150	1.39534	2	0.00403107	0.0936016	0.204304	-0.438417
dand5	2	dand5	149	3227	843	343678	2	149	151	1.40464	2	0.00394277	0.0936016	0.204304	-0.43885
b3galnt1	3	b3galnt1	224	3227	843	343678	3	224	227	2.11161	3	0.0039136	0.0936016	0.204304	-0.438992
rnf130	23	rnf130	1731	3227	843	343678	23	1731	1754	16.3162	23	0.00381063	0.0936016	0.204304	-0.439497
ywhaz	8	ywhaz	607	3227	843	343678	8	607	615	5.72089	8	0.00370587	0.0936016	0.204304	-0.440009
cish	6	cish	457	3227	843	343678	6	457	463	4.30695	6	0.0036567	0.0936016	0.204304	-0.44025
npepps	6	npepps	459	3227	843	343678	6	459	465	4.32555	6	0.00360097	0.0936016	0.204304	-0.440523
psat1	6	psat1	461	3227	843	343678	6	461	467	4.34415	6	0.00354571	0.0936016	0.204304	-0.440793
cp	26	cp	1998	3227	843	343678	26	1998	2024	18.8278	26	0.00354359	0.0936016	0.204304	-0.440804
dcx	44	dcx	3422	3227	843	343678	44	3422	3466	32.2416	44	0.00339249	0.0936016	0.204304	-0.441543
apcs	1	apcs	78	3227	843	343678	1	78	79	0.734878	1	0.00335597	0.0936016	0.204304	-0.441722
cd28	2	cd28	156	3227	843	343678	2	156	158	1.46976	2	0.00335597	0.0936016	0.204304	-0.441722
sftpa1	2	sftpa1	157	3227	843	343678	2	157	159	1.47906	2	0.00327636	0.0936016	0.204304	-0.442112
faslg	9	faslg	707	3227	843	343678	9	707	716	6.66042	9	0.00326757	0.0936016	0.204304	-0.442155
f10	4	f10	315	3227	843	343678	4	315	319	2.96742	4	0.00323693	0.0936016	0.204304	-0.442305
abcc2	2	abcc2	158	3227	843	343678	2	158	160	1.48836	2	0.00319774	0.0936016	0.204304	-0.442496
acpp	1	acpp	79	3227	843	343678	1	79	80	0.744181	1	0.00319774	0.0936016	0.204304	-0.442496
asap2	1	asap2	79	3227	843	343678	1	79	80	0.744181	1	0.00319774	0.0936016	0.204304	-0.442496
mrps30	1	mrps30	79	3227	843	343678	1	79	80	0.744181	1	0.00319774	0.0936016	0.204304	-0.442496
papola	1	papola	79	3227	843	343678	1	79	80	0.744181	1	0.00319774	0.0936016	0.204304	-0.442496
pros1	6	pros1	474	3227	843	343678	6	474	480	4.46508	6	0.00319774	0.0936016	0.204304	-0.442496
cnbp	1	cnbp	80	3227	843	343678	1	80	81	0.753483	1	0.00304342	0.0936016	0.204304	-0.443252
hmbs	1	hmbs	80	3227	843	343678	1	80	81	0.753483	1	0.00304342	0.0936016	0.204304	-0.443252
igf1	1	igf1	80	3227	843	343678	1	80	81	0.753483	1	0.00304342	0.0936016	0.204304	-0.443252
sod2	1	sod2	80	3227	843	343678	1	80	81	0.753483	1	0.00304342	0.0936016	0.204304	-0.443252
herc5	1	herc5	81	3227	843	343678	1	81	82	0.762785	1	0.00289286	0.0936016	0.204304	-0.443989
tpo	2	tpo	162	3227	843	343678	2	162	164	1.52557	2	0.00289286	0.0936016	0.204304	-0.443989
ephb2	5	ephb2	407	3227	843	343678	5	407	412	3.83253	5	0.00283366	0.0936016	0.204304	-0.444278
abcg1	8	abcg1	653	3227	843	343678	8	653	661	6.14879	8	0.00280062	0.0936016	0.204304	-0.44444
rho	7	rho	572	3227	843	343678	7	572	579	5.38601	7	0.00278755	0.0936016	0.204304	-0.444504
ptprc	3	ptprc	246	3227	843	343678	3	246	249	2.31626	3	0.00274593	0.0936016	0.204304	-0.444708
hnrnpd	1	hnrnpd	82	3227	843	343678	1	82	83	0.772087	1	0.00274593	0.0936016	0.204304	-0.444708
lias	1	lias	82	3227	843	343678	1	82	83	0.772087	1	0.00274593	0.0936016	0.204304	-0.444708
rab27a	1	rab27a	82	3227	843	343678	1	82	83	0.772087	1	0.00274593	0.0936016	0.204304	-0.444708
zfp36	8	zfp36	662	3227	843	343678	8	662	670	6.23251	8	0.00263804	0.0936016	0.204304	-0.445236
apc	11	apc	912	3227	843	343678	11	912	923	8.58598	11	0.0026154	0.0936016	0.204304	-0.445347
irf1	104	irf1	8625	3227	843	343678	104	8625	8729	81.1994	104	0.00261205	0.0936016	0.204304	-0.445363
nr3c2	62	nr3c2	5231	3227	843	343678	62	5231	5293	49.2369	62	0.00241133	0.0936016	0.204304	-0.446346
f5	11	f5	934	3227	843	343678	11	934	945	8.79063	11	0.00233795	0.0936016	0.204304	-0.446705
arhgef7	2	arhgef7	170	3227	843	343678	2	170	172	1.59999	2	0.00232565	0.0936016	0.204304	-0.446765
jak2	1	jak2	85	3227	843	343678	1	85	86	0.799994	1	0.00232565	0.0936016	0.204304	-0.446765
raf1	1	raf1	85	3227	843	343678	1	85	86	0.799994	1	0.00232565	0.0936016	0.204304	-0.446765
fut2	48	fut2	4095	3227	843	343678	48	4095	4143	38.5393	48	0.00228355	0.0936016	0.204304	-0.446971
klk3	6	klk3	513	3227	843	343678	6	513	519	4.82787	6	0.00225844	0.0936016	0.204304	-0.447094
tnf	18	tnf	1547	3227	843	343678	18	1547	1565	14.558	18	0.00219934	0.0936016	0.204304	-0.447383
il8	19	il8	1641	3227	843	343678	19	1641	1660	15.4417	19	0.00214352	0.0936016	0.204304	-0.447656
nos2	2	nos2	176	3227	843	343678	2	176	178	1.6558	2	0.0019337	0.0936016	0.204304	-0.448683
lif	1	lif	89	3227	843	343678	1	89	90	0.837203	1	0.00180885	0.0936016	0.204304	-0.449295
elavl1	1	elavl1	90	3227	843	343678	1	90	91	0.846506	1	0.00168675	0.0936016	0.204304	-0.449892
prkaa2	1	prkaa2	90	3227	843	343678	1	90	91	0.846506	1	0.00168675	0.0936016	0.204304	-0.449892
prkab1	1	prkab1	90	3227	843	343678	1	90	91	0.846506	1	0.00168675	0.0936016	0.204304	-0.449892
ltb	60	ltb	5409	3227	843	343678	60	5409	5469	50.8741	60	0.00166867	0.0936016	0.204304	-0.449981
abcc8	1	abcc8	93	3227	843	343678	1	93	94	0.874412	1	0.00133604	0.0936016	0.204304	-0.451609
gan	1	gan	93	3227	843	343678	1	93	94	0.874412	1	0.00133604	0.0936016	0.204304	-0.451609
syt1	1	syt1	93	3227	843	343678	1	93	94	0.874412	1	0.00133604	0.0936016	0.204304	-0.451609
il4	8	il4	746	3227	843	343678	8	746	754	7.0139	8	0.00130782	0.0936016	0.204304	-0.451747
sepp1	87	sepp1	8113	3227	843	343678	87	8113	8200	76.2785	87	0.0013075	0.0936016	0.204304	-0.451748
plxnb1	86	plxnb1	8099	3227	843	343678	86	8099	8185	76.139	86	0.00120477	0.0936016	0.204304	-0.452251
rela	1	rela	95	3227	843	343678	1	95	96	0.893017	1	0.00111441	0.0936016	0.204304	-0.452694
neurod1	8	neurod1	764	3227	843	343678	8	764	772	7.18134	8	0.00106044	0.0936016	0.204304	-0.452958
gypc	8	gypc	776	3227	843	343678	8	776	784	7.29297	8	0.000901823	0.0936016	0.204304	-0.453734
ifna1	4	ifna1	390	3227	843	343678	4	390	394	3.66509	4	0.000850026	0.0936016	0.204304	-0.453988
dpyd	1	dpyd	99	3227	843	343678	1	99	100	0.930226	1	0.000697741	0.0936016	0.204304	-0.454733
acaa2	6	acaa2	599	3227	843	343678	6	599	605	5.62787	6	0.000615097	0.0936016	0.204304	-0.455138
trappc9	6	trappc9	599	3227	843	343678	6	599	605	5.62787	6	0.000615097	0.0936016	0.204304	-0.455138
reg1a	1	reg1a	101	3227	843	343678	1	101	102	0.94883	1	0.000501663	0.0936016	0.204304	-0.455693
sdc1	1	sdc1	101	3227	843	343678	1	101	102	0.94883	1	0.000501663	0.0936016	0.204304	-0.455693
il1rl1	6	il1rl1	607	3227	843	343678	6	607	613	5.70228	6	0.00048567	0.0936016	0.204304	-0.455771
aes	2	aes	203	3227	843	343678	2	203	205	1.90696	2	0.000453839	0.0936016	0.204304	-0.455927
acat1	6	acat1	611	3227	843	343678	6	611	617	5.73949	6	0.000422215	0.0936016	0.204304	-0.456082
abl1	1	abl1	102	3227	843	343678	1	102	103	0.958133	1	0.000406479	0.0936016	0.204304	-0.456159
calca	9	calca	918	3227	843	343678	9	918	927	8.62319	9	0.000406479	0.0936016	0.204304	-0.456159
il6	4	il6	410	3227	843	343678	4	410	414	3.85114	4	0.000359577	0.0936016	0.204304	-0.456388
plxna1	73	plxna1	7486	3227	843	343678	73	7486	7559	70.3158	73	0.000355104	0.0936016	0.204304	-0.45641
nov	73	nov	7487	3227	843	343678	73	7487	7560	70.3251	73	0.000353826	0.0936016	0.204304	-0.456416
plekhm1	11	plekhm1	1129	3227	843	343678	11	1129	1140	10.6046	11	0.000346864	0.0936016	0.204304	-0.45645
kctd11	5	kctd11	517	3227	843	343678	5	517	522	4.85578	5	0.000276286	0.0936016	0.204304	-0.456796
ren	5	ren	517	3227	843	343678	5	517	522	4.85578	5	0.000276286	0.0936016	0.204304	-0.456796
cd2	3	cd2	311	3227	843	343678	3	311	314	2.92091	3	0.000251882	0.0936016	0.204304	-0.456915
iars	1	iars	104	3227	843	343678	1	104	105	0.976737	1	0.000221551	0.0936016	0.204304	-0.457064
soat1	2	soat1	209	3227	843	343678	2	209	211	1.96278	2	0.000176414	0.0936016	0.204304	-0.457285
gsr	25	gsr	2619	3227	843	343678	25	2619	2644	24.5952	25	0.000153112	0.0936016	0.204304	-0.457399
sri	1	sri	105	3227	843	343678	1	105	106	0.986039	1	0.000131704	0.0936016	0.204304	-0.457504
tfpi	1	tfpi	105	3227	843	343678	1	105	106	0.986039	1	0.000131704	0.0936016	0.204304	-0.457504
nr3c1	25	nr3c1	2649	3227	843	343678	25	2649	2674	24.8742	25	4.70309e-05	0.0936016	0.204304	-0.457918
slc6a3	4	slc6a3	425	3227	843	343678	4	425	429	3.99067	4	2.17508e-05	0.0936016	0.204304	-0.458042
psma7	1	psma7	107	3227	843	343678	1	107	108	1.00464	1	-4.29993e-05	0.0936016	0.204304	-0.458359
fdxr	33	fdxr	3532	3227	843	343678	33	3532	3565	33.1626	33	-4.55966e-05	0.0936016	0.204304	-0.458371
lbr	4	lbr	429	3227	843	343678	4	429	433	4.02788	4	-6.43833e-05	0.0936016	0.204304	-0.458463
cyp2e1	1	cyp2e1	108	3227	843	343678	1	108	109	1.01395	1	-0.000127947	0.0936016	0.204304	-0.458774
lat2	42	lat2	4554	3227	843	343678	42	4554	4596	42.7532	42	-0.000163877	0.0936016	0.204304	-0.45895
cxcr4	3	cxcr4	326	3227	843	343678	3	326	329	3.06044	3	-0.000183718	0.0936016	0.204304	-0.459047
bax	2	bax	223	3227	843	343678	2	223	225	2.09301	2	-0.00041337	0.0936016	0.204304	-0.460172
cd82	8	cd82	899	3227	843	343678	8	899	907	8.43715	8	-0.000481972	0.0936016	0.204304	-0.460507
rbm15	1	rbm15	113	3227	843	343678	1	113	114	1.06046	1	-0.000530329	0.0936016	0.204304	-0.460744
gpi	2	gpi	228	3227	843	343678	2	228	230	2.13952	2	-0.000606606	0.0936016	0.204304	-0.461117
cgb5	6	cgb5	690	3227	843	343678	6	690	696	6.47437	6	-0.000681569	0.0936016	0.204304	-0.461484
marcks	2	marcks	230	3227	843	343678	2	230	232	2.15812	2	-0.000681569	0.0936016	0.204304	-0.461484
serpina1	5	serpina1	577	3227	843	343678	5	577	582	5.41391	5	-0.000711193	0.0936016	0.204304	-0.461629
ccl2	1	ccl2	116	3227	843	343678	1	116	117	1.08836	1	-0.00075525	0.0936016	0.204304	-0.461845
cd86	1	cd86	116	3227	843	343678	1	116	117	1.08836	1	-0.00075525	0.0936016	0.204304	-0.461845
npc1	2	npc1	232	3227	843	343678	2	232	234	2.17673	2	-0.00075525	0.0936016	0.204304	-0.461845
scn8a	124	scn8a	14441	3227	843	343678	124	14441	14565	135.487	124	-0.000788699	0.0936016	0.204304	-0.462009
clu	1	clu	117	3227	843	343678	1	117	118	1.09767	1	-0.000827682	0.0936016	0.204304	-0.462199
akr1b1	30	akr1b1	3515	3227	843	343678	30	3515	3545	32.9765	30	-0.000839635	0.0936016	0.204304	-0.462258
areg	30	areg	3520	3227	843	343678	30	3520	3550	33.023	30	-0.000851554	0.0936016	0.204304	-0.462316
ar	30	ar	3533	3227	843	343678	30	3533	3563	33.1439	30	-0.000882388	0.0936016	0.204304	-0.462467
txnrd2	9	txnrd2	1073	3227	843	343678	9	1073	1082	10.065	9	-0.000984329	0.0936016	0.204304	-0.462966
kitlg	1	kitlg	120	3227	843	343678	1	120	121	1.12557	1	-0.0010378	0.0936016	0.204304	-0.463228
lpal2	3	lpal2	362	3227	843	343678	3	362	365	3.39532	3	-0.00108308	0.0936016	0.204304	-0.46345
bfar	1	bfar	121	3227	843	343678	1	121	122	1.13488	1	-0.00110554	0.0936016	0.204304	-0.463559
tnip1	24	tnip1	2927	3227	843	343678	24	2927	2951	27.451	24	-0.00116942	0.0936016	0.204304	-0.463872
dpp4	1	dpp4	123	3227	843	343678	1	123	124	1.15348	1	-0.00123774	0.0936016	0.204304	-0.464207
grb2	1	grb2	124	3227	843	343678	1	124	125	1.16278	1	-0.00130226	0.0936016	0.204304	-0.464522
acvr1	7	acvr1	874	3227	843	343678	7	874	881	8.19529	7	-0.00135674	0.0936016	0.204304	-0.464789
rrm2	7	rrm2	875	3227	843	343678	7	875	882	8.20459	7	-0.00136575	0.0936016	0.204304	-0.464833
cxcl12	8	cxcl12	1008	3227	843	343678	8	1008	1016	9.45109	8	-0.00142824	0.0936016	0.204304	-0.465139
kng1	1	kng1	127	3227	843	343678	1	127	128	1.19069	1	-0.00148976	0.0936016	0.204304	-0.46544
exosc10	4	exosc10	511	3227	843	343678	4	511	515	4.79066	4	-0.00153527	0.0936016	0.204304	-0.465663
cr2	1	cr2	128	3227	843	343678	1	128	129	1.19999	1	-0.00155032	0.0936016	0.204304	-0.465737
parn	1	parn	128	3227	843	343678	1	128	129	1.19999	1	-0.00155032	0.0936016	0.204304	-0.465737
nbl1	1	nbl1	129	3227	843	343678	1	129	130	1.20929	1	-0.00160995	0.0936016	0.204304	-0.466028
nr1h4	1	nr1h4	129	3227	843	343678	1	129	130	1.20929	1	-0.00160995	0.0936016	0.204304	-0.466028
sh3yl1	2	sh3yl1	259	3227	843	343678	2	259	261	2.42789	2	-0.00163942	0.0936016	0.204304	-0.466173
jun	195	jun	25359	3227	843	343678	195	25359	25554	237.71	195	-0.00167136	0.0936016	0.204304	-0.466329
cdc42	1	cdc42	131	3227	843	343678	1	131	132	1.2279	1	-0.0017265	0.0936016	0.204304	-0.466599
cyp3a4	10	cyp3a4	1320	3227	843	343678	10	1320	1330	12.372	10	-0.00178346	0.0936016	0.204304	-0.466878
mbnl1	54	mbnl1	7150	3227	843	343678	54	7150	7204	67.0135	54	-0.00180642	0.0936016	0.204304	-0.46699
gstz1	1	gstz1	133	3227	843	343678	1	133	134	1.2465	1	-0.00183957	0.0936016	0.204304	-0.467152
txnrd1	8	txnrd1	1072	3227	843	343678	8	1072	1080	10.0464	8	-0.00189485	0.0936016	0.204304	-0.467423
tmeff2	8	tmeff2	1073	3227	843	343678	8	1073	1081	10.0557	8	-0.0019017	0.0936016	0.204304	-0.467456
zbp1	1	zbp1	135	3227	843	343678	1	135	136	1.26511	1	-0.00194932	0.0936016	0.204304	-0.467689
dbi	7	dbi	962	3227	843	343678	7	962	969	9.01389	7	-0.00207832	0.0936016	0.204304	-0.468321
f2r	8	f2r	1100	3227	843	343678	8	1100	1108	10.3069	8	-0.00208204	0.0936016	0.204304	-0.468339
mbtps1	1	mbtps1	138	3227	843	343678	1	138	139	1.29301	1	-0.00210801	0.0936016	0.204304	-0.468466
pi3	1	pi3	139	3227	843	343678	1	139	140	1.30232	1	-0.0021594	0.0936016	0.204304	-0.468718
serpinc1	1	serpinc1	139	3227	843	343678	1	139	140	1.30232	1	-0.0021594	0.0936016	0.204304	-0.468718
cd79a	15	cd79a	2089	3227	843	343678	15	2089	2104	19.572	15	-0.00217298	0.0936016	0.204304	-0.468784
etv6	3	etv6	430	3227	843	343678	3	430	433	4.02788	3	-0.00237385	0.0936016	0.204304	-0.469767
thpo	2	thpo	295	3227	843	343678	2	295	297	2.76277	2	-0.00256825	0.0936016	0.204304	-0.470719
reg3a	1	reg3a	149	3227	843	343678	1	149	150	1.39534	1	-0.00263559	0.0936016	0.204304	-0.471049
ing1	1	ing1	150	3227	843	343678	1	150	151	1.40464	1	-0.00267974	0.0936016	0.204304	-0.471265
lipa	1	lipa	150	3227	843	343678	1	150	151	1.40464	1	-0.00267974	0.0936016	0.204304	-0.471265
drd4	1	drd4	152	3227	843	343678	1	152	153	1.42325	1	-0.00276631	0.0936016	0.204304	-0.471688
plxna2	18	plxna2	2754	3227	843	343678	18	2754	2772	25.7859	18	-0.00280875	0.0936016	0.204304	-0.471896
eng	3	eng	461	3227	843	343678	3	461	464	4.31625	3	-0.00283674	0.0936016	0.204304	-0.472033
brd2	5	brd2	774	3227	843	343678	5	774	779	7.24646	5	-0.00288377	0.0936016	0.204304	-0.472263
aoc2	4	aoc2	620	3227	843	343678	4	620	624	5.80461	4	-0.002892	0.0936016	0.204304	-0.472304
ptk2b	1	ptk2b	156	3227	843	343678	1	156	157	1.46045	1	-0.00293283	0.0936016	0.204304	-0.472503
cd14	3	cd14	469	3227	843	343678	3	469	472	4.39067	3	-0.00294633	0.0936016	0.204304	-0.47257
ergic2	3	ergic2	470	3227	843	343678	3	470	473	4.39997	3	-0.00295976	0.0936016	0.204304	-0.472635
ndufa2	3	ndufa2	475	3227	843	343678	3	475	478	4.44648	3	-0.00302611	0.0936016	0.204304	-0.47296
thop1	1	thop1	164	3227	843	343678	1	164	165	1.53487	1	-0.00324165	0.0936016	0.204304	-0.474015
epo	3	epo	493	3227	843	343678	3	493	496	4.61392	3	-0.00325387	0.0936016	0.204304	-0.474075
ahr	1	ahr	165	3227	843	343678	1	165	166	1.54417	1	-0.00327816	0.0936016	0.204304	-0.474194
cd9	2	cd9	332	3227	843	343678	2	332	334	3.10695	2	-0.00331423	0.0936016	0.204304	-0.47437
tnfrsf11b	1	tnfrsf11b	166	3227	843	343678	1	166	167	1.55348	1	-0.00331423	0.0936016	0.204304	-0.47437
il2ra	2	il2ra	343	3227	843	343678	2	343	345	3.20928	2	-0.00350516	0.0936016	0.204304	-0.475305
tlr4	1	tlr4	172	3227	843	343678	1	172	173	1.60929	1	-0.00352191	0.0936016	0.204304	-0.475387
ervwe1	1	ervwe1	173	3227	843	343678	1	173	174	1.61859	1	-0.00355513	0.0936016	0.204304	-0.475549
rac1	1	rac1	173	3227	843	343678	1	173	174	1.61859	1	-0.00355513	0.0936016	0.204304	-0.475549
fcgr3b	1	fcgr3b	177	3227	843	343678	1	177	178	1.6558	1	-0.00368428	0.0936016	0.204304	-0.476182
atp6v0a2	7	atp6v0a2	1247	3227	843	343678	7	1247	1254	11.665	7	-0.00372012	0.0936016	0.204304	-0.476357
c21orf2	7	c21orf2	1247	3227	843	343678	7	1247	1254	11.665	7	-0.00372012	0.0936016	0.204304	-0.476357
cd8a	3	cd8a	535	3227	843	343678	3	535	538	5.00462	3	-0.00372605	0.0936016	0.204304	-0.476386
esr1	15	esr1	2684	3227	843	343678	15	2684	2699	25.1068	15	-0.00374464	0.0936016	0.204304	-0.476477
cd63	1	cd63	180	3227	843	343678	1	180	181	1.68371	1	-0.0037774	0.0936016	0.204304	-0.476637
galns	2	galns	370	3227	843	343678	2	370	372	3.46044	2	-0.00392591	0.0936016	0.204304	-0.477364
pla2g1b	1	pla2g1b	186	3227	843	343678	1	186	187	1.73952	1	-0.00395466	0.0936016	0.204304	-0.477505
bbs9	12	bbs9	2244	3227	843	343678	12	2244	2256	20.9859	12	-0.00398311	0.0936016	0.204304	-0.477644
cyp2c19	2	cyp2c19	396	3227	843	343678	2	396	398	3.7023	2	-0.00427713	0.0936016	0.204304	-0.479083
dld	2	dld	411	3227	843	343678	2	411	413	3.84183	2	-0.00445964	0.0936016	0.204304	-0.479977
mbp	1	mbp	206	3227	843	343678	1	206	207	1.92557	1	-0.00447134	0.0936016	0.204304	-0.480034
prg2	1	prg2	207	3227	843	343678	1	207	208	1.93487	1	-0.00449457	0.0936016	0.204304	-0.480148
f2	5	f2	1036	3227	843	343678	5	1036	1041	9.68365	5	-0.00449918	0.0936016	0.204304	-0.48017
ache	1	ache	208	3227	843	343678	1	208	209	1.94417	1	-0.00451757	0.0936016	0.204304	-0.48026
pon1	1	pon1	208	3227	843	343678	1	208	209	1.94417	1	-0.00451757	0.0936016	0.204304	-0.48026
fgfr3	1	fgfr3	215	3227	843	343678	1	215	216	2.00929	1	-0.00467263	0.0936016	0.204304	-0.481019
cyp2d6	3	cyp2d6	660	3227	843	343678	3	660	663	6.1674	3	-0.00477737	0.0936016	0.204304	-0.481532
csn1s1	1	csn1s1	224	3227	843	343678	1	224	225	2.09301	1	-0.00485781	0.0936016	0.204304	-0.481926
lat	1	lat	225	3227	843	343678	1	225	226	2.10231	1	-0.00487748	0.0936016	0.204304	-0.482022
ppara	1	ppara	231	3227	843	343678	1	231	232	2.15812	1	-0.00499191	0.0936016	0.204304	-0.482582
ada	1	ada	232	3227	843	343678	1	232	233	2.16743	1	-0.00501041	0.0936016	0.204304	-0.482673
cdipt	1	cdipt	234	3227	843	343678	1	234	235	2.18603	1	-0.00504694	0.0936016	0.204304	-0.482851
nts	3	nts	704	3227	843	343678	3	704	707	6.5767	3	-0.00505898	0.0936016	0.204304	-0.48291
dyrk3	7	dyrk3	1643	3227	843	343678	7	1643	1650	15.3487	7	-0.00505983	0.0936016	0.204304	-0.482914
ik	8	ik	1916	3227	843	343678	8	1916	1924	17.8975	8	-0.00514425	0.0936016	0.204304	-0.483328
mbl2	1	mbl2	241	3227	843	343678	1	241	242	2.25115	1	-0.00517003	0.0936016	0.204304	-0.483454
renbp	1	renbp	244	3227	843	343678	1	244	245	2.27905	1	-0.00522063	0.0936016	0.204304	-0.483701
sf4	1	sf4	247	3227	843	343678	1	247	248	2.30696	1	-0.00527	0.0936016	0.204304	-0.483943
ephb1	1	ephb1	251	3227	843	343678	1	251	252	2.34417	1	-0.005334	0.0936016	0.204304	-0.484256
eif2c2	1	eif2c2	254	3227	843	343678	1	254	255	2.37208	1	-0.00538069	0.0936016	0.204304	-0.484485
lta	3	lta	777	3227	843	343678	3	777	780	7.25576	3	-0.0054561	0.0936016	0.204304	-0.484854
cat	2	cat	520	3227	843	343678	2	520	522	4.85578	2	-0.00547084	0.0936016	0.204304	-0.484926
glyat	2	glyat	521	3227	843	343678	2	521	523	4.86508	2	-0.00547817	0.0936016	0.204304	-0.484962
crat	2	crat	526	3227	843	343678	2	526	528	4.91159	2	-0.00551438	0.0936016	0.204304	-0.485139
lmo3	1	lmo3	267	3227	843	343678	1	267	268	2.49301	1	-0.00557092	0.0936016	0.204304	-0.485416
pfdn4	3	pfdn4	816	3227	843	343678	3	816	819	7.61855	3	-0.00563925	0.0936016	0.204304	-0.485751
vps45	1	vps45	273	3227	843	343678	1	273	274	2.54882	1	-0.00565262	0.0936016	0.204304	-0.485816
arhgap4	3	arhgap4	824	3227	843	343678	3	824	827	7.69297	3	-0.00567469	0.0936016	0.204304	-0.485924
cd19	1	cd19	285	3227	843	343678	1	285	286	2.66045	1	-0.00580576	0.0936016	0.204304	-0.486565
gc	1	gc	287	3227	843	343678	1	287	288	2.67905	1	-0.00583004	0.0936016	0.204304	-0.486684
rfc2	5	rfc2	1442	3227	843	343678	5	1442	1447	13.4604	5	-0.00584683	0.0936016	0.204304	-0.486767
rfc4	5	rfc4	1442	3227	843	343678	5	1442	1447	13.4604	5	-0.00584683	0.0936016	0.204304	-0.486767
mthfr	1	mthfr	290	3227	843	343678	1	290	291	2.70696	1	-0.00586583	0.0936016	0.204304	-0.48686
elk3	1	elk3	297	3227	843	343678	1	297	298	2.77207	1	-0.00594655	0.0936016	0.204304	-0.487255
itih4	1	itih4	299	3227	843	343678	1	299	300	2.79068	1	-0.00596893	0.0936016	0.204304	-0.487364
ccl5	1	ccl5	300	3227	843	343678	1	300	301	2.79998	1	-0.00598	0.0936016	0.204304	-0.487418
osm	1	osm	300	3227	843	343678	1	300	301	2.79998	1	-0.00598	0.0936016	0.204304	-0.487418
cyp1a2	1	cyp1a2	307	3227	843	343678	1	307	308	2.8651	1	-0.00605551	0.0936016	0.204304	-0.487788
slc6a2	1	slc6a2	313	3227	843	343678	1	313	314	2.92091	1	-0.00611755	0.0936016	0.204304	-0.488092
mpo	1	mpo	314	3227	843	343678	1	314	315	2.93021	1	-0.00612766	0.0936016	0.204304	-0.488141
itgb2	1	itgb2	320	3227	843	343678	1	320	321	2.98602	1	-0.00618699	0.0936016	0.204304	-0.488431
c2	1	c2	343	3227	843	343678	1	343	344	3.19998	1	-0.00639528	0.0936016	0.204304	-0.489451
fgfr1	1	fgfr1	349	3227	843	343678	1	349	350	3.25579	1	-0.00644512	0.0936016	0.204304	-0.489695
dio2	2	dio2	700	3227	843	343678	2	700	702	6.53019	2	-0.00645326	0.0936016	0.204304	-0.489735
plxna3	2	plxna3	725	3227	843	343678	2	725	727	6.76274	2	-0.00655123	0.0936016	0.204304	-0.490214
ltf	1	ltf	372	3227	843	343678	1	372	373	3.46974	1	-0.00662129	0.0936016	0.204304	-0.490557
max	1	max	381	3227	843	343678	1	381	382	3.55346	1	-0.00668446	0.0936016	0.204304	-0.490866
vwf	4	vwf	1573	3227	843	343678	4	1573	1577	14.6697	4	-0.0067658	0.0936016	0.204304	-0.491265
aldh9a1	1	aldh9a1	395	3227	843	343678	1	395	396	3.68369	1	-0.00677701	0.0936016	0.204304	-0.491319
lilra3	1	lilra3	395	3227	843	343678	1	395	396	3.68369	1	-0.00677701	0.0936016	0.204304	-0.491319
nos1	1	nos1	427	3227	843	343678	1	427	428	3.98137	1	-0.00696581	0.0936016	0.204304	-0.492244
ndufb3	3	ndufb3	1302	3227	843	343678	3	1302	1305	12.1394	3	-0.00700341	0.0936016	0.204304	-0.492428
tnfaip1	3	tnfaip1	1303	3227	843	343678	3	1303	1306	12.1487	3	-0.00700517	0.0936016	0.204304	-0.492436
crybb2	6	crybb2	2730	3227	843	343678	6	2730	2736	25.451	6	-0.00710928	0.0936016	0.204304	-0.492946
hp	6	hp	2731	3227	843	343678	6	2731	2737	25.4603	6	-0.00711008	0.0936016	0.204304	-0.49295
cd38	1	cd38	478	3227	843	343678	1	478	479	4.45578	1	-0.00721458	0.0936016	0.204304	-0.493461
cd4	5	cd4	2392	3227	843	343678	5	2392	2397	22.2975	5	-0.00721632	0.0936016	0.204304	-0.49347
cd40	1	cd40	568	3227	843	343678	1	568	569	5.29299	1	-0.00754479	0.0936016	0.204304	-0.495077
shbg	1	shbg	791	3227	843	343678	1	791	792	7.36739	1	-0.00803963	0.0936016	0.204304	-0.4975
apoe	1	apoe	972	3227	843	343678	1	972	973	9.0511	1	-0.00827451	0.0936016	0.204304	-0.498649
adipoq	2	adipoq	2014	3227	843	343678	2	2014	2016	18.7534	2	-0.0083102	0.0936016	0.204304	-0.498824
	3620

## Sheet: Mucus
PUTATIVE BIOMARKERS	Positive	FinalTally	Negative	S1(rel_abs)	SP	S2(neg_abs)	df1	df2	dft	ex	ev	f(Pi)	mean	SD	Z(Pi)
abl2	1			1445	276	23801	1	0	1	0.0572368	1	0.942763	0.338401	0.38721	1.56081
acat2	1			1445	276	23801	1	0	1	0.0572368	1	0.942763	0.338401	0.38721	1.56081
accs	1			1445	276	23801	1	0	1	0.0572368	1	0.942763	0.338401	0.38721	1.56081
acp5	2			1445	276	23801	2	0	2	0.114474	2	0.942763	0.338401	0.38721	1.56081
acss2	1			1445	276	23801	1	0	1	0.0572368	1	0.942763	0.338401	0.38721	1.56081
aif1	1			1445	276	23801	1	0	1	0.0572368	1	0.942763	0.338401	0.38721	1.56081
akap12	1			1445	276	23801	1	0	1	0.0572368	1	0.942763	0.338401	0.38721	1.56081
atp6v1e1	1			1445	276	23801	1	0	1	0.0572368	1	0.942763	0.338401	0.38721	1.56081
bbx	1			1445	276	23801	1	0	1	0.0572368	1	0.942763	0.338401	0.38721	1.56081
brca1	1			1445	276	23801	1	0	1	0.0572368	1	0.942763	0.338401	0.38721	1.56081
brca2	1			1445	276	23801	1	0	1	0.0572368	1	0.942763	0.338401	0.38721	1.56081
cant1	1			1445	276	23801	1	0	1	0.0572368	1	0.942763	0.338401	0.38721	1.56081
cd40lg	2			1445	276	23801	2	0	2	0.114474	2	0.942763	0.338401	0.38721	1.56081
cdh1	2			1445	276	23801	2	0	2	0.114474	2	0.942763	0.338401	0.38721	1.56081
cdkn2a	2			1445	276	23801	2	0	2	0.114474	2	0.942763	0.338401	0.38721	1.56081
cxcl14	1			1445	276	23801	1	0	1	0.0572368	1	0.942763	0.338401	0.38721	1.56081
dnmt1	1			1445	276	23801	1	0	1	0.0572368	1	0.942763	0.338401	0.38721	1.56081
eml4	1			1445	276	23801	1	0	1	0.0572368	1	0.942763	0.338401	0.38721	1.56081
entpd8	1			1445	276	23801	1	0	1	0.0572368	1	0.942763	0.338401	0.38721	1.56081
ercc1	1			1445	276	23801	1	0	1	0.0572368	1	0.942763	0.338401	0.38721	1.56081
eri3	1			1445	276	23801	1	0	1	0.0572368	1	0.942763	0.338401	0.38721	1.56081
fgf9	1			1445	276	23801	1	0	1	0.0572368	1	0.942763	0.338401	0.38721	1.56081
fhit	3			1445	276	23801	3	0	3	0.17171	3	0.942763	0.338401	0.38721	1.56081
gab2	1			1445	276	23801	1	0	1	0.0572368	1	0.942763	0.338401	0.38721	1.56081
gata5	1			1445	276	23801	1	0	1	0.0572368	1	0.942763	0.338401	0.38721	1.56081
gpr153	1			1445	276	23801	1	0	1	0.0572368	1	0.942763	0.338401	0.38721	1.56081
gsk3b	1			1445	276	23801	1	0	1	0.0572368	1	0.942763	0.338401	0.38721	1.56081
gstp1	1			1445	276	23801	1	0	1	0.0572368	1	0.942763	0.338401	0.38721	1.56081
gstt1	1			1445	276	23801	1	0	1	0.0572368	1	0.942763	0.338401	0.38721	1.56081
hif1a	1			1445	276	23801	1	0	1	0.0572368	1	0.942763	0.338401	0.38721	1.56081
hnrnpa2b1	1			1445	276	23801	1	0	1	0.0572368	1	0.942763	0.338401	0.38721	1.56081
hoxa9	1			1445	276	23801	1	0	1	0.0572368	1	0.942763	0.338401	0.38721	1.56081
hpd	1			1445	276	23801	1	0	1	0.0572368	1	0.942763	0.338401	0.38721	1.56081
il20ra	1			1445	276	23801	1	0	1	0.0572368	1	0.942763	0.338401	0.38721	1.56081
kras	1			1445	276	23801	1	0	1	0.0572368	1	0.942763	0.338401	0.38721	1.56081
krt8	1			1445	276	23801	1	0	1	0.0572368	1	0.942763	0.338401	0.38721	1.56081
lig1	1			1445	276	23801	1	0	1	0.0572368	1	0.942763	0.338401	0.38721	1.56081
lrig1	1			1445	276	23801	1	0	1	0.0572368	1	0.942763	0.338401	0.38721	1.56081
mib1	1			1445	276	23801	1	0	1	0.0572368	1	0.942763	0.338401	0.38721	1.56081
mlh3	1			1445	276	23801	1	0	1	0.0572368	1	0.942763	0.338401	0.38721	1.56081
mrfap1	1			1445	276	23801	1	0	1	0.0572368	1	0.942763	0.338401	0.38721	1.56081
msh2	1			1445	276	23801	1	0	1	0.0572368	1	0.942763	0.338401	0.38721	1.56081
nes	1			1445	276	23801	1	0	1	0.0572368	1	0.942763	0.338401	0.38721	1.56081
nolc1	1			1445	276	23801	1	0	1	0.0572368	1	0.942763	0.338401	0.38721	1.56081
nptx1	1			1445	276	23801	1	0	1	0.0572368	1	0.942763	0.338401	0.38721	1.56081
olfm1	1			1445	276	23801	1	0	1	0.0572368	1	0.942763	0.338401	0.38721	1.56081
pax5	1			1445	276	23801	1	0	1	0.0572368	1	0.942763	0.338401	0.38721	1.56081
pgm1	1			1445	276	23801	1	0	1	0.0572368	1	0.942763	0.338401	0.38721	1.56081
pla2g15	1			1445	276	23801	1	0	1	0.0572368	1	0.942763	0.338401	0.38721	1.56081
pold4	1			1445	276	23801	1	0	1	0.0572368	1	0.942763	0.338401	0.38721	1.56081
pole4	1			1445	276	23801	1	0	1	0.0572368	1	0.942763	0.338401	0.38721	1.56081
ppp1r14a	1			1445	276	23801	1	0	1	0.0572368	1	0.942763	0.338401	0.38721	1.56081
prb2	1			1445	276	23801	1	0	1	0.0572368	1	0.942763	0.338401	0.38721	1.56081
prb3	1			1445	276	23801	1	0	1	0.0572368	1	0.942763	0.338401	0.38721	1.56081
ptgs2	1			1445	276	23801	1	0	1	0.0572368	1	0.942763	0.338401	0.38721	1.56081
pycard	2			1445	276	23801	2	0	2	0.114474	2	0.942763	0.338401	0.38721	1.56081
rassf1	10			1445	276	23801	10	0	10	0.572368	10	0.942763	0.338401	0.38721	1.56081
rbl2	3			1445	276	23801	3	0	3	0.17171	3	0.942763	0.338401	0.38721	1.56081
rere	1			1445	276	23801	1	0	1	0.0572368	1	0.942763	0.338401	0.38721	1.56081
rps6ka5	1			1445	276	23801	1	0	1	0.0572368	1	0.942763	0.338401	0.38721	1.56081
sat2	1			1445	276	23801	1	0	1	0.0572368	1	0.942763	0.338401	0.38721	1.56081
serpinc1	1			1445	276	23801	1	0	1	0.0572368	1	0.942763	0.338401	0.38721	1.56081
slc38a2	1			1445	276	23801	1	0	1	0.0572368	1	0.942763	0.338401	0.38721	1.56081
soat2	1			1445	276	23801	1	0	1	0.0572368	1	0.942763	0.338401	0.38721	1.56081
sympk	1			1445	276	23801	1	0	1	0.0572368	1	0.942763	0.338401	0.38721	1.56081
syne1	1			1445	276	23801	1	0	1	0.0572368	1	0.942763	0.338401	0.38721	1.56081
tcf21	2			1445	276	23801	2	0	2	0.114474	2	0.942763	0.338401	0.38721	1.56081
tdrd7	2			1445	276	23801	2	0	2	0.114474	2	0.942763	0.338401	0.38721	1.56081
thra	1			1445	276	23801	1	0	1	0.0572368	1	0.942763	0.338401	0.38721	1.56081
traf2	2			1445	276	23801	2	0	2	0.114474	2	0.942763	0.338401	0.38721	1.56081
tyk2	1			1445	276	23801	1	0	1	0.0572368	1	0.942763	0.338401	0.38721	1.56081
ucn3	1			1445	276	23801	1	0	1	0.0572368	1	0.942763	0.338401	0.38721	1.56081
hras	11	hras	3	1445	276	23801	11	3	14	0.801315	11	0.728477	0.338401	0.38721	1.0074
tp53	3	tp53	1	1445	276	23801	3	1	4	0.228947	3	0.692763	0.338401	0.38721	0.915168
myc	2	myc	1	1445	276	23801	2	1	3	0.17171	2	0.60943	0.338401	0.38721	0.699953
rrm1	2	rrm1	1	1445	276	23801	2	1	3	0.17171	2	0.60943	0.338401	0.38721	0.699953
a1bg	1	a1bg	1	1445	276	23801	1	1	2	0.114474	1	0.442763	0.338401	0.38721	0.269523
agxt	1	agxt	1	1445	276	23801	1	1	2	0.114474	1	0.442763	0.338401	0.38721	0.269523
ckap4	2	ckap4	2	1445	276	23801	2	2	4	0.228947	2	0.442763	0.338401	0.38721	0.269523
enpp1	1	enpp1	1	1445	276	23801	1	1	2	0.114474	1	0.442763	0.338401	0.38721	0.269523
flnb	1	flnb	1	1445	276	23801	1	1	2	0.114474	1	0.442763	0.338401	0.38721	0.269523
hyal2	1	hyal2	1	1445	276	23801	1	1	2	0.114474	1	0.442763	0.338401	0.38721	0.269523
junb	1	junb	1	1445	276	23801	1	1	2	0.114474	1	0.442763	0.338401	0.38721	0.269523
map6	1	map6	1	1445	276	23801	1	1	2	0.114474	1	0.442763	0.338401	0.38721	0.269523
mcm2	1	mcm2	1	1445	276	23801	1	1	2	0.114474	1	0.442763	0.338401	0.38721	0.269523
mpi	1	mpi	1	1445	276	23801	1	1	2	0.114474	1	0.442763	0.338401	0.38721	0.269523
nfx1	1	nfx1	1	1445	276	23801	1	1	2	0.114474	1	0.442763	0.338401	0.38721	0.269523
nxf1	1	nxf1	1	1445	276	23801	1	1	2	0.114474	1	0.442763	0.338401	0.38721	0.269523
ptk2b	1	ptk2b	1	1445	276	23801	1	1	2	0.114474	1	0.442763	0.338401	0.38721	0.269523
sec14l2	1	sec14l2	1	1445	276	23801	1	1	2	0.114474	1	0.442763	0.338401	0.38721	0.269523
smad4	1	smad4	1	1445	276	23801	1	1	2	0.114474	1	0.442763	0.338401	0.38721	0.269523
socs3	1	socs3	1	1445	276	23801	1	1	2	0.114474	1	0.442763	0.338401	0.38721	0.269523
tp63	2	tp63	2	1445	276	23801	2	2	4	0.228947	2	0.442763	0.338401	0.38721	0.269523
uso1	1	uso1	1	1445	276	23801	1	1	2	0.114474	1	0.442763	0.338401	0.38721	0.269523
f5	4	f5	6	1445	276	23801	4	6	10	0.572368	4	0.342763	0.338401	0.38721	0.0112655
krt20	2	krt20	3	1445	276	23801	2	3	5	0.286184	2	0.342763	0.338401	0.38721	0.0112655
soat1	5	soat1	8	1445	276	23801	5	8	13	0.744078	5	0.327379	0.338401	0.38721	-0.0284664
ada	6	ada	10	1445	276	23801	6	10	16	0.915789	6	0.317763	0.338401	0.38721	-0.0532989
apc	4	apc	7	1445	276	23801	4	7	11	0.629605	4	0.3064	0.338401	0.38721	-0.0826464
cish	8	cish	15	1445	276	23801	8	15	23	1.31645	8	0.290589	0.338401	0.38721	-0.123478
cd99	1	cd99	2	1445	276	23801	1	2	3	0.17171	1	0.276097	0.338401	0.38721	-0.160906
cxcl5	1	cxcl5	2	1445	276	23801	1	2	3	0.17171	1	0.276097	0.338401	0.38721	-0.160906
dgcr2	2	dgcr2	4	1445	276	23801	2	4	6	0.343421	2	0.276097	0.338401	0.38721	-0.160906
dna segment on chromosome 4 (unique) 234 expressed sequence (d4s234e)	1	dna segment on chromosome 4 (unique) 234 expressed sequence (d4s234e)	2	1445	276	23801	1	2	3	0.17171	1	0.276097	0.338401	0.38721	-0.160906
gli3	1	gli3	2	1445	276	23801	1	2	3	0.17171	1	0.276097	0.338401	0.38721	-0.160906
gstm1	1	gstm1	2	1445	276	23801	1	2	3	0.17171	1	0.276097	0.338401	0.38721	-0.160906
hsd17b6	1	hsd17b6	2	1445	276	23801	1	2	3	0.17171	1	0.276097	0.338401	0.38721	-0.160906
marcksl1	1	marcksl1	2	1445	276	23801	1	2	3	0.17171	1	0.276097	0.338401	0.38721	-0.160906
npc1	1	npc1	2	1445	276	23801	1	2	3	0.17171	1	0.276097	0.338401	0.38721	-0.160906
oat	1	oat	2	1445	276	23801	1	2	3	0.17171	1	0.276097	0.338401	0.38721	-0.160906
optc	1	optc	2	1445	276	23801	1	2	3	0.17171	1	0.276097	0.338401	0.38721	-0.160906
pcbd1	1	pcbd1	2	1445	276	23801	1	2	3	0.17171	1	0.276097	0.338401	0.38721	-0.160906
ppcs	1	ppcs	2	1445	276	23801	1	2	3	0.17171	1	0.276097	0.338401	0.38721	-0.160906
prdx1	1	prdx1	2	1445	276	23801	1	2	3	0.17171	1	0.276097	0.338401	0.38721	-0.160906
psmd8	1	psmd8	2	1445	276	23801	1	2	3	0.17171	1	0.276097	0.338401	0.38721	-0.160906
slc4a3	1	slc4a3	2	1445	276	23801	1	2	3	0.17171	1	0.276097	0.338401	0.38721	-0.160906
slco6a1	1	slco6a1	2	1445	276	23801	1	2	3	0.17171	1	0.276097	0.338401	0.38721	-0.160906
tceal1	1	tceal1	2	1445	276	23801	1	2	3	0.17171	1	0.276097	0.338401	0.38721	-0.160906
tert	1	tert	2	1445	276	23801	1	2	3	0.17171	1	0.276097	0.338401	0.38721	-0.160906
acpp	6	acpp	13	1445	276	23801	6	13	19	1.0875	6	0.258553	0.338401	0.38721	-0.206215
asap2	6	asap2	13	1445	276	23801	6	13	19	1.0875	6	0.258553	0.338401	0.38721	-0.206215
mrps30	6	mrps30	13	1445	276	23801	6	13	19	1.0875	6	0.258553	0.338401	0.38721	-0.206215
papola	6	papola	13	1445	276	23801	6	13	19	1.0875	6	0.258553	0.338401	0.38721	-0.206215
reg3a	6	reg3a	13	1445	276	23801	6	13	19	1.0875	6	0.258553	0.338401	0.38721	-0.206215
ndufb3	3	ndufb3	7	1445	276	23801	3	7	10	0.572368	3	0.242763	0.338401	0.38721	-0.246992
tnfaip1	3	tnfaip1	7	1445	276	23801	3	7	10	0.572368	3	0.242763	0.338401	0.38721	-0.246992
akt1	4	akt1	10	1445	276	23801	4	10	14	0.801315	4	0.228477	0.338401	0.38721	-0.283886
b3galnt1	3	b3galnt1	9	1445	276	23801	3	9	12	0.686841	3	0.192763	0.338401	0.38721	-0.376121
rplp1	3	rplp1	9	1445	276	23801	3	9	12	0.686841	3	0.192763	0.338401	0.38721	-0.376121
arhgap4	1	arhgap4	3	1445	276	23801	1	3	4	0.228947	1	0.192763	0.338401	0.38721	-0.376121
bfar	1	bfar	3	1445	276	23801	1	3	4	0.228947	1	0.192763	0.338401	0.38721	-0.376121
cd34	2	cd34	6	1445	276	23801	2	6	8	0.457894	2	0.192763	0.338401	0.38721	-0.376121
cd36	1	cd36	3	1445	276	23801	1	3	4	0.228947	1	0.192763	0.338401	0.38721	-0.376121
cdkn1a	1	cdkn1a	3	1445	276	23801	1	3	4	0.228947	1	0.192763	0.338401	0.38721	-0.376121
ephb1	1	ephb1	3	1445	276	23801	1	3	4	0.228947	1	0.192763	0.338401	0.38721	-0.376121
gstz1	2	gstz1	6	1445	276	23801	2	6	8	0.457894	2	0.192763	0.338401	0.38721	-0.376121
nr1h4	1	nr1h4	3	1445	276	23801	1	3	4	0.228947	1	0.192763	0.338401	0.38721	-0.376121
pcna	1	pcna	3	1445	276	23801	1	3	4	0.228947	1	0.192763	0.338401	0.38721	-0.376121
pfdn4	1	pfdn4	3	1445	276	23801	1	3	4	0.228947	1	0.192763	0.338401	0.38721	-0.376121
rage	1	rage	3	1445	276	23801	1	3	4	0.228947	1	0.192763	0.338401	0.38721	-0.376121
scgb1a1	4	scgb1a1	12	1445	276	23801	4	12	16	0.915789	4	0.192763	0.338401	0.38721	-0.376121
mki67	5	mki67	16	1445	276	23801	5	16	21	1.20197	5	0.180858	0.338401	0.38721	-0.406866
egfr	16	egfr	52	1445	276	23801	16	52	68	3.8921	16	0.178057	0.338401	0.38721	-0.4141
calca	16	calca	54	1445	276	23801	16	54	70	4.00658	16	0.171335	0.338401	0.38721	-0.431462
elk3	1	elk3	4	1445	276	23801	1	4	5	0.286184	1	0.142763	0.338401	0.38721	-0.50525
slc6a2	1	slc6a2	4	1445	276	23801	1	4	5	0.286184	1	0.142763	0.338401	0.38721	-0.50525
cd68	3	cd68	13	1445	276	23801	3	13	16	0.915789	3	0.130263	0.338401	0.38721	-0.537532
sh3yl1	6	sh3yl1	26	1445	276	23801	6	26	32	1.83158	6	0.130263	0.338401	0.38721	-0.537532
tsc1	17	tsc1	79	1445	276	23801	17	79	96	5.49473	17	0.119847	0.338401	0.38721	-0.564434
ncam1	1	ncam1	5	1445	276	23801	1	5	6	0.343421	1	0.10943	0.338401	0.38721	-0.591336
osm	1	osm	5	1445	276	23801	1	5	6	0.343421	1	0.10943	0.338401	0.38721	-0.591336
qrsl1	1	qrsl1	5	1445	276	23801	1	5	6	0.343421	1	0.10943	0.338401	0.38721	-0.591336
slc4a1	1	slc4a1	5	1445	276	23801	1	5	6	0.343421	1	0.10943	0.338401	0.38721	-0.591336
ms4a1	3	ms4a1	16	1445	276	23801	3	16	19	1.0875	3	0.100658	0.338401	0.38721	-0.61399
acaa2	4	acaa2	22	1445	276	23801	4	22	26	1.48816	4	0.0966094	0.338401	0.38721	-0.624446
cd5	4	cd5	22	1445	276	23801	4	22	26	1.48816	4	0.0966094	0.338401	0.38721	-0.624446
morf4	2	morf4	11	1445	276	23801	2	11	13	0.744078	2	0.0966094	0.338401	0.38721	-0.624446
trappc9	4	trappc9	22	1445	276	23801	4	22	26	1.48816	4	0.0966094	0.338401	0.38721	-0.624446
il1rl1	4	il1rl1	23	1445	276	23801	4	23	27	1.54539	4	0.0909114	0.338401	0.38721	-0.639162
cd44	1	cd44	6	1445	276	23801	1	6	7	0.400658	1	0.0856204	0.338401	0.38721	-0.652826
cd69	1	cd69	6	1445	276	23801	1	6	7	0.400658	1	0.0856204	0.338401	0.38721	-0.652826
clca1	1	clca1	6	1445	276	23801	1	6	7	0.400658	1	0.0856204	0.338401	0.38721	-0.652826
f2	1	f2	6	1445	276	23801	1	6	7	0.400658	1	0.0856204	0.338401	0.38721	-0.652826
hdac9	1	hdac9	6	1445	276	23801	1	6	7	0.400658	1	0.0856204	0.338401	0.38721	-0.652826
krit1	1	krit1	6	1445	276	23801	1	6	7	0.400658	1	0.0856204	0.338401	0.38721	-0.652826
src	1	src	6	1445	276	23801	1	6	7	0.400658	1	0.0856204	0.338401	0.38721	-0.652826
krt1	4	krt1	25	1445	276	23801	4	25	29	1.65987	4	0.0806942	0.338401	0.38721	-0.665548
kctd11	3	kctd11	19	1445	276	23801	3	19	22	1.25921	3	0.0791268	0.338401	0.38721	-0.669596
ren	3	ren	19	1445	276	23801	3	19	22	1.25921	3	0.0791268	0.338401	0.38721	-0.669596
tnc	8	tnc	53	1445	276	23801	8	53	61	3.49144	8	0.0739108	0.338401	0.38721	-0.683067
adam17	1	adam17	7	1445	276	23801	1	7	8	0.457894	1	0.0677632	0.338401	0.38721	-0.698943
muc4	4	muc4	28	1445	276	23801	4	28	32	1.83158	4	0.0677632	0.338401	0.38721	-0.698943
ptger4	1	ptger4	7	1445	276	23801	1	7	8	0.457894	1	0.0677632	0.338401	0.38721	-0.698943
stk10	1	stk10	7	1445	276	23801	1	7	8	0.457894	1	0.0677632	0.338401	0.38721	-0.698943
hal	7	hal	50	1445	276	23801	7	50	57	3.2625	7	0.0655702	0.338401	0.38721	-0.704607
acat1	3	acat1	22	1445	276	23801	3	22	25	1.43092	3	0.0627632	0.338401	0.38721	-0.711856
rnf130	15	rnf130	112	1445	276	23801	15	112	127	7.26907	15	0.0608734	0.338401	0.38721	-0.716737
lat2	20	lat2	157	1445	276	23801	20	157	177	10.1309	20	0.0557576	0.338401	0.38721	-0.729949
fancb	1	fancb	8	1445	276	23801	1	8	9	0.515131	1	0.0538743	0.338401	0.38721	-0.734813
psen2	1	psen2	8	1445	276	23801	1	8	9	0.515131	1	0.0538743	0.338401	0.38721	-0.734813
ptprc	1	ptprc	8	1445	276	23801	1	8	9	0.515131	1	0.0538743	0.338401	0.38721	-0.734813
bbs9	3	bbs9	26	1445	276	23801	3	26	29	1.65987	3	0.0462115	0.338401	0.38721	-0.754602
dyrk3	5	dyrk3	45	1445	276	23801	5	45	50	2.86184	5	0.0427632	0.338401	0.38721	-0.763508
fn1	2	fn1	18	1445	276	23801	2	18	20	1.14474	2	0.0427632	0.338401	0.38721	-0.763508
efs	2	efs	20	1445	276	23801	2	20	22	1.25921	2	0.0336723	0.338401	0.38721	-0.786986
fgfr3	1	fgfr3	10	1445	276	23801	1	10	11	0.629605	1	0.0336723	0.338401	0.38721	-0.786986
polr3e	2	polr3e	20	1445	276	23801	2	20	22	1.25921	2	0.0336723	0.338401	0.38721	-0.786986
ppa1	1	ppa1	10	1445	276	23801	1	10	11	0.629605	1	0.0336723	0.338401	0.38721	-0.786986
rorc	1	rorc	10	1445	276	23801	1	10	11	0.629605	1	0.0336723	0.338401	0.38721	-0.786986
rfc2	2	rfc2	21	1445	276	23801	2	21	23	1.31645	2	0.0297197	0.338401	0.38721	-0.797194
rfc4	2	rfc4	21	1445	276	23801	2	21	23	1.31645	2	0.0297197	0.338401	0.38721	-0.797194
muc7	1	muc7	11	1445	276	23801	1	11	12	0.686841	1	0.0260965	0.338401	0.38721	-0.806551
tff3	2	tff3	22	1445	276	23801	2	22	24	1.37368	2	0.0260965	0.338401	0.38721	-0.806551
ik	6	ik	72	1445	276	23801	6	72	78	4.46447	6	0.0196863	0.338401	0.38721	-0.823106
gsr	11	gsr	133	1445	276	23801	11	133	144	8.2421	11	0.0191521	0.338401	0.38721	-0.824485
nr3c1	11	nr3c1	133	1445	276	23801	11	133	144	8.2421	11	0.0191521	0.338401	0.38721	-0.824485
cat	2	cat	25	1445	276	23801	2	25	27	1.54539	2	0.0168373	0.338401	0.38721	-0.830464
crat	2	crat	25	1445	276	23801	2	25	27	1.54539	2	0.0168373	0.338401	0.38721	-0.830464
glyat	2	glyat	25	1445	276	23801	2	25	27	1.54539	2	0.0168373	0.338401	0.38721	-0.830464
nts	2	nts	25	1445	276	23801	2	25	27	1.54539	2	0.0168373	0.338401	0.38721	-0.830464
c10orf10	1	c10orf10	13	1445	276	23801	1	13	14	0.801315	1	0.0141918	0.338401	0.38721	-0.837296
erbb2	1	erbb2	13	1445	276	23801	1	13	14	0.801315	1	0.0141918	0.338401	0.38721	-0.837296
nr3c2	28	nr3c2	364	1445	276	23801	28	364	392	22.4368	28	0.0141918	0.338401	0.38721	-0.837296
muc1	5	muc1	66	1445	276	23801	5	66	71	4.06381	5	0.0131857	0.338401	0.38721	-0.839894
she	10	she	133	1445	276	23801	10	133	143	8.18486	10	0.0126933	0.338401	0.38721	-0.841166
serpina1	4	serpina1	54	1445	276	23801	4	54	58	3.31973	4	0.0117287	0.338401	0.38721	-0.843657
sftpa2	1	sftpa2	14	1445	276	23801	1	14	15	0.858552	1	0.00942988	0.338401	0.38721	-0.849594
tff1	2	tff1	28	1445	276	23801	2	28	30	1.7171	2	0.00942988	0.338401	0.38721	-0.849594
gypc	5	gypc	72	1445	276	23801	5	72	77	4.40723	5	0.00769827	0.338401	0.38721	-0.854066
nov	27	nov	402	1445	276	23801	27	402	429	24.5546	27	0.00570027	0.338401	0.38721	-0.859226
plxna1	27	plxna1	402	1445	276	23801	27	402	429	24.5546	27	0.00570027	0.338401	0.38721	-0.859226
fut2	13	fut2	195	1445	276	23801	13	195	208	11.9053	13	0.00526321	0.338401	0.38721	-0.860355
gopc	1	gopc	15	1445	276	23801	1	15	16	0.915789	1	0.00526321	0.338401	0.38721	-0.860355
brd2	3	brd2	46	1445	276	23801	3	46	49	2.8046	3	0.0039877	0.338401	0.38721	-0.863649
max	1	max	16	1445	276	23801	1	16	17	0.973025	1	0.00158674	0.338401	0.38721	-0.869849
sftpa1	2	sftpa1	32	1445	276	23801	2	32	34	1.94605	2	0.00158674	0.338401	0.38721	-0.869849
esr1	6	esr1	104	1445	276	23801	6	104	110	6.29605	6	-0.00269134	0.338401	0.38721	-0.880898
ephb2	2	ephb2	35	1445	276	23801	2	35	37	2.11776	2	-0.00318274	0.338401	0.38721	-0.882167
usp9x	4	usp9x	71	1445	276	23801	4	71	75	4.29276	4	-0.00390346	0.338401	0.38721	-0.884028
itga11	1	itga11	18	1445	276	23801	1	18	19	1.0875	1	-0.00460521	0.338401	0.38721	-0.885841
dcx	13	dcx	241	1445	276	23801	13	241	254	14.5381	13	-0.00605569	0.338401	0.38721	-0.889587
pgr	16	pgr	301	1445	276	23801	16	301	317	18.1441	16	-0.0067636	0.338401	0.38721	-0.891415
tmem37	16	tmem37	301	1445	276	23801	16	301	317	18.1441	16	-0.0067636	0.338401	0.38721	-0.891415
jun	99	jun	1881	1445	276	23801	99	1881	1980	113.329	99	-0.00723679	0.338401	0.38721	-0.892637
vps45	1	vps45	19	1445	276	23801	1	19	20	1.14474	1	-0.00723679	0.338401	0.38721	-0.892637
scn8a	99	scn8a	1911	1445	276	23801	99	1911	2010	115.046	99	-0.00798306	0.338401	0.38721	-0.894564
irf1	24	irf1	472	1445	276	23801	24	472	496	28.3894	24	-0.00884969	0.338401	0.38721	-0.896802
dio2	1	dio2	20	1445	276	23801	1	20	21	1.20197	1	-0.00961774	0.338401	0.38721	-0.898786
muc17	1	muc17	20	1445	276	23801	1	20	21	1.20197	1	-0.00961774	0.338401	0.38721	-0.898786
mbnl1	19	mbnl1	383	1445	276	23801	19	383	402	23.0092	19	-0.00997311	0.338401	0.38721	-0.899704
cgb5	1	cgb5	21	1445	276	23801	1	21	22	1.25921	1	-0.0117822	0.338401	0.38721	-0.904376
rho	1	rho	21	1445	276	23801	1	21	22	1.25921	1	-0.0117822	0.338401	0.38721	-0.904376
etv6	2	etv6	43	1445	276	23801	2	43	45	2.57566	2	-0.0127923	0.338401	0.38721	-0.906984
tnf	2	tnf	45	1445	276	23801	2	45	47	2.69013	2	-0.0146836	0.338401	0.38721	-0.911869
ltf	3	ltf	71	1445	276	23801	3	71	74	4.23552	3	-0.0166962	0.338401	0.38721	-0.917067
tff2	8	tff2	196	1445	276	23801	8	196	204	11.6763	8	-0.0180211	0.338401	0.38721	-0.920488
muc2	5	muc2	125	1445	276	23801	5	125	130	7.44078	5	-0.0187753	0.338401	0.38721	-0.922436
timd4	1	timd4	25	1445	276	23801	1	25	26	1.48816	1	-0.0187753	0.338401	0.38721	-0.922436
stat6	1	stat6	26	1445	276	23801	1	26	27	1.54539	1	-0.0201998	0.338401	0.38721	-0.926115
plxnb1	17	plxnb1	457	1445	276	23801	17	457	474	27.1302	17	-0.0213718	0.338401	0.38721	-0.929142
sepp1	17	sepp1	457	1445	276	23801	17	457	474	27.1302	17	-0.0213718	0.338401	0.38721	-0.929142
cp	4	cp	113	1445	276	23801	4	113	117	6.6967	4	-0.0230488	0.338401	0.38721	-0.933472
muc5b	4	muc5b	114	1445	276	23801	4	114	118	6.75394	4	-0.0233385	0.338401	0.38721	-0.934221
abcg1	1	abcg1	29	1445	276	23801	1	29	30	1.7171	1	-0.0239035	0.338401	0.38721	-0.93568
plxna2	5	plxna2	147	1445	276	23801	5	147	152	8.69999	5	-0.0243421	0.338401	0.38721	-0.936812
hspd1	1	hspd1	30	1445	276	23801	1	30	31	1.77434	1	-0.0249787	0.338401	0.38721	-0.938457
lta	2	lta	62	1445	276	23801	2	62	64	3.66315	2	-0.0259868	0.338401	0.38721	-0.94106
plxna3	1	plxna3	31	1445	276	23801	1	31	32	1.83158	1	-0.0259868	0.338401	0.38721	-0.94106
tnip1	7	tnip1	220	1445	276	23801	7	220	227	12.9928	7	-0.0263998	0.338401	0.38721	-0.942127
muc6	1	muc6	32	1445	276	23801	1	32	33	1.88881	1	-0.0269338	0.338401	0.38721	-0.943506
f2r	3	f2r	105	1445	276	23801	3	105	108	6.18157	3	-0.029459	0.338401	0.38721	-0.950027
sri	1	sri	35	1445	276	23801	1	35	36	2.06052	1	-0.029459	0.338401	0.38721	-0.950027
tmeff2	3	tmeff2	105	1445	276	23801	3	105	108	6.18157	3	-0.029459	0.338401	0.38721	-0.950027
txnrd1	3	txnrd1	105	1445	276	23801	3	105	108	6.18157	3	-0.029459	0.338401	0.38721	-0.950027
txnrd2	3	txnrd2	105	1445	276	23801	3	105	108	6.18157	3	-0.029459	0.338401	0.38721	-0.950027
il4	5	il4	176	1445	276	23801	5	176	181	10.3599	5	-0.0296125	0.338401	0.38721	-0.950424
rb1	4	rb1	150	1445	276	23801	4	150	154	8.81447	4	-0.0312628	0.338401	0.38721	-0.954686
marcks	3	marcks	113	1445	276	23801	3	113	116	6.63947	3	-0.0313747	0.338401	0.38721	-0.954975
dbi	1	dbi	38	1445	276	23801	1	38	39	2.23223	1	-0.0315958	0.338401	0.38721	-0.955546
mapk1	2	mapk1	76	1445	276	23801	2	76	78	4.46447	2	-0.0315958	0.338401	0.38721	-0.955546
akr1b1	5	akr1b1	210	1445	276	23801	5	210	215	12.3059	5	-0.033981	0.338401	0.38721	-0.961706
areg	5	areg	210	1445	276	23801	5	210	215	12.3059	5	-0.033981	0.338401	0.38721	-0.961706
fdxr	5	fdxr	210	1445	276	23801	5	210	215	12.3059	5	-0.033981	0.338401	0.38721	-0.961706
ar	5	ar	211	1445	276	23801	5	211	216	12.3631	5	-0.0340886	0.338401	0.38721	-0.961984
ltb	9	ltb	411	1445	276	23801	9	411	420	24.0395	9	-0.0358082	0.338401	0.38721	-0.966425
f3	2	f3	94	1445	276	23801	2	94	96	5.49473	2	-0.0364035	0.338401	0.38721	-0.967962
tf	2	tf	94	1445	276	23801	2	94	96	5.49473	2	-0.0364035	0.338401	0.38721	-0.967962
aoc2	1	aoc2	49	1445	276	23801	1	49	50	2.86184	1	-0.0372368	0.338401	0.38721	-0.970114
brd4	3	brd4	180	1445	276	23801	3	180	183	10.4743	3	-0.0408433	0.338401	0.38721	-0.979428
cap1	3	cap1	180	1445	276	23801	3	180	183	10.4743	3	-0.0408433	0.338401	0.38721	-0.979428
serpinb6	3	serpinb6	180	1445	276	23801	3	180	183	10.4743	3	-0.0408433	0.338401	0.38721	-0.979428
sorbs1	3	sorbs1	180	1445	276	23801	3	180	183	10.4743	3	-0.0408433	0.338401	0.38721	-0.979428
ahr	1	ahr	84	1445	276	23801	1	84	85	4.86513	1	-0.0454721	0.338401	0.38721	-0.991382
neurod1	1	neurod1	85	1445	276	23801	1	85	86	4.92236	1	-0.0456089	0.338401	0.38721	-0.991736
il8	4	il8	421	1445	276	23801	4	421	425	24.3256	4	-0.047825	0.338401	0.38721	-0.997459
cd79a	2	cd79a	324	1445	276	23801	2	324	326	18.6592	2	-0.0511018	0.338401	0.38721	-1.00592
	1072

[truncated: 4 more sheets: CSF, Breastmilk, Blood, Bile]
